# Supplementary material for: APOBEC3 mutagenesis drives therapy resistance in breast cancer
Source: Nat Genet. 2025 May 16;57(6):1452–62. doi: 10.1038/s41588-025-02187-1 (PMC12165862; doi:10.1038/s41588-025-02187-1)
Supplement: Supplementary file 2 — Supplementary Tables 1–7. [file 41588_2025_2187_MOESM2_ESM.xlsx]

## Sheet: Supp. Table 1
Supplementary Table 1. Clinical and pathological characteristics of the study cohort
Characteristic	Overall	HR+/HER2-	HR+/HER2+	HR-/HER2+	TNBC
	(N = 3,880)	(n = 2,668)	(n = 350)	(n = 179)	(n = 683)
Sample Type
Treatment-Naïve Primary	1,486 (38%)	1,087 (41%)	108 (31%)	53 (30%)	238 (35%)
Metastasis/Post-Treatment Primary	2,394 (62%)	1,581 (59%)	242 (69%)	126 (70%)	445 (65%)
Histology
IDC	3,034 (78%)	1,985 (74%)	294 (84%)	166 (93%)	589 (86%)
ILC	489 (13%)	435 (16%)	29 (8.3%)	5 (2.8%)	20 (2.9%)
Unknown/Other/Mixed	357 (9.2%)	248 (9.3%)	27 (7.7%)	8 (4.5%)	74 (11%)
Tumor Grade
I Low Grade (Well Differentiated)	97 (2.5%)	89 (3.3%)	3 (0.9%)	0 (0%)	5 (0.7%)
II Intermediate Grade (Moderately Differentiated)	824 (21%)	684 (26%)	69 (20%)	18 (10%)	53 (7.8%)
III High Grade (Poorly Differentiated)	2,480 (64%)	1,531 (57%)	237 (68%)	142 (79%)	570 (83%)
Unknown	479 (12%)	364 (14%)	41 (12%)	19 (11%)	55 (8.1%)
Stage at Diagnosis
I	859 (22%)	634 (24%)	53 (15%)	24 (13%)	148 (22%)
II	1,292 (33%)	874 (33%)	101 (29%)	46 (26%)	271 (40%)
III	643 (17%)	433 (16%)	60 (17%)	33 (18%)	117 (17%)
IV	788 (20%)	536 (20%)	108 (31%)	62 (35%)	82 (12%)
Unknown	298 (7.7%)	191 (7.2%)	28 (8.0%)	14 (7.8%)	65 (9.5%)
Tumor Mutational Burden (Mut/Mb)
Median (IQR)	4.4 (2.6, 6.7)	3.9 (2.6, 6.1)	4.4 (2.6, 7.0)	5.3 (2.6, 7.3)	5.3 (3.0, 7.0)
Range	-1.0, 157.1	-1.0, 157.1	0.0, 35.7	0.0, 50.0	0.0, 79.0
N-Miss	69	58	8	1	2
Tumor mutational burden (Category)
TMB High (≥10 Mut/Mb)	373 (9.8%)	239 (9.2%)	44 (13%)	28 (16%)	62 (9.1%)
TMB Low (<10 Mut/Mb)	3,438 (90%)	2,371 (91%)	298 (87%)	150 (84%)	619 (91%)
N-Miss	69	58	8	1	2
Whole Genome Doubling
No	2,311 (60%)	1,755 (66%)	175 (50%)	73 (41%)	308 (45%)
Yes	1,558 (40%)	906 (34%)	172 (50%)	105 (59%)	375 (55%)
N-Miss	11	7	3	1	0
Fraction of Genome Altered
Median (IQR)	0.57 (0.33, 0.79)	0.48 (0.28, 0.73)	0.65 (0.46, 0.80)	0.73 (0.50, 0.84)	0.76 (0.59, 0.86)
Range	0.00, 1.00	0.01, 1.00	0.07, 1.00	0.03, 0.99	0.00, 1.00
N-Miss	11	7	3	1	0
Dominant Mutational Signature
<5 SNVs	1,139 (29%)	900 (34%)	92 (26%)	32 (18%)	115 (17%)
APOBEC3	860 (22%)	623 (23%)	100 (29%)	42 (23%)	95 (14%)
Clock	841 (22%)	579 (22%)	76 (22%)	44 (25%)	142 (21%)
HRD	855 (22%)	433 (16%)	71 (20%)	59 (33%)	292 (43%)
Other	185 (4.8%)	133 (5.0%)	11 (3.1%)	2 (1.1%)	39 (5.7%)
Abbreviations: HR: hormone receptor, HRD: homologous recombination deficiency, IDC: invasive ductal carcinoma, ILC: invasive lobular carcinoma, IQR, interquartile range, TNBC: triple-negative breast cancer.

## Sheet: Supp. Table 2a
Supplementary Table 2a. Mutational signature contribution in the TCGA cohort using SigProfiler
Samples	Signature Subs-01	Signature Subs-02	Signature Subs-03	Signature Subs-04	Signature Subs-05	Signature Subs-06	Signature Subs-07a	Signature Subs-07b	Signature Subs-07c	Signature Subs-07d	Signature Subs-08	Signature Subs-10a	Signature Subs-10b	Signature Subs-11	Signature Subs-12	Signature Subs-13	Signature Subs-14	Signature Subs-15	Signature Subs-16	Signature Subs-17a	Signature Subs-17b	Signature Subs-18	Signature Subs-19	Signature Subs-20	Signature Subs-21	Signature Subs-22	Signature Subs-23	Signature Subs-24	Signature Subs-25	Signature Subs-26	Signature Subs-28	Signature Subs-29	Signature Subs-30	Signature Subs-31	Signature Subs-32	Signature Subs-33	Signature Subs-34	Signature Subs-35	Signature Subs-36	Signature Subs-37	Signature Subs-38	Signature Subs-39	Signature Subs-40	Signature Subs-41	Signature Subs-42	Signature Subs-43	Signature Subs-44	Signature Subs-45	Signature Subs-46
TCGA-Z7-A8R6-01	0.186813	0.32967	0	0	0.318681	0	0	0	0	0	0	0	0	0	0	0.164835	0	0	0	0	0	0	0	0	0	0	0	0	0	0	0	0	0	0	0	0	0	0	0	0	0	0	0	0	0	0	0	0	0
TCGA-Z7-A8R5-01	0.25	0	0	0	0.214286	0.535714	0	0	0	0	0	0	0	0	0	0	0	0	0	0	0	0	0	0	0	0	0	0	0	0	0	0	0	0	0	0	0	0	0	0	0	0	0	0	0	0	0	0	0
TCGA-XX-A89A-01	0.0813397	0.244019	0	0	0.172249	0	0	0	0	0	0	0	0	0	0	0.502392	0	0	0	0	0	0	0	0	0	0	0	0	0	0	0	0	0	0	0	0	0	0	0	0	0	0	0	0	0	0	0	0	0
TCGA-XX-A899-01	0.0990099	0.277228	0	0	0.29703	0	0	0	0	0	0	0	0.217822	0	0	0.108911	0	0	0	0	0	0	0	0	0	0	0	0	0	0	0	0	0	0	0	0	0	0	0	0	0	0	0	0	0	0	0	0	0
TCGA-WT-AB44-01	0.461538	0	0	0	0.205128	0	0	0	0	0	0	0	0	0	0	0	0	0	0	0	0	0	0	0	0	0	0	0.333333	0	0	0	0	0	0	0	0	0	0	0	0	0	0	0	0	0	0	0	0	0
TCGA-WT-AB41-01	0.264151	0.339623	0	0	0.377358	0	0	0	0	0	0	0	0	0	0	0.0188679	0	0	0	0	0	0	0	0	0	0	0	0	0	0	0	0	0	0	0	0	0	0	0	0	0	0	0	0	0	0	0	0	0
TCGA-W8-A86G-01	0.423077	0	0	0	0.115385	0	0	0	0	0	0	0	0	0	0	0	0	0	0	0	0	0	0	0	0	0	0	0	0	0	0	0	0	0	0	0	0	0	0	0	0	0	0	0	0.461538	0	0	0	0
TCGA-V7-A7HQ-01	0.130435	0.0434783	0	0	0.391304	0	0	0	0	0	0	0	0	0	0	0.173913	0	0	0	0	0	0	0	0	0	0	0	0	0	0	0	0	0	0	0	0	0	0	0	0	0	0	0	0	0	0	0	0	0
TCGA-UU-A93S-01	0.0222222	0	0	0.238889	0.394444	0	0	0	0	0	0	0	0	0	0	0	0	0.183333	0	0	0	0	0	0	0	0	0	0	0	0	0	0	0	0	0	0	0	0	0	0	0	0	0	0	0	0	0	0	0
TCGA-UL-AAZ6-01	0.100917	0.0183486	0	0	0	0	0	0	0	0	0	0	0	0	0	0.0825688	0	0.146789	0	0	0	0	0	0	0	0	0	0	0	0	0	0	0	0	0	0	0	0	0	0	0	0	0.651376	0	0	0	0	0	0
TCGA-S3-AA17-01	0.0982143	0	0	0	0.232143	0	0	0	0	0	0	0	0	0	0	0	0	0	0	0	0	0	0	0	0	0	0	0	0	0	0	0	0	0	0	0	0	0	0	0	0	0	0.669643	0	0	0	0	0	0
TCGA-S3-AA15-01	0.0806452	0.177419	0	0	0.258065	0	0	0	0	0	0	0.016129	0.112903	0	0	0.209677	0	0	0	0	0	0	0	0	0	0	0	0	0	0	0	0	0	0	0	0	0	0	0	0	0	0	0	0	0	0	0	0	0
TCGA-S3-AA14-01	0.555556	0.166667	0	0	0.222222	0	0	0	0	0	0	0	0	0	0	0.0555556	0	0	0	0	0	0	0	0	0	0	0	0	0	0	0	0	0	0	0	0	0	0	0	0	0	0	0	0	0	0	0	0	0
TCGA-S3-AA12-01	0.26087	0	0	0	0.543478	0	0	0	0	0	0	0	0	0	0	0	0	0	0	0	0	0	0	0	0	0	0	0	0	0	0	0	0	0.195652	0	0	0	0	0	0	0	0	0	0	0	0	0	0	0
TCGA-S3-AA11-01	0.0422535	0	0	0.408451	0.450704	0	0	0	0	0	0	0.0140845	0.084507	0	0	0	0	0	0	0	0	0	0	0	0	0	0	0	0	0	0	0	0	0	0	0	0	0	0	0	0	0	0	0	0	0	0	0	0
TCGA-S3-AA10-01	0.0348837	0	0	0	0.348837	0	0	0	0	0	0	0	0	0	0	0	0	0	0	0	0	0	0	0	0	0	0	0.354651	0	0	0	0	0	0	0	0	0	0	0	0	0	0	0	0	0	0	0	0	0
TCGA-S3-AA0Z-01	0.196429	0.0357143	0	0	0.464286	0	0.0892857	0	0.0178571	0	0	0.0714286	0	0	0	0.125	0	0	0	0	0	0	0	0	0	0	0	0	0	0	0	0	0	0	0	0	0	0	0	0	0	0	0	0	0	0	0	0	0
TCGA-S3-A6ZH-01	0.157895	0	0	0	0.236842	0.368421	0	0	0	0	0	0	0	0	0	0	0	0	0	0	0.0789474	0	0	0	0	0	0	0	0	0	0	0	0	0	0	0	0	0	0	0	0	0	0	0	0	0	0	0	0
TCGA-S3-A6ZG-01	0.295455	0	0	0	0.5	0	0	0	0	0	0	0	0.204545	0	0	0	0	0	0	0	0	0	0	0	0	0	0	0	0	0	0	0	0	0	0	0	0	0	0	0	0	0	0	0	0	0	0	0	0
TCGA-S3-A6ZF-01	0.363636	0	0	0	0.636364	0	0	0	0	0	0	0	0	0	0	0	0	0	0	0	0	0	0	0	0	0	0	0	0	0	0	0	0	0	0	0	0	0	0	0	0	0	0	0	0	0	0	0	0
TCGA-PL-A8LZ-01	0.114583	0.0729167	0	0.458333	0.25	0	0	0	0	0	0	0	0.104167	0	0	0	0	0	0	0	0	0	0	0	0	0	0	0	0	0	0	0	0	0	0	0	0	0	0	0	0	0	0	0	0	0	0	0	0
TCGA-PL-A8LY-01	0.2	0	0	0	0	0	0	0	0	0	0	0	0	0	0	0	0	0	0	0.2	0	0	0	0	0	0	0	0	0	0	0	0	0	0	0	0	0	0	0	0	0	0	0	0	0.6	0	0	0	0
TCGA-PL-A8LX-01	0.282051	0	0	0	0.230769	0	0	0	0	0	0	0	0	0	0	0	0	0	0	0	0	0	0	0	0	0	0	0	0	0	0	0	0	0	0	0	0	0	0	0	0	0	0	0	0.487179	0	0	0	0
TCGA-PL-A8LV-01	0.10219	0.116788	0.576642	0	0.0583942	0	0	0	0	0	0	0	0	0	0	0.145985	0	0	0	0	0	0	0	0	0	0	0	0	0	0	0	0	0	0	0	0	0	0	0	0	0	0	0	0	0	0	0	0	0
TCGA-PE-A5DE-01	0.0684932	0.469178	0	0	0.152397	0	0	0	0	0	0	0	0	0	0	0.309932	0	0	0	0	0	0	0	0	0	0	0	0	0	0	0	0	0	0	0	0	0	0	0	0	0	0	0	0	0	0	0	0	0
TCGA-PE-A5DD-01	0.15942	0.275362	0	0	0.405797	0	0	0	0	0	0	0	0	0	0	0.15942	0	0	0	0	0	0	0	0	0	0	0	0	0	0	0	0	0	0	0	0	0	0	0	0	0	0	0	0	0	0	0	0	0
TCGA-PE-A5DC-01	0.15748	0.0629921	0	0	0.102362	0	0	0	0	0	0	0	0	0	0	0.0551181	0	0	0	0	0	0	0	0	0	0	0	0	0	0	0	0	0	0	0	0	0	0	0	0	0	0	0.622047	0	0	0	0	0	0
TCGA-OL-A97C-01	0.196721	0	0	0	0.262295	0	0.0983607	0.0327869	0	0	0	0	0	0	0	0	0	0	0	0	0	0	0	0	0	0	0	0	0	0	0	0	0	0	0	0	0	0	0	0	0	0	0	0	0	0	0.409836	0	0
TCGA-OL-A6VR-01	0.03125	0	0	0	0.0625	0	0	0	0	0	0	0	0	0	0	0	0	0.25	0	0	0	0	0	0	0	0	0	0	0	0	0	0	0	0	0	0	0	0	0	0	0	0	0	0	0	0	0	0.46875	0
TCGA-OL-A6VQ-01	0.0961538	0.221154	0	0	0	0	0	0	0	0	0	0	0	0	0	0.0961538	0	0	0	0	0	0	0	0	0	0	0	0.307692	0	0	0	0	0	0	0	0	0	0	0	0	0	0	0	0	0	0	0	0	0
TCGA-OL-A6VO-01	0.183673	0	0	0.326531	0.265306	0	0	0	0	0	0	0	0	0	0	0	0	0	0	0	0	0	0	0	0	0	0	0	0	0	0	0	0	0	0	0	0	0	0	0	0	0	0	0	0	0	0	0	0
TCGA-OL-A66P-01	0.0865385	0	0	0	0.596154	0	0	0	0	0	0	0.00961538	0.0769231	0	0	0	0	0	0	0	0	0	0	0	0	0	0	0	0	0	0	0.230769	0	0	0	0	0	0	0	0	0	0	0	0	0	0	0	0	0
TCGA-OL-A66O-01	0.416667	0	0	0	0.138889	0	0	0	0	0	0	0	0	0	0	0	0	0	0	0.138889	0	0	0	0	0	0	0	0	0	0	0	0	0	0	0	0	0	0.305556	0	0	0	0	0	0	0	0	0	0	0
TCGA-OL-A66N-01	0.408163	0	0	0	0.591837	0	0	0	0	0	0	0	0	0	0	0	0	0	0	0	0	0	0	0	0	0	0	0	0	0	0	0	0	0	0	0	0	0	0	0	0	0	0	0	0	0	0	0	0
TCGA-OL-A66L-01	0.121622	0.391892	0	0	0.283784	0	0	0	0	0	0	0	0	0	0	0.202703	0	0	0	0	0	0	0	0	0	0	0	0	0	0	0	0	0	0	0	0	0	0	0	0	0	0	0	0	0	0	0	0	0
TCGA-OL-A66K-01	0.25641	0	0	0	0.25641	0	0	0	0	0	0	0	0	0	0	0	0	0.487179	0	0	0	0	0	0	0	0	0	0	0	0	0	0	0	0	0	0	0	0	0	0	0	0	0	0	0	0	0	0	0
TCGA-OL-A66J-01	0.322034	0	0	0	0.322034	0	0	0	0	0	0	0	0	0.220339	0	0	0	0	0	0	0	0	0	0	0	0	0	0	0	0	0	0	0	0	0	0	0	0	0	0	0	0	0	0	0	0	0	0.135593	0
TCGA-OL-A66I-01	0.28	0	0	0	0.46	0	0.16	0.06	0.04	0	0	0	0	0	0	0	0	0	0	0	0	0	0	0	0	0	0	0	0	0	0	0	0	0	0	0	0	0	0	0	0	0	0	0	0	0	0	0	0
TCGA-OL-A66H-01	0	0	0	0	0.333333	0	0	0	0	0	0	0	0	0	0	0	0	0.285714	0	0	0	0	0	0	0	0	0	0	0	0	0	0	0	0	0	0	0	0	0	0	0	0	0	0	0	0	0	0	0
TCGA-OL-A5S0-01	0.351351	0	0	0	0.648649	0	0	0	0	0	0	0	0	0	0	0	0	0	0	0	0	0	0	0	0	0	0	0	0	0	0	0	0	0	0	0	0	0	0	0	0	0	0	0	0	0	0	0	0
TCGA-OL-A5RZ-01	0.281481	0	0	0	0.288889	0	0.111111	0	0.00740741	0.00740741	0	0	0	0	0	0	0	0	0	0	0	0	0	0	0	0	0	0	0	0	0	0	0	0	0	0	0	0.303704	0	0	0	0	0	0	0	0	0	0	0
TCGA-OL-A5RY-01	0.230769	0	0	0	0.307692	0	0	0	0	0	0	0.0769231	0	0	0	0	0	0.307692	0	0	0	0	0	0	0	0	0	0	0	0	0	0	0	0	0	0	0	0	0	0	0	0	0	0	0	0	0	0	0
TCGA-OL-A5RX-01	0.233333	0	0	0	0.466667	0	0	0	0	0	0	0	0	0	0	0	0	0.3	0	0	0	0	0	0	0	0	0	0	0	0	0	0	0	0	0	0	0	0	0	0	0	0	0	0	0	0	0	0	0
TCGA-OL-A5RW-01	0.0357143	0.127551	0	0	0.510204	0	0	0	0	0	0	0	0	0	0	0.326531	0	0	0	0	0	0	0	0	0	0	0	0	0	0	0	0	0	0	0	0	0	0	0	0	0	0	0	0	0	0	0	0	0
TCGA-OL-A5RV-01	0.384615	0	0	0	0.153846	0	0	0	0	0	0	0	0	0	0	0	0	0	0	0	0	0	0	0	0	0	0	0	0	0	0	0	0	0	0	0	0	0	0	0	0	0	0	0	0.461538	0	0	0	0
TCGA-OL-A5RU-01	0.428571	0	0	0	0.257143	0	0.142857	0.114286	0	0.0571429	0	0	0	0	0	0	0	0	0	0	0	0	0	0	0	0	0	0	0	0	0	0	0	0	0	0	0	0	0	0	0	0	0	0	0	0	0	0	0
TCGA-OL-A5DA-01	0.0967742	0.247312	0	0	0.182796	0	0	0	0	0	0	0	0.204301	0	0	0.268817	0	0	0	0	0	0	0	0	0	0	0	0	0	0	0	0	0	0	0	0	0	0	0	0	0	0	0	0	0	0	0	0	0
TCGA-OL-A5D8-01	0.258065	0	0	0	0.290323	0	0	0	0	0	0	0	0	0	0	0	0	0.258065	0	0.0645161	0.129032	0	0	0	0	0	0	0	0	0	0	0	0	0	0	0	0	0	0	0	0	0	0	0	0	0	0	0	0
TCGA-OL-A5D7-01	0.176471	0.0735294	0.529412	0	0.147059	0	0	0	0	0	0	0	0	0	0	0.0735294	0	0	0	0	0	0	0	0	0	0	0	0	0	0	0	0	0	0	0	0	0	0	0	0	0	0	0	0	0	0	0	0	0
TCGA-OL-A5D6-01	0.22	0	0	0	0.6	0	0.18	0	0	0	0	0	0	0	0	0	0	0	0	0	0	0	0	0	0	0	0	0	0	0	0	0	0	0	0	0	0	0	0	0	0	0	0	0	0	0	0	0	0
TCGA-OK-A5Q2-01	0.361111	0	0	0	0.333333	0	0	0	0	0	0	0	0.305556	0	0	0	0	0	0	0	0	0	0	0	0	0	0	0	0	0	0	0	0	0	0	0	0	0	0	0	0	0	0	0	0	0	0	0	0
TCGA-LL-A9Q3-01	0.160714	0.107143	0	0	0.428571	0	0	0	0	0	0	0	0	0	0	0	0	0.303571	0	0	0	0	0	0	0	0	0	0	0	0	0	0	0	0	0	0	0	0	0	0	0	0	0	0	0	0	0	0	0
TCGA-LL-A8F5-01	0.115152	0	0	0	0.527273	0	0	0	0	0	0	0	0	0	0	0	0	0	0	0	0	0	0	0	0	0	0	0	0	0	0	0	0	0	0	0	0	0	0	0	0	0.357576	0	0	0	0	0	0	0
TCGA-LL-A7T0-01	0.188679	0.113208	0	0	0.301887	0	0	0	0	0	0	0	0.150943	0	0	0.0377358	0	0.207547	0	0	0	0	0	0	0	0	0	0	0	0	0	0	0	0	0	0	0	0	0	0	0	0	0	0	0	0	0	0	0
TCGA-LL-A7SZ-01	0.12381	0	0	0	0.371429	0	0	0	0	0	0	0.0285714	0.104762	0	0	0	0	0	0	0	0	0	0	0	0	0	0	0	0	0	0	0	0	0	0	0	0	0	0	0	0	0	0	0	0	0	0	0.371429	0
TCGA-LL-A740-01	0	0	0	0	0.482143	0.339286	0.125	0.0357143	0.0178571	0	0	0	0	0	0	0	0	0	0	0	0	0	0	0	0	0	0	0	0	0	0	0	0	0	0	0	0	0	0	0	0	0	0	0	0	0	0	0	0
TCGA-LL-A73Z-01	0.0227273	0	0	0	0	0.363636	0	0	0	0	0	0	0	0	0	0	0	0	0	0	0	0	0	0	0	0	0	0	0	0	0	0	0	0	0	0	0	0	0	0	0	0	0.613636	0	0	0	0	0	0
TCGA-LL-A73Y-01	0.0902778	0.208333	0	0	0.229167	0	0	0	0	0	0	0	0	0	0	0.472222	0	0	0	0	0	0	0	0	0	0	0	0	0	0	0	0	0	0	0	0	0	0	0	0	0	0	0	0	0	0	0	0	0
TCGA-LL-A6FR-01	0.348837	0	0	0	0.651163	0	0	0	0	0	0	0	0	0	0	0	0	0	0	0	0	0	0	0	0	0	0	0	0	0	0	0	0	0	0	0	0	0	0	0	0	0	0	0	0	0	0	0	0
TCGA-LL-A6FQ-01	0.396226	0	0	0	0.396226	0	0.113208	0.0566038	0.0188679	0.0188679	0	0	0	0	0	0	0	0	0	0	0	0	0	0	0	0	0	0	0	0	0	0	0	0	0	0	0	0	0	0	0	0	0	0	0	0	0	0	0
TCGA-LL-A6FP-01	0.0757576	0	0	0	0.545455	0	0.272727	0	0.030303	0	0	0	0	0	0	0	0	0	0	0	0	0	0	0	0	0	0	0	0	0	0	0	0	0	0	0	0	0	0	0	0	0	0	0	0	0	0	0	0
TCGA-LL-A5YP-01	0.0888889	0	0	0	0	0	0	0	0	0	0	0	0	0.144444	0	0	0	0	0	0	0	0	0	0	0	0	0	0	0	0	0	0	0	0	0	0	0	0	0	0	0	0	0.766667	0	0	0	0	0	0
TCGA-LL-A5YO-01	0.0555556	0	0	0	0.518519	0	0	0	0	0	0	0	0	0	0	0.222222	0	0	0	0	0	0	0	0	0	0	0	0	0	0	0	0	0	0	0	0	0	0	0	0	0	0	0	0	0	0	0	0	0
TCGA-LL-A5YN-01	0.125	0	0	0	0.25	0	0.0625	0.1875	0	0.03125	0	0	0	0	0	0	0	0	0	0	0	0	0	0	0	0	0	0.34375	0	0	0	0	0	0	0	0	0	0	0	0	0	0	0	0	0	0	0	0	0
TCGA-LL-A5YM-01	0.241379	0	0	0	0.413793	0	0	0	0	0	0	0	0	0	0	0	0	0	0	0	0	0	0	0	0	0	0	0	0	0	0	0	0	0	0	0	0	0	0	0	0	0	0	0	0	0	0	0	0
TCGA-LL-A5YL-01	0.1625	0.2625	0	0	0.275	0	0	0	0	0	0	0	0.2	0	0	0.1	0	0	0	0	0	0	0	0	0	0	0	0	0	0	0	0	0	0	0	0	0	0	0	0	0	0	0	0	0	0	0	0	0
TCGA-LL-A50Y-01	0.333333	0	0	0	0.666667	0	0	0	0	0	0	0	0	0	0	0	0	0	0	0	0	0	0	0	0	0	0	0	0	0	0	0	0	0	0	0	0	0	0	0	0	0	0	0	0	0	0	0	0
TCGA-LL-A440-01	0.142857	0.142857	0	0	0	0	0	0	0	0	0	0	0	0	0	0	0	0	0	0	0	0	0	0	0	0	0	0.571429	0	0	0	0	0	0	0	0	0	0	0	0	0	0	0	0	0	0	0	0	0
TCGA-LD-A9QF-01	0.448276	0	0	0	0.103448	0	0.0344828	0.172414	0.241379	0	0	0	0	0	0	0	0	0	0	0	0	0	0	0	0	0	0	0	0	0	0	0	0	0	0	0	0	0	0	0	0	0	0	0	0	0	0	0	0
TCGA-LD-A7W6-01	0.275	0	0	0	0.5	0	0	0	0	0	0	0	0	0	0	0	0	0	0	0	0	0	0	0	0	0	0	0	0	0	0	0	0.225	0	0	0	0	0	0	0	0	0	0	0	0	0	0	0	0
TCGA-LD-A7W5-01	0.288136	0.101695	0	0	0.152542	0	0	0	0	0	0	0	0	0	0	0.135593	0	0	0	0	0	0	0	0	0	0	0	0	0	0	0	0	0	0	0	0	0	0	0	0	0	0	0	0	0.322034	0	0	0	0
TCGA-LD-A74U-01	0.0874126	0.444056	0	0	0.195804	0	0	0	0	0	0	0	0	0	0	0.272727	0	0	0	0	0	0	0	0	0	0	0	0	0	0	0	0	0	0	0	0	0	0	0	0	0	0	0	0	0	0	0	0	0
TCGA-LD-A66U-01	0.210526	0	0	0	0	0	0	0.0263158	0	0.157895	0	0	0	0	0	0	0	0.263158	0	0	0	0	0	0	0	0	0	0	0	0	0	0	0	0	0	0	0	0	0	0	0	0	0	0	0.342105	0	0	0	0
TCGA-JL-A3YX-01	0.238095	0.214286	0	0	0.452381	0	0	0	0	0	0	0	0	0	0	0.0952381	0	0	0	0	0	0	0	0	0	0	0	0	0	0	0	0	0	0	0	0	0	0	0	0	0	0	0	0	0	0	0	0	0
TCGA-HN-A2OB-01	0.333333	0.0952381	0	0	0	0	0	0	0	0	0	0	0	0	0	0.047619	0	0	0	0	0	0	0	0	0	0	0	0	0	0	0	0	0	0	0	0	0	0	0	0	0.238095	0	0	0	0.285714	0	0	0	0
TCGA-HN-A2NL-01	0.141176	0	0	0	0.505882	0	0	0	0	0	0	0	0	0	0	0.0823529	0	0	0	0	0	0	0	0	0	0	0	0	0	0	0	0.270588	0	0	0	0	0	0	0	0	0	0	0	0	0	0	0	0	0
TCGA-GM-A5PX-01	0.0967742	0	0	0	0.677419	0.225806	0	0	0	0	0	0	0	0	0	0	0	0	0	0	0	0	0	0	0	0	0	0	0	0	0	0	0	0	0	0	0	0	0	0	0	0	0	0	0	0	0	0	0
TCGA-GM-A5PV-01	0.15	0.175	0	0	0.65	0	0	0	0	0	0	0	0	0	0	0.025	0	0	0	0	0	0	0	0	0	0	0	0	0	0	0	0	0	0	0	0	0	0	0	0	0	0	0	0	0	0	0	0	0
TCGA-GM-A4E0-01	0.310345	0	0	0	0.37931	0	0	0	0	0	0	0	0	0	0	0	0	0	0	0	0	0	0	0	0	0	0	0	0	0	0	0	0	0	0	0	0	0	0.310345	0	0	0	0	0	0	0	0	0	0
TCGA-GM-A3XL-01	0.0857143	0.047619	0	0	0.647619	0	0	0	0	0	0	0	0	0	0	0.219048	0	0	0	0	0	0	0	0	0	0	0	0	0	0	0	0	0	0	0	0	0	0	0	0	0	0	0	0	0	0	0	0	0
TCGA-GM-A3NW-01	0.207317	0.219512	0	0	0.268293	0	0	0	0	0	0	0	0	0	0	0.304878	0	0	0	0	0	0	0	0	0	0	0	0	0	0	0	0	0	0	0	0	0	0	0	0	0	0	0	0	0	0	0	0	0
TCGA-GM-A2DO-01	0.0430622	0.37799	0	0	0.0717703	0	0	0	0	0	0	0	0.172249	0	0	0.334928	0	0	0	0	0	0	0	0	0	0	0	0	0	0	0	0	0	0	0	0	0	0	0	0	0	0	0	0	0	0	0	0	0
TCGA-GM-A2DN-01	0.16	0	0	0	0.48	0	0.16	0	0	0	0	0	0	0	0	0	0	0	0	0	0	0	0	0	0	0	0	0	0	0	0	0	0	0	0	0	0	0	0	0	0	0	0	0	0	0	0	0.2	0
TCGA-GM-A2DM-01	0.0384615	0.115385	0	0	0	0	0	0	0	0	0	0.0384615	0.115385	0	0.423077	0	0	0	0	0	0	0	0	0	0	0	0	0	0	0	0	0	0	0	0	0	0	0	0	0	0	0	0	0	0	0	0	0	0
TCGA-GM-A2DL-01	0.152174	0.0869565	0	0	0.173913	0	0.108696	0	0	0	0	0	0	0	0	0.108696	0	0	0	0	0	0	0	0	0	0	0	0	0	0	0	0	0	0	0	0	0	0	0	0	0	0	0	0	0	0	0	0	0
TCGA-GM-A2DK-01	0.151515	0.0909091	0	0	0.484848	0	0	0	0	0	0	0	0.151515	0	0	0	0	0	0	0.121212	0	0	0	0	0	0	0	0	0	0	0	0	0	0	0	0	0	0	0	0	0	0	0	0	0	0	0	0	0
TCGA-GM-A2DI-01	0.102273	0.397727	0	0	0.125	0	0	0	0	0	0	0	0	0	0	0.375	0	0	0	0	0	0	0	0	0	0	0	0	0	0	0	0	0	0	0	0	0	0	0	0	0	0	0	0	0	0	0	0	0
TCGA-GM-A2DH-01	0.0669643	0.142857	0	0	0.482143	0	0	0	0	0	0	0	0	0	0	0.308036	0	0	0	0	0	0	0	0	0	0	0	0	0	0	0	0	0	0	0	0	0	0	0	0	0	0	0	0	0	0	0	0	0
TCGA-GM-A2DF-01	0.294118	0.0196078	0	0	0.313725	0	0	0	0	0	0	0	0	0	0	0.117647	0	0	0	0	0	0	0.254902	0	0	0	0	0	0	0	0	0	0	0	0	0	0	0	0	0	0	0	0	0	0	0	0	0	0
TCGA-GM-A2DD-01	0.114286	0	0	0	0.657143	0	0	0	0	0	0	0	0	0	0	0	0	0	0	0	0	0	0	0	0	0	0	0	0	0	0	0	0	0	0	0	0	0	0	0	0	0	0	0	0.228571	0	0	0	0
TCGA-GM-A2DC-01	0.538462	0	0	0	0.461538	0	0	0	0	0	0	0	0	0	0	0	0	0	0	0	0	0	0	0	0	0	0	0	0	0	0	0	0	0	0	0	0	0	0	0	0	0	0	0	0	0	0	0	0
TCGA-GM-A2DB-01	0.169231	0	0	0	0	0	0	0	0	0	0	0	0	0	0	0	0	0	0	0	0	0	0	0	0	0	0	0	0	0	0	0	0	0	0	0	0	0	0	0	0	0	0.830769	0	0	0	0	0	0
TCGA-GM-A2DA-01	0.295455	0.0681818	0	0	0.386364	0	0	0	0	0	0	0	0.113636	0	0	0.136364	0	0	0	0	0	0	0	0	0	0	0	0	0	0	0	0	0	0	0	0	0	0	0	0	0	0	0	0	0	0	0	0	0
TCGA-GM-A2D9-01	0.046252	0.45614	0	0	0.14992	0	0	0	0	0	0	0	0	0	0	0.347687	0	0	0	0	0	0	0	0	0	0	0	0	0	0	0	0	0	0	0	0	0	0	0	0	0	0	0	0	0	0	0	0	0
TCGA-GI-A2C8-01	0.175182	0	0	0	0	0	0	0	0	0	0	0	0	0	0	0	0	0	0	0	0	0	0	0	0	0	0	0	0	0	0	0	0	0	0	0	0	0	0	0	0	0	0.824818	0	0	0	0	0	0
TCGA-EW-A6SD-01	0.112903	0.193548	0	0	0.419355	0	0	0	0	0	0	0	0	0	0	0.193548	0	0	0	0	0	0	0	0	0	0	0	0	0	0	0	0	0	0	0	0	0	0	0	0	0	0	0	0	0	0	0	0	0
TCGA-EW-A6SC-01	0.0285714	0.2	0	0	0.228571	0	0	0	0	0	0	0	0	0	0	0	0	0.285714	0	0	0	0	0	0	0	0	0	0.257143	0	0	0	0	0	0	0	0	0	0	0	0	0	0	0	0	0	0	0	0	0
TCGA-EW-A6SB-01	0.207792	0	0.584416	0	0.116883	0	0	0	0	0	0	0	0.0909091	0	0	0	0	0	0	0	0	0	0	0	0	0	0	0	0	0	0	0	0	0	0	0	0	0	0	0	0	0	0	0	0	0	0	0	0
TCGA-EW-A6SA-01	0.241379	0	0	0	0.597701	0	0.16092	0	0	0	0	0	0	0	0	0	0	0	0	0	0	0	0	0	0	0	0	0	0	0	0	0	0	0	0	0	0	0	0	0	0	0	0	0	0	0	0	0	0
TCGA-EW-A6S9-01	0.235294	0.0882353	0	0	0.147059	0	0	0	0	0	0	0	0	0	0	0.0294118	0.352941	0	0	0	0	0	0	0	0	0	0	0	0	0	0	0	0	0	0	0	0	0	0	0	0	0	0	0	0	0	0	0	0
TCGA-EW-A423-01	0.242857	0.0285714	0	0	0.385714	0	0.128571	0.1	0	0.0142857	0	0	0	0	0	0.1	0	0	0	0	0	0	0	0	0	0	0	0	0	0	0	0	0	0	0	0	0	0	0	0	0	0	0	0	0	0	0	0	0
TCGA-EW-A2FW-01	0.413793	0.103448	0	0	0.172414	0	0	0	0	0	0	0	0	0	0	0	0	0	0	0	0	0.310345	0	0	0	0	0	0	0	0	0	0	0	0	0	0	0	0	0	0	0	0	0	0	0	0	0	0	0
TCGA-EW-A2FV-01	0.185185	0	0	0	0.555556	0	0	0	0	0	0	0	0.259259	0	0	0	0	0	0	0	0	0	0	0	0	0	0	0	0	0	0	0	0	0	0	0	0	0	0	0	0	0	0	0	0	0	0	0	0
TCGA-EW-A2FS-01	0.25	0	0	0	0.590909	0	0	0	0	0	0	0	0	0	0	0	0	0	0	0	0	0	0	0.159091	0	0	0	0	0	0	0	0	0	0	0	0	0	0	0	0	0	0	0	0	0	0	0	0	0
TCGA-EW-A2FR-01	0.245283	0.0377358	0	0	0.396226	0	0.150943	0.0377358	0	0	0	0	0	0	0	0.132075	0	0	0	0	0	0	0	0	0	0	0	0	0	0	0	0	0	0	0	0	0	0	0	0	0	0	0	0	0	0	0	0	0
TCGA-EW-A1PH-01	0.246154	0	0	0	0.553846	0	0.123077	0	0.0615385	0.0153846	0	0	0	0	0	0	0	0	0	0	0	0	0	0	0	0	0	0	0	0	0	0	0	0	0	0	0	0	0	0	0	0	0	0	0	0	0	0	0
TCGA-EW-A1PG-01	0.0909091	0	0	0	0	0	0	0	0	0	0	0	0.545455	0	0	0	0	0	0	0	0	0	0	0	0	0	0	0	0	0	0	0	0	0	0	0	0.363636	0	0	0	0	0	0	0	0	0	0	0	0
TCGA-EW-A1PE-01	0.102564	0.153846	0	0	0.25641	0	0	0	0	0	0	0	0	0	0	0	0	0.179487	0	0	0	0	0	0	0	0	0	0.307692	0	0	0	0	0	0	0	0	0	0	0	0	0	0	0	0	0	0	0	0	0
TCGA-EW-A1PD-01	0.021978	0	0	0	0	0	0.164835	0.010989	0	0	0	0	0	0	0	0	0	0	0	0	0	0	0	0	0	0	0	0	0	0	0	0	0	0	0	0	0	0	0	0	0	0.472527	0.32967	0	0	0	0	0	0
TCGA-EW-A1PB-01	0.0467836	0.152047	0	0	0.51462	0	0	0	0	0	0	0	0	0	0	0.28655	0	0	0	0	0	0	0	0	0	0	0	0	0	0	0	0	0	0	0	0	0	0	0	0	0	0	0	0	0	0	0	0	0
TCGA-EW-A1PA-01	0.097561	0	0	0	0.292683	0	0	0	0	0	0	0	0.243902	0	0	0	0	0	0	0	0	0	0	0	0	0	0	0	0	0	0	0	0	0	0	0	0	0	0	0	0	0.365854	0	0	0	0	0	0	0
TCGA-EW-A1P8-01	0.0810811	0	0	0	0	0	0.108108	0.108108	0	0	0	0	0	0	0	0	0	0.27027	0	0	0	0	0	0	0	0	0	0	0	0	0	0	0	0	0	0	0	0	0	0	0	0.432432	0	0	0	0	0	0	0
TCGA-EW-A1P7-01	0.0416667	0	0	0	0.166667	0	0	0	0	0	0	0	0	0	0	0	0	0	0	0	0	0	0	0	0	0	0	0	0	0	0	0	0	0	0	0	0	0	0	0	0	0	0	0	0.5	0	0	0.291667	0
TCGA-EW-A1P6-01	0.291667	0	0	0	0.708333	0	0	0	0	0	0	0	0	0	0	0	0	0	0	0	0	0	0	0	0	0	0	0	0	0	0	0	0	0	0	0	0	0	0	0	0	0	0	0	0	0	0	0	0
TCGA-EW-A1P5-01	0.318182	0	0	0	0.227273	0	0	0	0	0	0	0.136364	0	0	0	0	0	0.318182	0	0	0	0	0	0	0	0	0	0	0	0	0	0	0	0	0	0	0	0	0	0	0	0	0	0	0	0	0	0	0
TCGA-EW-A1P4-01	0.157895	0.0131579	0	0	0.0921053	0	0	0	0	0	0	0	0	0	0	0.118421	0	0	0	0	0	0	0	0	0	0	0	0	0	0	0	0	0	0	0	0	0	0	0	0.328947	0	0	0	0	0.289474	0	0	0	0
TCGA-EW-A1P3-01	0.222222	0	0	0	0.555556	0	0.037037	0.185185	0	0	0	0	0	0	0	0	0	0	0	0	0	0	0	0	0	0	0	0	0	0	0	0	0	0	0	0	0	0	0	0	0	0	0	0	0	0	0	0	0
TCGA-EW-A1P1-01	0.333333	0	0	0	0	0	0	0	0	0	0	0	0	0	0	0	0	0	0	0	0	0	0	0	0	0	0	0	0	0	0	0	0	0	0	0	0	0	0	0	0	0	0	0	0	0	0	0	0
TCGA-EW-A1P0-01	0.148148	0	0	0	0.296296	0	0	0	0	0	0	0	0	0	0	0	0	0	0	0	0	0	0	0	0	0	0	0	0	0	0	0	0	0	0	0	0	0	0	0	0	0	0	0	0.259259	0	0	0	0
TCGA-EW-A1OZ-01	0.297297	0	0	0	0.540541	0	0.135135	0	0.027027	0	0	0	0	0	0	0	0	0	0	0	0	0	0	0	0	0	0	0	0	0	0	0	0	0	0	0	0	0	0	0	0	0	0	0	0	0	0	0	0
TCGA-EW-A1OY-01	0.373333	0	0	0	0.466667	0	0.146667	0.0133333	0	0	0	0	0	0	0	0	0	0	0	0	0	0	0	0	0	0	0	0	0	0	0	0	0	0	0	0	0	0	0	0	0	0	0	0	0	0	0	0	0
TCGA-EW-A1OX-01	0.1	0.05	0	0	0.2	0	0	0	0	0	0	0	0	0	0	0.15	0	0.25	0	0	0	0	0	0	0	0	0	0	0	0	0	0	0	0	0	0	0	0	0	0	0	0	0	0	0	0	0	0	0
TCGA-EW-A1OV-01	0.0992366	0.473282	0	0	0.221374	0	0	0	0	0	0	0	0	0	0	0.206107	0	0	0	0	0	0	0	0	0	0	0	0	0	0	0	0	0	0	0	0	0	0	0	0	0	0	0	0	0	0	0	0	0
TCGA-EW-A1J6-01	0.209302	0	0	0	0.465116	0	0	0	0	0	0	0	0	0	0	0	0	0	0	0	0	0	0	0	0	0	0	0	0	0	0	0.325581	0	0	0	0	0	0	0	0	0	0	0	0	0	0	0	0	0
TCGA-EW-A1J5-01	0.0406977	0.486434	0	0	0.0968992	0	0	0	0	0	0	0	0	0	0	0.375969	0	0	0	0	0	0	0	0	0	0	0	0	0	0	0	0	0	0	0	0	0	0	0	0	0	0	0	0	0	0	0	0	0
TCGA-EW-A1J3-01	0.166667	0	0	0	0	0	0	0.1	0	0.2	0	0	0	0.166667	0	0	0	0	0	0	0	0	0	0	0	0	0	0	0	0	0	0	0	0	0	0	0	0	0	0	0	0	0	0	0	0	0	0	0
TCGA-EW-A1J2-01	0.307692	0	0	0	0.333333	0	0	0	0	0	0	0	0.128205	0	0	0	0	0	0	0	0	0	0	0	0	0	0	0	0	0	0	0	0	0	0	0	0	0	0	0	0	0	0	0	0	0	0	0	0
TCGA-EW-A1J1-01	0.363636	0	0	0.409091	0.227273	0	0	0	0	0	0	0	0	0	0	0	0	0	0	0	0	0	0	0	0	0	0	0	0	0	0	0	0	0	0	0	0	0	0	0	0	0	0	0	0	0	0	0	0
TCGA-EW-A1IZ-01	0.266827	0	0	0	0.432692	0	0	0	0	0	0	0	0	0	0	0	0	0.300481	0	0	0	0	0	0	0	0	0	0	0	0	0	0	0	0	0	0	0	0	0	0	0	0	0	0	0	0	0	0	0
TCGA-EW-A1IY-01	0.0571429	0.257143	0	0	0.142857	0	0	0	0	0	0	0	0.428571	0	0	0.114286	0	0	0	0	0	0	0	0	0	0	0	0	0	0	0	0	0	0	0	0	0	0	0	0	0	0	0	0	0	0	0	0	0
TCGA-EW-A1IX-01	0.025641	0.333333	0	0	0.282051	0	0	0	0	0	0	0	0	0	0	0.358974	0	0	0	0	0	0	0	0	0	0	0	0	0	0	0	0	0	0	0	0	0	0	0	0	0	0	0	0	0	0	0	0	0
TCGA-EW-A1IW-01	0.139344	0.295082	0	0	0.377049	0	0	0	0	0	0	0	0	0	0	0.188525	0	0	0	0	0	0	0	0	0	0	0	0	0	0	0	0	0	0	0	0	0	0	0	0	0	0	0	0	0	0	0	0	0
TCGA-E9-A6HE-01	0.157895	0	0	0	0.210526	0.631579	0	0	0	0	0	0	0	0	0	0	0	0	0	0	0	0	0	0	0	0	0	0	0	0	0	0	0	0	0	0	0	0	0	0	0	0	0	0	0	0	0	0	0
TCGA-E9-A5UO-01	0.3125	0	0	0	0.53125	0	0	0	0	0	0	0	0	0	0	0	0	0	0	0	0	0	0	0	0	0	0	0	0	0	0	0	0	0	0	0	0	0	0	0	0.15625	0	0	0	0	0	0	0	0
TCGA-E9-A5FL-01	0.0521739	0.0434783	0	0	0.617391	0	0	0	0	0	0	0	0	0	0	0.13913	0	0.147826	0	0	0	0	0	0	0	0	0	0	0	0	0	0	0	0	0	0	0	0	0	0	0	0	0	0	0	0	0	0	0
TCGA-E9-A5FK-01	0.037037	0	0	0	0	0.37037	0	0	0	0	0	0	0	0	0	0	0	0	0	0	0	0	0	0	0	0	0	0	0	0	0	0	0	0	0	0	0	0	0	0	0	0	0.592593	0	0	0	0	0	0
TCGA-E9-A54Y-01	0.2	0.218182	0	0	0.436364	0	0	0	0	0	0	0	0	0	0	0.0727273	0	0	0	0	0	0	0	0	0	0	0	0	0	0	0	0	0	0	0	0	0	0	0	0	0	0	0	0	0	0	0	0	0
TCGA-E9-A3X8-01	0.205882	0.0294118	0	0	0.147059	0	0	0.352941	0	0	0	0	0	0	0	0.147059	0	0	0	0	0	0	0	0	0	0	0	0	0	0	0	0	0	0	0	0	0	0	0	0	0	0	0	0	0	0	0	0	0
TCGA-E9-A3QA-01	0.0545455	0.127273	0	0	0.581818	0	0	0	0	0	0	0	0	0	0	0.236364	0	0	0	0	0	0	0	0	0	0	0	0	0	0	0	0	0	0	0	0	0	0	0	0	0	0	0	0	0	0	0	0	0
TCGA-E9-A3HO-01	0.0483871	0	0.758065	0	0.112903	0	0.0806452	0	0	0	0	0	0	0	0	0	0	0	0	0	0	0	0	0	0	0	0	0	0	0	0	0	0	0	0	0	0	0	0	0	0	0	0	0	0	0	0	0	0
TCGA-E9-A2JT-01	0	0.428571	0	0	0.0714286	0	0	0	0	0	0	0	0	0	0	0.5	0	0	0	0	0	0	0	0	0	0	0	0	0	0	0	0	0	0	0	0	0	0	0	0	0	0	0	0	0	0	0	0	0
TCGA-E9-A2JS-01	0.321839	0	0	0	0.287356	0	0	0	0	0	0	0	0	0	0	0	0	0	0	0	0	0.390805	0	0	0	0	0	0	0	0	0	0	0	0	0	0	0	0	0	0	0	0	0	0	0	0	0	0	0
TCGA-E9-A295-01	0.290909	0	0	0	0.218182	0	0	0	0	0	0	0	0	0	0	0	0	0	0	0	0	0.363636	0	0	0	0	0	0	0	0	0	0	0	0	0	0	0	0	0	0	0	0	0	0	0	0	0	0	0
TCGA-E9-A24A-01	0.217391	0	0	0	0.130435	0	0	0	0	0	0.434783	0.0434783	0.130435	0	0	0	0	0	0	0	0	0	0	0	0	0	0	0	0	0	0	0	0	0	0	0	0	0	0	0	0	0	0	0	0	0	0	0	0
TCGA-E9-A249-01	0.285714	0	0	0	0	0	0	0	0	0	0.428571	0	0	0	0	0	0	0.285714	0	0	0	0	0	0	0	0	0	0	0	0	0	0	0	0	0	0	0	0	0	0	0	0	0	0	0	0	0	0	0
TCGA-E9-A248-01	0.206897	0.172414	0	0	0.241379	0	0	0	0	0	0	0	0	0	0	0.0689655	0	0.310345	0	0	0	0	0	0	0	0	0	0	0	0	0	0	0	0	0	0	0	0	0	0	0	0	0	0	0	0	0	0	0
TCGA-E9-A247-01	0.22	0	0	0	0.3	0	0	0	0	0	0	0	0	0	0	0	0	0.48	0	0	0	0	0	0	0	0	0	0	0	0	0	0	0	0	0	0	0	0	0	0	0	0	0	0	0	0	0	0	0
TCGA-E9-A245-01	0.0454545	0	0	0	0.454545	0	0	0	0	0	0	0	0	0	0	0	0	0	0	0	0	0	0	0	0	0	0	0	0	0	0	0	0	0	0.227273	0	0	0	0	0	0	0	0	0	0	0	0	0	0
TCGA-E9-A244-01	0.20339	0	0	0	0	0	0	0	0	0	0	0	0	0	0	0	0	0	0	0	0	0	0	0	0	0	0	0	0	0	0	0	0	0	0	0	0	0	0	0	0	0	0.79661	0	0	0	0	0	0
TCGA-E9-A243-01	0.0952381	0.047619	0	0	0.130952	0	0	0	0	0	0	0	0	0	0	0.119048	0	0	0	0	0	0	0	0	0	0	0	0	0	0	0	0	0	0	0	0	0	0	0	0	0	0	0.607143	0	0	0	0	0	0
TCGA-E9-A22H-01	0.407407	0	0	0	0.592593	0	0	0	0	0	0	0	0	0	0	0	0	0	0	0	0	0	0	0	0	0	0	0	0	0	0	0	0	0	0	0	0	0	0	0	0	0	0	0	0	0	0	0	0
TCGA-E9-A22G-01	0.0288462	0	0	0.278846	0.423077	0	0	0	0	0	0	0	0	0	0	0	0	0	0	0	0	0	0	0	0	0	0	0	0	0	0	0	0	0	0	0	0	0	0	0	0	0.269231	0	0	0	0	0	0	0
TCGA-E9-A22E-01	0.107383	0.0469799	0	0	0	0	0	0	0	0	0	0	0	0	0	0.120805	0	0	0	0	0	0	0	0	0	0	0	0	0	0	0	0	0	0	0	0	0	0	0	0	0	0	0.724832	0	0	0	0	0	0
TCGA-E9-A22D-01	0.421053	0	0	0	0.394737	0	0	0	0	0	0	0	0.184211	0	0	0	0	0	0	0	0	0	0	0	0	0	0	0	0	0	0	0	0	0	0	0	0	0	0	0	0	0	0	0	0	0	0	0	0
TCGA-E9-A22B-01	0.260274	0.109589	0	0	0.575342	0	0	0	0	0	0	0	0	0	0	0.0547945	0	0	0	0	0	0	0	0	0	0	0	0	0	0	0	0	0	0	0	0	0	0	0	0	0	0	0	0	0	0	0	0	0
TCGA-E9-A22A-01	0.171429	0.142857	0	0	0.142857	0	0	0	0	0	0	0	0	0	0	0.0857143	0	0	0	0	0	0	0	0	0	0	0	0	0	0	0	0	0	0	0	0	0	0	0	0	0	0.457143	0	0	0	0	0	0	0
TCGA-E9-A229-01	0.322581	0.0645161	0	0	0.451613	0	0	0	0	0	0	0	0	0	0	0.16129	0	0	0	0	0	0	0	0	0	0	0	0	0	0	0	0	0	0	0	0	0	0	0	0	0	0	0	0	0	0	0	0	0
TCGA-E9-A228-01	0.346154	0.134615	0	0	0.423077	0	0	0	0	0	0	0	0	0	0	0.0961538	0	0	0	0	0	0	0	0	0	0	0	0	0	0	0	0	0	0	0	0	0	0	0	0	0	0	0	0	0	0	0	0	0
TCGA-E9-A227-01	0.111111	0.0555556	0	0	0.0555556	0	0	0	0	0	0	0	0	0	0	0.111111	0	0	0	0	0	0	0	0	0	0	0	0	0	0	0	0	0	0	0	0	0	0	0	0	0	0	0	0	0	0	0	0	0
TCGA-E9-A226-01	0.101266	0.177215	0	0	0.202532	0	0	0	0	0	0	0	0.202532	0	0	0.316456	0	0	0	0	0	0	0	0	0	0	0	0	0	0	0	0	0	0	0	0	0	0	0	0	0	0	0	0	0	0	0	0	0
TCGA-E9-A1RI-01	0.25	0	0	0	0.178571	0	0.285714	0	0	0	0	0	0	0	0	0	0	0	0	0	0	0	0	0	0	0	0	0	0	0	0	0	0	0	0	0	0	0	0.285714	0	0	0	0	0	0	0	0	0	0
TCGA-E9-A1RH-01	0.166667	0.0462963	0	0	0.611111	0	0	0.0740741	0.00925926	0	0	0	0	0	0	0.0925926	0	0	0	0	0	0	0	0	0	0	0	0	0	0	0	0	0	0	0	0	0	0	0	0	0	0	0	0	0	0	0	0	0
TCGA-E9-A1RG-01	0.166667	0.0952381	0	0	0.428571	0	0	0	0	0	0	0	0	0	0	0.0952381	0	0	0.214286	0	0	0	0	0	0	0	0	0	0	0	0	0	0	0	0	0	0	0	0	0	0	0	0	0	0	0	0	0	0
TCGA-E9-A1RF-01	0.144578	0	0	0	0.259036	0	0	0	0	0	0	0	0	0	0	0	0	0	0	0	0	0.162651	0	0	0	0	0	0	0	0	0	0	0	0	0	0	0	0	0	0	0	0.433735	0	0	0	0	0	0	0
TCGA-E9-A1RE-01	0.387097	0	0	0	0.290323	0	0	0	0	0	0	0	0	0	0	0	0	0	0	0	0	0	0	0	0	0	0	0	0	0	0	0	0	0	0	0	0	0	0	0	0	0	0	0	0.322581	0	0	0	0
TCGA-E9-A1RD-01	0.0434783	0.173913	0	0	0	0.347826	0	0	0	0	0	0	0	0	0	0	0	0	0	0	0	0	0	0	0	0	0	0	0	0	0	0	0	0	0	0	0	0	0	0	0	0.434783	0	0	0	0	0	0	0
TCGA-E9-A1RC-01	0.320755	0	0	0	0.679245	0	0	0	0	0	0	0	0	0	0	0	0	0	0	0	0	0	0	0	0	0	0	0	0	0	0	0	0	0	0	0	0	0	0	0	0	0	0	0	0	0	0	0	0
TCGA-E9-A1RB-01	0.153846	0	0	0	0.615385	0	0	0	0	0	0	0	0	0	0	0	0	0.230769	0	0	0	0	0	0	0	0	0	0	0	0	0	0	0	0	0	0	0	0	0	0	0	0	0	0	0	0	0	0	0
TCGA-E9-A1RA-01	0.24	0	0	0	0.48	0	0.28	0	0	0	0	0	0	0	0	0	0	0	0	0	0	0	0	0	0	0	0	0	0	0	0	0	0	0	0	0	0	0	0	0	0	0	0	0	0	0	0	0	0
TCGA-E9-A1R7-01	0	0	0	0	0.619048	0.222222	0.15873	0	0	0	0	0	0	0	0	0	0	0	0	0	0	0	0	0	0	0	0	0	0	0	0	0	0	0	0	0	0	0	0	0	0	0	0	0	0	0	0	0	0
TCGA-E9-A1R6-01	0.352941	0	0	0	0.441176	0	0	0	0	0	0	0.0588235	0.147059	0	0	0	0	0	0	0	0	0	0	0	0	0	0	0	0	0	0	0	0	0	0	0	0	0	0	0	0	0	0	0	0	0	0	0	0
TCGA-E9-A1R5-01	0.36	0	0	0	0.44	0	0.14	0	0	0.06	0	0	0	0	0	0	0	0	0	0	0	0	0	0	0	0	0	0	0	0	0	0	0	0	0	0	0	0	0	0	0	0	0	0	0	0	0	0	0
TCGA-E9-A1R4-01	0.0723684	0.289474	0	0	0.401316	0	0	0	0	0	0	0	0	0	0	0.236842	0	0	0	0	0	0	0	0	0	0	0	0	0	0	0	0	0	0	0	0	0	0	0	0	0	0	0	0	0	0	0	0	0
TCGA-E9-A1R3-01	0.2	0.08	0	0	0.52	0	0	0	0	0	0	0	0	0	0	0	0	0	0	0	0	0	0	0	0	0	0	0	0	0	0	0	0	0	0	0	0	0	0	0	0	0	0	0	0	0	0	0	0
TCGA-E9-A1R2-01	0.101695	0.0338983	0.745763	0	0.0338983	0	0	0	0	0	0	0	0	0	0	0.0847458	0	0	0	0	0	0	0	0	0	0	0	0	0	0	0	0	0	0	0	0	0	0	0	0	0	0	0	0	0	0	0	0	0
TCGA-E9-A1R0-01	0.314286	0.0857143	0	0	0.371429	0	0	0	0	0	0	0	0.142857	0	0	0.0857143	0	0	0	0	0	0	0	0	0	0	0	0	0	0	0	0	0	0	0	0	0	0	0	0	0	0	0	0	0	0	0	0	0
TCGA-E9-A1QZ-01	0.28	0	0	0	0.24	0	0	0	0	0	0	0	0	0	0	0	0	0	0	0	0	0	0	0	0	0	0	0	0	0	0	0.48	0	0	0	0	0	0	0	0	0	0	0	0	0	0	0	0	0
TCGA-E9-A1NI-01	0.34375	0	0	0	0.65625	0	0	0	0	0	0	0	0	0	0	0	0	0	0	0	0	0	0	0	0	0	0	0	0	0	0	0	0	0	0	0	0	0	0	0	0	0	0	0	0	0	0	0	0
TCGA-E9-A1NH-01	0.257143	0	0	0	0.742857	0	0	0	0	0	0	0	0	0	0	0	0	0	0	0	0	0	0	0	0	0	0	0	0	0	0	0	0	0	0	0	0	0	0	0	0	0	0	0	0	0	0	0	0
TCGA-E9-A1NG-01	0.26087	0	0	0	0.434783	0	0	0	0	0	0	0	0	0	0	0	0	0	0	0	0	0	0.173913	0	0	0	0	0	0	0	0	0	0	0	0	0	0	0	0	0	0	0	0	0	0	0	0	0	0
TCGA-E9-A1NF-01	0.133333	0.15	0	0	0.4	0	0.25	0	0	0	0	0	0	0	0	0.0666667	0	0	0	0	0	0	0	0	0	0	0	0	0	0	0	0	0	0	0	0	0	0	0	0	0	0	0	0	0	0	0	0	0
TCGA-E9-A1NE-01	0	0	0	0	0	0	0.101695	0	0	0	0	0.0677966	0	0	0	0	0	0.220339	0	0	0	0	0	0	0	0	0	0	0	0	0	0	0	0	0	0	0	0	0	0	0	0.610169	0	0	0	0	0	0	0
TCGA-E9-A1ND-01	0.221154	0.0480769	0	0	0.278846	0	0	0	0	0	0	0	0	0	0	0.0865385	0	0	0	0	0	0	0	0	0	0	0	0	0	0	0	0	0	0	0	0.115385	0	0.25	0	0	0	0	0	0	0	0	0	0	0
TCGA-E9-A1NC-01	0.0697674	0	0	0	0	0	0	0	0	0	0	0	0	0	0	0	0	0.127907	0	0	0	0	0	0	0	0	0	0	0	0	0	0	0	0	0	0	0	0	0	0	0	0	0.802326	0	0	0	0	0	0
TCGA-E9-A1NA-01	0.119266	0	0	0.302752	0.266055	0	0.137615	0.00917431	0	0.0183486	0	0	0	0	0	0.146789	0	0	0	0	0	0	0	0	0	0	0	0	0	0	0	0	0	0	0	0	0	0	0	0	0	0	0	0	0	0	0	0	0
TCGA-E9-A1N9-01	0.15942	0	0	0	0.536232	0	0	0	0	0	0	0	0	0	0	0	0	0	0	0	0	0.304348	0	0	0	0	0	0	0	0	0	0	0	0	0	0	0	0	0	0	0	0	0	0	0	0	0	0	0
TCGA-E9-A1N8-01	0.0263158	0.0526316	0	0	0.342105	0	0	0	0	0	0	0.0526316	0.184211	0	0	0.184211	0	0	0	0	0	0	0	0	0.157895	0	0	0	0	0	0	0	0	0	0	0	0	0	0	0	0	0	0	0	0	0	0	0	0
TCGA-E9-A1N5-01	0.0769231	0.179487	0	0	0.589744	0	0	0	0	0	0	0	0	0	0	0.153846	0	0	0	0	0	0	0	0	0	0	0	0	0	0	0	0	0	0	0	0	0	0	0	0	0	0	0	0	0	0	0	0	0
TCGA-E9-A1N4-01	0.264706	0.117647	0	0	0.205882	0	0	0	0	0	0	0	0.235294	0	0	0.176471	0	0	0	0	0	0	0	0	0	0	0	0	0	0	0	0	0	0	0	0	0	0	0	0	0	0	0	0	0	0	0	0	0
TCGA-E9-A1N3-01	0.107143	0	0	0.321429	0.5	0	0	0	0	0	0	0.0714286	0	0	0	0	0	0	0	0	0	0	0	0	0	0	0	0	0	0	0	0	0	0	0	0	0	0	0	0	0	0	0	0	0	0	0	0	0
TCGA-E2-A9RU-01	0.25	0	0	0	0.380435	0	0	0	0	0	0	0.0434783	0.141304	0	0	0	0	0.184783	0	0	0	0	0	0	0	0	0	0	0	0	0	0	0	0	0	0	0	0	0	0	0	0	0	0	0	0	0	0	0
TCGA-E2-A576-01	0.372881	0	0	0	0.355932	0	0.0338983	0.169492	0.0677966	0	0	0	0	0	0	0	0	0	0	0	0	0	0	0	0	0	0	0	0	0	0	0	0	0	0	0	0	0	0	0	0	0	0	0	0	0	0	0	0
TCGA-E2-A574-01	0.155039	0.100775	0	0	0.294574	0	0.209302	0.0232558	0	0.0232558	0	0	0	0	0	0.193798	0	0	0	0	0	0	0	0	0	0	0	0	0	0	0	0	0	0	0	0	0	0	0	0	0	0	0	0	0	0	0	0	0
TCGA-E2-A573-01	0.113208	0	0	0	0.339623	0	0	0	0	0	0	0	0	0	0	0	0	0.226415	0	0	0	0	0	0	0	0	0	0	0	0	0	0	0	0	0	0	0	0	0	0	0	0.320755	0	0	0	0	0	0	0
TCGA-E2-A572-01	0.44	0	0	0	0.56	0	0	0	0	0	0	0	0	0	0	0	0	0	0	0	0	0	0	0	0	0	0	0	0	0	0	0	0	0	0	0	0	0	0	0	0	0	0	0	0	0	0	0	0
TCGA-E2-A570-01	0.28	0	0	0	0.12	0	0.16	0.2	0	0.24	0	0	0	0	0	0	0	0	0	0	0	0	0	0	0	0	0	0	0	0	0	0	0	0	0	0	0	0	0	0	0	0	0	0	0	0	0	0	0
TCGA-E2-A56Z-01	0.169811	0	0	0	0.45283	0	0	0	0	0	0	0	0.150943	0	0	0	0	0.226415	0	0	0	0	0	0	0	0	0	0	0	0	0	0	0	0	0	0	0	0	0	0	0	0	0	0	0	0	0	0	0
TCGA-E2-A2P6-01	0.101266	0.468354	0	0	0.240506	0	0	0	0	0	0	0	0	0	0	0.189873	0	0	0	0	0	0	0	0	0	0	0	0	0	0	0	0	0	0	0	0	0	0	0	0	0	0	0	0	0	0	0	0	0
TCGA-E2-A1LS-01	0.115385	0	0.628205	0	0	0	0	0	0	0	0	0	0	0	0	0	0	0	0	0	0	0	0	0	0	0	0	0	0	0	0	0	0	0	0	0	0	0	0	0	0	0	0	0.25641	0	0	0	0	0
TCGA-E2-A1LL-01	0.172414	0	0.603448	0	0.137931	0	0	0	0	0	0	0	0	0	0	0.0862069	0	0	0	0	0	0	0	0	0	0	0	0	0	0	0	0	0	0	0	0	0	0	0	0	0	0	0	0	0	0	0	0	0
TCGA-E2-A1LK-01	0.545455	0	0	0	0.454545	0	0	0	0	0	0	0	0	0	0	0	0	0	0	0	0	0	0	0	0	0	0	0	0	0	0	0	0	0	0	0	0	0	0	0	0	0	0	0	0	0	0	0	0
TCGA-E2-A1LI-01	0.0857143	0.0857143	0	0.457143	0.257143	0	0	0	0	0	0	0	0	0	0	0.114286	0	0	0	0	0	0	0	0	0	0	0	0	0	0	0	0	0	0	0	0	0	0	0	0	0	0	0	0	0	0	0	0	0
TCGA-E2-A1LH-01	0.0954545	0.0454545	0	0	0	0	0	0	0	0	0	0	0	0	0	0.168182	0	0	0	0	0	0	0	0	0	0	0	0	0	0	0	0	0	0	0	0	0	0	0	0	0	0	0.690909	0	0	0	0	0	0
TCGA-E2-A1LG-01	0.062201	0.263158	0	0	0.143541	0	0	0	0	0	0	0	0	0	0	0.5311	0	0	0	0	0	0	0	0	0	0	0	0	0	0	0	0	0	0	0	0	0	0	0	0	0	0	0	0	0	0	0	0	0
TCGA-E2-A1LB-01	0.122807	0.192982	0	0	0.175439	0	0	0	0	0	0	0	0	0	0	0.22807	0	0	0	0	0	0	0	0	0	0	0	0	0	0	0	0	0	0	0	0	0	0	0	0	0	0	0	0	0	0	0	0	0
TCGA-E2-A1LA-01	0.0582524	0	0	0	0.495146	0	0	0	0	0	0	0	0	0	0	0	0	0	0	0	0	0	0	0	0	0	0	0	0	0	0	0	0	0	0	0	0	0	0	0	0	0.446602	0	0	0	0	0	0	0
TCGA-E2-A1L9-01	0.1	0	0	0	0.533333	0.366667	0	0	0	0	0	0	0	0	0	0	0	0	0	0	0	0	0	0	0	0	0	0	0	0	0	0	0	0	0	0	0	0	0	0	0	0	0	0	0	0	0	0	0
TCGA-E2-A1L8-01	0.205128	0	0	0	0.0512821	0	0.102564	0	0	0.0512821	0	0	0	0	0	0	0	0	0	0	0	0	0	0	0	0	0	0	0	0	0	0	0	0	0	0	0	0	0	0	0	0	0.589744	0	0	0	0	0	0
TCGA-E2-A1L7-01	0.16	0	0	0	0	0	0	0	0	0	0	0	0	0	0	0	0	0	0	0	0	0	0	0	0	0	0	0	0	0	0	0	0	0	0	0	0	0	0	0	0	0	0.84	0	0	0	0	0	0
TCGA-E2-A1L6-01	0.0740741	0	0	0	0.592593	0	0	0	0	0	0	0	0.333333	0	0	0	0	0	0	0	0	0	0	0	0	0	0	0	0	0	0	0	0	0	0	0	0	0	0	0	0	0	0	0	0	0	0	0	0
TCGA-E2-A1IU-01	0.0882353	0.117647	0	0	0.235294	0	0	0	0	0	0	0	0.235294	0	0	0.0294118	0	0	0	0	0	0	0	0	0	0	0	0.294118	0	0	0	0	0	0	0	0	0	0	0	0	0	0	0	0	0	0	0	0	0
TCGA-E2-A1IO-01	0.5	0	0	0	0.357143	0	0	0	0	0	0	0	0.142857	0	0	0	0	0	0	0	0	0	0	0	0	0	0	0	0	0	0	0	0	0	0	0	0	0	0	0	0	0	0	0	0	0	0	0	0
TCGA-E2-A1IN-01	0.07173	0.345992	0	0	0.21097	0	0	0	0	0	0	0	0	0	0	0.371308	0	0	0	0	0	0	0	0	0	0	0	0	0	0	0	0	0	0	0	0	0	0	0	0	0	0	0	0	0	0	0	0	0
TCGA-E2-A1IL-01	0.121212	0	0	0	0.272727	0	0	0	0	0	0	0	0.121212	0	0	0	0	0.212121	0	0	0	0.272727	0	0	0	0	0	0	0	0	0	0	0	0	0	0	0	0	0	0	0	0	0	0	0	0	0	0	0
TCGA-E2-A1IK-01	0.1	0	0	0	0	0	0	0	0	0	0	0.1	0.25	0	0	0	0	0	0	0	0	0	0	0	0	0	0	0	0.55	0	0	0	0	0	0	0	0	0	0	0	0	0	0	0	0	0	0	0	0
TCGA-E2-A1IJ-01	0.4	0	0	0	0.3	0	0	0	0	0	0	0	0	0	0	0	0	0	0	0	0	0	0	0	0	0	0	0	0	0	0	0	0	0	0	0	0	0	0	0	0	0	0	0	0	0	0	0	0
TCGA-E2-A1II-01	0.212121	0	0	0	0.0606061	0	0	0	0	0	0	0	0	0	0	0	0	0	0	0	0	0	0	0	0	0	0	0	0	0	0.212121	0	0	0	0	0	0	0	0	0	0	0.515152	0	0	0	0	0	0	0
TCGA-E2-A1IH-01	0.142857	0.178571	0	0	0.452381	0	0	0	0	0	0	0	0	0	0	0.22619	0	0	0	0	0	0	0	0	0	0	0	0	0	0	0	0	0	0	0	0	0	0	0	0	0	0	0	0	0	0	0	0	0
TCGA-E2-A1IG-01	0.25	0.142857	0	0	0.607143	0	0	0	0	0	0	0	0	0	0	0	0	0	0	0	0	0	0	0	0	0	0	0	0	0	0	0	0	0	0	0	0	0	0	0	0	0	0	0	0	0	0	0	0
TCGA-E2-A1IF-01	0.227273	0	0	0	0.590909	0	0	0	0	0	0	0	0	0	0	0	0	0	0	0	0	0	0	0	0	0	0	0	0	0	0	0	0	0	0	0.181818	0	0	0	0	0	0	0	0	0	0	0	0	0
TCGA-E2-A1IE-01	0.230769	0	0	0	0.538462	0	0	0	0	0	0	0	0	0	0	0	0	0	0	0	0	0	0	0	0	0	0	0	0	0	0	0	0	0	0.230769	0	0	0	0	0	0	0	0	0	0	0	0	0	0
TCGA-E2-A1BD-01	0.35	0	0	0	0.4	0	0	0	0	0	0	0	0	0	0	0	0	0	0	0	0	0.25	0	0	0	0	0	0	0	0	0	0	0	0	0	0	0	0	0	0	0	0	0	0	0	0	0	0	0
TCGA-E2-A1BC-01	0.0722892	0	0	0	0.373494	0	0	0	0	0	0	0	0	0	0	0	0	0.216867	0	0	0	0	0	0	0	0	0	0	0	0	0	0.337349	0	0	0	0	0	0	0	0	0	0	0	0	0	0	0	0	0
TCGA-E2-A1B6-01	0.206897	0	0.672414	0	0	0	0	0	0	0	0	0	0	0	0	0	0	0	0	0	0	0	0	0	0	0	0	0	0	0	0	0	0	0	0	0	0	0	0	0	0	0	0	0	0	0	0	0	0
TCGA-E2-A1B5-01	0.182796	0.27957	0	0	0.365591	0	0	0	0	0	0	0	0	0	0	0.172043	0	0	0	0	0	0	0	0	0	0	0	0	0	0	0	0	0	0	0	0	0	0	0	0	0	0	0	0	0	0	0	0	0
TCGA-E2-A1B4-01	0	0.0930233	0	0	0.534884	0	0	0	0	0	0	0	0.116279	0	0	0.0232558	0	0.232558	0	0	0	0	0	0	0	0	0	0	0	0	0	0	0	0	0	0	0	0	0	0	0	0	0	0	0	0	0	0	0
TCGA-E2-A1B1-01	0.169014	0.225352	0	0	0	0	0	0	0	0	0	0	0	0	0	0.253521	0	0	0	0	0	0	0	0	0	0	0	0	0	0	0	0	0	0	0	0	0	0	0	0	0	0	0	0	0	0	0	0	0
TCGA-E2-A1B0-01	0.180328	0	0	0	0.688525	0	0	0	0	0	0	0	0.131148	0	0	0	0	0	0	0	0	0	0	0	0	0	0	0	0	0	0	0	0	0	0	0	0	0	0	0	0	0	0	0	0	0	0	0	0
TCGA-E2-A1AZ-01	0.0526316	0.0657895	0	0	0.236842	0	0	0	0	0	0	0	0.197368	0	0	0.210526	0	0	0	0	0	0	0	0	0	0	0	0	0	0	0	0.236842	0	0	0	0	0	0	0	0	0	0	0	0	0	0	0	0	0
TCGA-E2-A15T-01	0.416667	0	0	0	0.583333	0	0	0	0	0	0	0	0	0	0	0	0	0	0	0	0	0	0	0	0	0	0	0	0	0	0	0	0	0	0	0	0	0	0	0	0	0	0	0	0	0	0	0	0
TCGA-E2-A15S-01	0.151515	0.0606061	0	0	0	0	0	0	0	0	0	0	0	0	0	0	0	0	0	0	0	0	0	0	0	0	0	0	0	0	0	0	0	0	0	0	0	0	0	0	0	0	0.787879	0	0	0	0	0	0
TCGA-E2-A15R-01	0.355556	0	0	0	0.422222	0	0.155556	0.0666667	0	0	0	0	0	0	0	0	0	0	0	0	0	0	0	0	0	0	0	0	0	0	0	0	0	0	0	0	0	0	0	0	0	0	0	0	0	0	0	0	0
TCGA-E2-A15P-01	0.115385	0	0	0	0.346154	0	0.0769231	0.115385	0	0.153846	0	0	0	0	0	0	0	0.192308	0	0	0	0	0	0	0	0	0	0	0	0	0	0	0	0	0	0	0	0	0	0	0	0	0	0	0	0	0	0	0
TCGA-E2-A15O-01	0.352941	0	0	0	0.411765	0	0	0	0	0	0	0	0	0	0	0	0	0	0	0	0	0	0	0	0	0	0	0	0	0	0	0	0	0	0	0	0	0	0	0	0	0	0	0	0	0	0	0	0
TCGA-E2-A15M-01	0.179245	0.132075	0	0	0.330189	0	0	0	0	0	0	0	0	0	0	0.132075	0	0	0	0	0	0	0	0	0	0	0	0.226415	0	0	0	0	0	0	0	0	0	0	0	0	0	0	0	0	0	0	0	0	0
TCGA-E2-A15L-01	0.414634	0	0	0	0.585366	0	0	0	0	0	0	0	0	0	0	0	0	0	0	0	0	0	0	0	0	0	0	0	0	0	0	0	0	0	0	0	0	0	0	0	0	0	0	0	0	0	0	0	0
TCGA-E2-A15K-06	0.245283	0	0	0	0.5	0	0	0	0	0	0	0	0	0	0	0	0	0	0	0	0	0	0	0	0	0	0	0	0	0	0	0	0	0	0	0	0	0	0	0	0	0	0	0	0	0	0	0	0
TCGA-E2-A15K-01	0.290323	0	0	0	0.483871	0	0.0645161	0.139785	0.0215054	0	0	0	0	0	0	0	0	0	0	0	0	0	0	0	0	0	0	0	0	0	0	0	0	0	0	0	0	0	0	0	0	0	0	0	0	0	0	0	0
TCGA-E2-A15J-01	0.130435	0	0	0	0.521739	0	0	0	0	0	0	0	0	0	0	0	0	0.347826	0	0	0	0	0	0	0	0	0	0	0	0	0	0	0	0	0	0	0	0	0	0	0	0	0	0	0	0	0	0	0
TCGA-E2-A15I-01	0.345679	0	0	0	0.17284	0	0	0	0	0	0	0	0	0	0	0	0	0	0	0	0	0.246914	0	0	0	0	0	0	0	0	0	0	0	0	0	0	0	0	0	0	0	0	0	0	0	0	0	0	0
TCGA-E2-A15H-01	0.34375	0	0	0	0.21875	0	0	0	0	0	0	0	0	0	0	0	0	0	0	0	0	0	0	0	0	0	0	0	0	0	0	0	0	0	0	0	0	0	0	0	0	0	0	0	0.4375	0	0	0	0
TCGA-E2-A15G-01	0.219178	0	0	0	0.60274	0	0.150685	0	0.0273973	0	0	0	0	0	0	0	0	0	0	0	0	0	0	0	0	0	0	0	0	0	0	0	0	0	0	0	0	0	0	0	0	0	0	0	0	0	0	0	0
TCGA-E2-A15F-01	0.333333	0	0	0	0.666667	0	0	0	0	0	0	0	0	0	0	0	0	0	0	0	0	0	0	0	0	0	0	0	0	0	0	0	0	0	0	0	0	0	0	0	0	0	0	0	0	0	0	0	0
TCGA-E2-A15E-06	0.3	0.025	0	0	0.55	0	0	0	0	0	0	0	0	0	0	0.125	0	0	0	0	0	0	0	0	0	0	0	0	0	0	0	0	0	0	0	0	0	0	0	0	0	0	0	0	0	0	0	0	0
TCGA-E2-A15E-01	0.315789	0.0263158	0	0	0.315789	0	0	0	0	0	0	0	0	0	0	0.157895	0	0	0	0	0	0	0	0	0	0	0	0	0	0	0	0	0	0	0	0	0	0	0	0	0	0	0	0	0	0	0	0	0
TCGA-E2-A15D-01	0.405405	0	0	0	0	0	0	0	0	0	0	0	0	0	0	0	0	0	0	0	0	0	0	0	0	0	0	0	0	0	0	0	0	0	0	0	0	0	0	0	0	0	0	0	0.27027	0	0	0	0.324324
TCGA-E2-A15C-01	0.387755	0	0	0	0.306122	0	0	0	0	0	0	0	0	0	0	0	0	0	0	0	0	0	0	0	0	0	0	0	0	0	0	0	0	0	0	0	0	0	0	0	0	0	0	0	0.306122	0	0	0	0
TCGA-E2-A15A-06	0.277778	0	0	0	0.611111	0	0	0	0	0	0	0	0	0	0	0	0	0	0	0	0	0	0	0	0	0	0	0	0	0	0	0	0	0	0	0	0	0	0	0	0	0	0	0	0	0	0	0	0
TCGA-E2-A15A-01	0.196721	0	0	0	0.262295	0	0	0.0163934	0	0.131148	0	0	0	0	0	0	0	0	0	0	0	0	0	0	0	0	0	0	0	0	0	0	0.147541	0	0	0	0	0	0.245902	0	0	0	0	0	0	0	0	0	0
TCGA-E2-A159-01	0.0680628	0.303665	0	0	0.26178	0	0	0	0	0	0	0	0	0	0	0.366492	0	0	0	0	0	0	0	0	0	0	0	0	0	0	0	0	0	0	0	0	0	0	0	0	0	0	0	0	0	0	0	0	0
TCGA-E2-A158-01	0.144068	0	0.855932	0	0	0	0	0	0	0	0	0	0	0	0	0	0	0	0	0	0	0	0	0	0	0	0	0	0	0	0	0	0	0	0	0	0	0	0	0	0	0	0	0	0	0	0	0	0
TCGA-E2-A156-01	0.259259	0.148148	0.555556	0	0	0	0	0	0	0	0	0	0	0	0	0.037037	0	0	0	0	0	0	0	0	0	0	0	0	0	0	0	0	0	0	0	0	0	0	0	0	0	0	0	0	0	0	0	0	0
TCGA-E2-A155-01	0.0649351	0.103896	0	0	0.506494	0.272727	0	0	0	0	0	0	0	0	0	0.0519481	0	0	0	0	0	0	0	0	0	0	0	0	0	0	0	0	0	0	0	0	0	0	0	0	0	0	0	0	0	0	0	0	0
TCGA-E2-A154-01	0.333333	0	0	0	0.351852	0	0	0	0	0	0	0	0	0	0	0	0	0	0	0	0	0.314815	0	0	0	0	0	0	0	0	0	0	0	0	0	0	0	0	0	0	0	0	0	0	0	0	0	0	0
TCGA-E2-A153-01	0.431373	0	0	0	0.313725	0	0.254902	0	0	0	0	0	0	0	0	0	0	0	0	0	0	0	0	0	0	0	0	0	0	0	0	0	0	0	0	0	0	0	0	0	0	0	0	0	0	0	0	0	0
TCGA-E2-A152-01	0.0434783	0.267081	0	0	0.161491	0	0	0	0	0	0	0	0.192547	0	0	0.335404	0	0	0	0	0	0	0	0	0	0	0	0	0	0	0	0	0	0	0	0	0	0	0	0	0	0	0	0	0	0	0	0	0
TCGA-E2-A150-01	0.122222	0	0	0	0.577778	0	0	0	0	0	0	0	0	0	0	0	0	0.177778	0	0	0	0	0	0	0	0	0	0	0	0	0	0	0	0	0	0	0	0	0	0	0	0	0	0	0	0	0	0	0
TCGA-E2-A14Z-01	0.1	0.177778	0	0	0.533333	0	0	0	0	0	0	0	0.1	0	0	0.0888889	0	0	0	0	0	0	0	0	0	0	0	0	0	0	0	0	0	0	0	0	0	0	0	0	0	0	0	0	0	0	0	0	0
TCGA-E2-A14Y-01	0.111111	0.272727	0	0	0.343434	0	0	0	0	0	0	0	0	0	0	0.272727	0	0	0	0	0	0	0	0	0	0	0	0	0	0	0	0	0	0	0	0	0	0	0	0	0	0	0	0	0	0	0	0	0
TCGA-E2-A14X-01	0.410256	0.128205	0	0	0.410256	0	0	0	0	0	0	0	0	0	0	0.0512821	0	0	0	0	0	0	0	0	0	0	0	0	0	0	0	0	0	0	0	0	0	0	0	0	0	0	0	0	0	0	0	0	0
TCGA-E2-A14W-01	0.0531915	0	0	0	0.170213	0	0.0851064	0.0106383	0	0	0	0	0	0	0	0	0	0	0	0	0	0	0	0	0	0	0	0.170213	0	0	0	0	0	0	0	0	0	0	0	0	0	0.510638	0	0	0	0	0	0	0
TCGA-E2-A14V-01	0.192857	0.15	0	0	0.442857	0	0	0	0	0	0	0	0	0	0	0.214286	0	0	0	0	0	0	0	0	0	0	0	0	0	0	0	0	0	0	0	0	0	0	0	0	0	0	0	0	0	0	0	0	0
TCGA-E2-A14T-01	0.195122	0.097561	0	0	0.243902	0	0	0	0	0	0	0	0	0	0	0.097561	0	0.219512	0	0.0487805	0.097561	0	0	0	0	0	0	0	0	0	0	0	0	0	0	0	0	0	0	0	0	0	0	0	0	0	0	0	0
TCGA-E2-A14R-01	0.0551181	0.00787402	0.566929	0	0.23622	0	0	0	0	0	0	0	0	0	0	0.0944882	0	0	0	0	0	0	0	0	0	0	0	0	0	0	0	0	0	0	0	0	0	0	0	0	0	0	0	0	0	0	0	0	0
TCGA-E2-A14Q-01	0.324324	0	0	0	0.567568	0	0	0	0	0	0	0	0	0	0	0	0	0	0	0	0	0	0	0	0	0	0	0	0	0	0	0	0	0	0	0	0	0	0	0	0	0	0	0	0	0	0	0	0
TCGA-E2-A14P-01	0.245098	0	0	0	0.490196	0	0.245098	0	0	0.0196078	0	0	0	0	0	0	0	0	0	0	0	0	0	0	0	0	0	0	0	0	0	0	0	0	0	0	0	0	0	0	0	0	0	0	0	0	0	0	0
TCGA-E2-A14O-01	0.361111	0	0	0	0.388889	0	0	0	0	0	0	0	0.25	0	0	0	0	0	0	0	0	0	0	0	0	0	0	0	0	0	0	0	0	0	0	0	0	0	0	0	0	0	0	0	0	0	0	0	0
TCGA-E2-A14N-01	0.0857143	0	0	0	0.12381	0	0.0857143	0	0	0	0	0	0	0	0	0.0761905	0	0	0	0	0	0	0	0	0	0	0	0	0	0	0	0	0	0	0	0	0	0	0	0	0	0	0.628571	0	0	0	0	0	0
TCGA-E2-A10F-01	0.321429	0	0	0	0.321429	0	0.214286	0	0	0	0	0	0	0	0	0	0	0	0	0	0	0	0	0	0	0	0	0	0	0	0	0	0	0	0	0	0	0	0	0	0	0	0	0	0	0	0	0	0
TCGA-E2-A10C-01	0.0412371	0.478351	0	0	0.107216	0	0	0	0	0	0	0	0	0	0	0.373196	0	0	0	0	0	0	0	0	0	0	0	0	0	0	0	0	0	0	0	0	0	0	0	0	0	0	0	0	0	0	0	0	0
TCGA-E2-A10B-01	0.136364	0.212121	0	0	0.454545	0	0	0	0	0	0	0	0	0	0	0.19697	0	0	0	0	0	0	0	0	0	0	0	0	0	0	0	0	0	0	0	0	0	0	0	0	0	0	0	0	0	0	0	0	0
TCGA-E2-A10A-01	0	0.166667	0	0	0.1	0	0	0	0	0	0	0	0	0	0	0.1	0	0.266667	0	0	0	0	0.266667	0	0	0	0	0	0	0	0	0	0	0	0	0	0	0	0	0	0	0	0	0	0	0	0	0	0
TCGA-E2-A109-01	0.214286	0	0	0.333333	0.452381	0	0	0	0	0	0	0	0	0	0	0	0	0	0	0	0	0	0	0	0	0	0	0	0	0	0	0	0	0	0	0	0	0	0	0	0	0	0	0	0	0	0	0	0
TCGA-E2-A108-01	0.0534759	0.294118	0	0	0.278075	0	0	0	0	0	0	0	0	0	0	0.374332	0	0	0	0	0	0	0	0	0	0	0	0	0	0	0	0	0	0	0	0	0	0	0	0	0	0	0	0	0	0	0	0	0
TCGA-E2-A107-01	0.263158	0	0	0	0.342105	0	0.210526	0	0	0.0526316	0	0.0263158	0.105263	0	0	0	0	0	0	0	0	0	0	0	0	0	0	0	0	0	0	0	0	0	0	0	0	0	0	0	0	0	0	0	0	0	0	0	0
TCGA-E2-A105-01	0.205882	0.0882353	0	0	0.441176	0	0	0	0	0	0	0	0	0	0	0.0441176	0	0	0	0	0	0	0	0	0	0	0	0	0	0	0	0	0	0.220588	0	0	0	0	0	0	0	0	0	0	0	0	0	0	0
TCGA-D8-A73X-01	0.244444	0.0888889	0	0	0.6	0	0	0	0	0	0	0	0	0	0	0	0	0	0	0	0	0	0	0	0	0	0	0	0	0	0	0	0	0	0	0	0	0	0	0	0	0	0	0	0	0	0	0	0
TCGA-D8-A73W-01	0.204545	0	0	0	0.409091	0	0	0	0	0	0	0	0	0	0	0	0	0.386364	0	0	0	0	0	0	0	0	0	0	0	0	0	0	0	0	0	0	0	0	0	0	0	0	0	0	0	0	0	0	0
TCGA-D8-A73U-01	0.0903955	0.468927	0	0	0.225989	0	0	0	0	0	0	0	0	0	0	0.214689	0	0	0	0	0	0	0	0	0	0	0	0	0	0	0	0	0	0	0	0	0	0	0	0	0	0	0	0	0	0	0	0	0
TCGA-D8-A4Z1-01	0.0930233	0.465116	0	0	0.27907	0	0	0	0	0	0	0	0	0	0	0.162791	0	0	0	0	0	0	0	0	0	0	0	0	0	0	0	0	0	0	0	0	0	0	0	0	0	0	0	0	0	0	0	0	0
TCGA-D8-A3Z6-01	0.125	0.15625	0	0	0.4375	0	0	0	0	0	0	0	0	0	0	0.03125	0	0.25	0	0	0	0	0	0	0	0	0	0	0	0	0	0	0	0	0	0	0	0	0	0	0	0	0	0	0	0	0	0	0
TCGA-D8-A27W-01	0.446429	0	0	0	0.553571	0	0	0	0	0	0	0	0	0	0	0	0	0	0	0	0	0	0	0	0	0	0	0	0	0	0	0	0	0	0	0	0	0	0	0	0	0	0	0	0	0	0	0	0
TCGA-D8-A27V-01	0.0636364	0.318182	0	0	0.231818	0	0	0	0	0	0	0	0	0	0	0.386364	0	0	0	0	0	0	0	0	0	0	0	0	0	0	0	0	0	0	0	0	0	0	0	0	0	0	0	0	0	0	0	0	0
TCGA-D8-A27T-01	0.333333	0.121212	0	0	0.545455	0	0	0	0	0	0	0	0	0	0	0	0	0	0	0	0	0	0	0	0	0	0	0	0	0	0	0	0	0	0	0	0	0	0	0	0	0	0	0	0	0	0	0	0
TCGA-D8-A27R-01	0.15	0	0	0	0.35	0	0	0	0	0	0	0.025	0.125	0	0	0	0	0	0	0	0	0	0	0	0	0	0	0	0	0	0	0	0	0	0	0	0	0.35	0	0	0	0	0	0	0	0	0	0	0
TCGA-D8-A27P-01	0.0588235	0	0	0	0.558824	0	0	0	0	0	0	0	0	0	0	0	0	0.382353	0	0	0	0	0	0	0	0	0	0	0	0	0	0	0	0	0	0	0	0	0	0	0	0	0	0	0	0	0	0	0
TCGA-D8-A27N-01	0.360656	0	0	0	0.639344	0	0	0	0	0	0	0	0	0	0	0	0	0	0	0	0	0	0	0	0	0	0	0	0	0	0	0	0	0	0	0	0	0	0	0	0	0	0	0	0	0	0	0	0
TCGA-D8-A27M-01	0.0555556	0.0111111	0	0	0.411111	0	0	0	0	0	0	0	0.0666667	0	0	0.133333	0	0	0	0	0	0.211111	0	0	0	0	0	0	0	0	0	0	0	0	0	0	0	0	0	0	0	0	0	0	0	0	0	0	0
TCGA-D8-A27L-01	0.148148	0.240741	0	0	0.185185	0	0.0555556	0.240741	0	0	0	0	0	0	0	0.12963	0	0	0	0	0	0	0	0	0	0	0	0	0	0	0	0	0	0	0	0	0	0	0	0	0	0	0	0	0	0	0	0	0
TCGA-D8-A27K-01	0.25	0	0	0	0.75	0	0	0	0	0	0	0	0	0	0	0	0	0	0	0	0	0	0	0	0	0	0	0	0	0	0	0	0	0	0	0	0	0	0	0	0	0	0	0	0	0	0	0	0
TCGA-D8-A27I-01	0.25	0.111111	0	0	0.305556	0	0	0	0	0	0	0	0	0	0	0.0833333	0	0	0	0	0	0	0	0	0	0	0	0	0	0	0	0	0	0	0	0	0	0	0	0	0	0	0	0	0	0	0	0	0
TCGA-D8-A27H-01	0.0596026	0.0860927	0	0	0.125828	0	0	0	0	0	0	0	0	0	0	0.178808	0	0	0	0	0	0	0	0	0	0	0	0	0	0	0	0	0	0	0	0	0	0	0	0	0	0.549669	0	0	0	0	0	0	0
TCGA-D8-A27G-01	0.0303843	0.448615	0	0	0.0938338	0	0	0	0	0	0	0	0	0	0	0.427167	0	0	0	0	0	0	0	0	0	0	0	0	0	0	0	0	0	0	0	0	0	0	0	0	0	0	0	0	0	0	0	0	0
TCGA-D8-A27F-01	0.028169	0.0140845	0	0	0.619718	0	0	0	0	0	0	0	0	0	0	0.112676	0	0	0	0	0	0	0	0	0	0	0	0	0	0	0	0.225352	0	0	0	0	0	0	0	0	0	0	0	0	0	0	0	0	0
TCGA-D8-A27E-01	0.0909091	0	0	0	0	0	0	0	0	0	0	0	0.181818	0	0	0	0	0	0	0	0	0	0	0	0	0	0	0	0	0	0	0	0	0	0	0	0	0	0	0	0	0	0	0	0.363636	0	0	0	0
TCGA-D8-A1Y3-01	0.390625	0	0	0	0.609375	0	0	0	0	0	0	0	0	0	0	0	0	0	0	0	0	0	0	0	0	0	0	0	0	0	0	0	0	0	0	0	0	0	0	0	0	0	0	0	0	0	0	0	0
TCGA-D8-A1Y2-01	0.333333	0.333333	0	0	0.208333	0	0	0	0	0	0	0	0	0	0	0.125	0	0	0	0	0	0	0	0	0	0	0	0	0	0	0	0	0	0	0	0	0	0	0	0	0	0	0	0	0	0	0	0	0
TCGA-D8-A1Y1-01	0.636752	0	0	0	0.363248	0	0	0	0	0	0	0	0	0	0	0	0	0	0	0	0	0	0	0	0	0	0	0	0	0	0	0	0	0	0	0	0	0	0	0	0	0	0	0	0	0	0	0	0
TCGA-D8-A1Y0-01	0.115385	0.0128205	0	0.282051	0.320513	0	0.0769231	0	0.0512821	0.0128205	0	0	0	0	0	0.128205	0	0	0	0	0	0	0	0	0	0	0	0	0	0	0	0	0	0	0	0	0	0	0	0	0	0	0	0	0	0	0	0	0
TCGA-D8-A1XZ-01	0.221053	0.0105263	0	0	0.378947	0.263158	0	0	0	0	0	0	0	0	0	0.126316	0	0	0	0	0	0	0	0	0	0	0	0	0	0	0	0	0	0	0	0	0	0	0	0	0	0	0	0	0	0	0	0	0
TCGA-D8-A1XY-01	0.360656	0.0983607	0	0	0.52459	0	0	0	0	0	0	0	0	0	0	0.0163934	0	0	0	0	0	0	0	0	0	0	0	0	0	0	0	0	0	0	0	0	0	0	0	0	0	0	0	0	0	0	0	0	0
TCGA-D8-A1XW-01	0.121739	0	0	0	0.417391	0	0	0	0	0	0	0	0	0	0	0	0	0	0	0	0	0	0	0	0	0	0	0	0	0	0	0	0	0	0	0	0	0	0	0	0	0.46087	0	0	0	0	0	0	0
TCGA-D8-A1XV-01	0.416667	0.0277778	0	0	0.444444	0	0	0	0	0	0	0	0	0	0	0.111111	0	0	0	0	0	0	0	0	0	0	0	0	0	0	0	0	0	0	0	0	0	0	0	0	0	0	0	0	0	0	0	0	0
TCGA-D8-A1XU-01	0.111111	0.25	0	0	0.583333	0	0	0	0	0	0	0	0	0	0	0.0555556	0	0	0	0	0	0	0	0	0	0	0	0	0	0	0	0	0	0	0	0	0	0	0	0	0	0	0	0	0	0	0	0	0
TCGA-D8-A1XT-01	0.217391	0	0	0	0.630435	0	0.0434783	0.108696	0	0	0	0	0	0	0	0	0	0	0	0	0	0	0	0	0	0	0	0	0	0	0	0	0	0	0	0	0	0	0	0	0	0	0	0	0	0	0	0	0
TCGA-D8-A1XS-01	0.107143	0	0	0	0.214286	0	0	0	0	0	0	0	0.25	0	0	0	0	0.428571	0	0	0	0	0	0	0	0	0	0	0	0	0	0	0	0	0	0	0	0	0	0	0	0	0	0	0	0	0	0	0
TCGA-D8-A1XR-01	0.125	0	0	0	0.375	0	0	0	0	0	0	0	0	0	0	0	0	0.34375	0	0	0	0	0	0	0	0	0	0	0	0	0	0	0	0	0	0.15625	0	0	0	0	0	0	0	0	0	0	0	0	0
TCGA-D8-A1XQ-01	0.18008	0	0	0	0.595573	0	0	0	0	0	0	0	0	0	0	0	0	0	0	0	0	0	0	0	0	0	0	0	0	0	0	0	0	0	0	0	0	0	0	0	0	0	0	0	0	0	0.224346	0	0
TCGA-D8-A1XO-01	0.206897	0.172414	0	0	0	0	0	0	0	0	0	0	0	0	0	0.0689655	0	0	0	0	0	0	0	0	0	0	0	0	0	0	0	0	0	0	0	0	0	0	0	0	0	0	0.551724	0	0	0	0	0	0
TCGA-D8-A1XM-01	0.229508	0.213115	0	0	0.196721	0	0	0	0	0	0	0	0.229508	0	0	0.131148	0	0	0	0	0	0	0	0	0	0	0	0	0	0	0	0	0	0	0	0	0	0	0	0	0	0	0	0	0	0	0	0	0
TCGA-D8-A1XL-01	0.125	0	0.759615	0	0.115385	0	0	0	0	0	0	0	0	0	0	0	0	0	0	0	0	0	0	0	0	0	0	0	0	0	0	0	0	0	0	0	0	0	0	0	0	0	0	0	0	0	0	0	0
TCGA-D8-A1XK-01	0.107914	0	0	0	0.27498	0	0	0	0	0	0	0	0	0	0	0	0	0	0	0	0	0	0	0	0	0	0	0	0	0.617106	0	0	0	0	0	0	0	0	0	0	0	0	0	0	0	0	0	0	0
TCGA-D8-A1XJ-01	0.211009	0.247706	0	0	0.348624	0	0	0	0	0	0	0	0.174312	0	0	0.0183486	0	0	0	0	0	0	0	0	0	0	0	0	0	0	0	0	0	0	0	0	0	0	0	0	0	0	0	0	0	0	0	0	0
TCGA-D8-A1XG-01	0.172414	0	0	0	0.275862	0	0	0	0	0	0	0	0	0	0	0	0	0	0	0	0	0	0	0	0	0	0	0	0	0	0	0	0	0	0	0	0	0	0	0	0	0	0	0	0.551724	0	0	0	0
TCGA-D8-A1XF-01	0.311111	0	0	0	0.466667	0	0	0	0	0	0	0	0.222222	0	0	0	0	0	0	0	0	0	0	0	0	0	0	0	0	0	0	0	0	0	0	0	0	0	0	0	0	0	0	0	0	0	0	0	0
TCGA-D8-A1XC-01	0	0	0	0	0.484848	0.515152	0	0	0	0	0	0	0	0	0	0	0	0	0	0	0	0	0	0	0	0	0	0	0	0	0	0	0	0	0	0	0	0	0	0	0	0	0	0	0	0	0	0	0
TCGA-D8-A1XB-01	0.208333	0.0833333	0	0	0.479167	0	0	0	0	0	0	0	0	0	0	0.0208333	0	0.208333	0	0	0	0	0	0	0	0	0	0	0	0	0	0	0	0	0	0	0	0	0	0	0	0	0	0	0	0	0	0	0
TCGA-D8-A1XA-01	0.241379	0	0	0	0.103448	0	0	0	0	0	0	0	0	0	0	0	0	0	0	0	0	0	0	0	0	0	0	0	0	0	0	0	0	0	0	0.137931	0	0	0	0	0	0	0	0	0	0	0	0.137931	0
TCGA-D8-A1X9-01	0.108911	0	0	0.485149	0.316832	0	0	0	0	0	0	0	0	0	0	0	0	0	0	0	0	0	0	0	0	0	0	0	0	0	0	0	0	0	0	0	0	0	0	0	0	0	0	0	0	0	0	0	0
TCGA-D8-A1X8-01	0.3125	0	0	0	0.0625	0	0.09375	0.125	0	0.09375	0	0	0	0	0	0	0	0	0	0	0	0	0	0	0	0	0	0	0	0	0	0.3125	0	0	0	0	0	0	0	0	0	0	0	0	0	0	0	0	0
TCGA-D8-A1X7-01	0.233333	0	0	0	0.266667	0	0	0	0	0	0	0	0	0.3	0	0	0	0	0	0	0	0	0	0	0	0	0	0	0	0	0	0	0	0	0	0	0	0	0	0	0	0	0	0	0	0	0	0	0
TCGA-D8-A1X6-01	0.142857	0	0	0	0.547619	0.309524	0	0	0	0	0	0	0	0	0	0	0	0	0	0	0	0	0	0	0	0	0	0	0	0	0	0	0	0	0	0	0	0	0	0	0	0	0	0	0	0	0	0	0
TCGA-D8-A1X5-01	0.215385	0	0	0	0.353846	0	0	0	0	0	0	0	0	0	0	0	0	0	0	0	0	0.430769	0	0	0	0	0	0	0	0	0	0	0	0	0	0	0	0	0	0	0	0	0	0	0	0	0	0	0
TCGA-D8-A1JU-01	0.368421	0	0	0	0.421053	0	0	0	0	0	0	0	0	0	0	0	0	0	0	0	0	0	0.210526	0	0	0	0	0	0	0	0	0	0	0	0	0	0	0	0	0	0	0	0	0	0	0	0	0	0
TCGA-D8-A1JT-01	0.341463	0	0	0	0.390244	0	0	0	0	0	0	0	0	0	0	0	0	0	0	0	0	0	0	0	0	0	0	0	0	0	0	0	0	0.268293	0	0	0	0	0	0	0	0	0	0	0	0	0	0	0
TCGA-D8-A1JS-01	0.321429	0	0	0	0.321429	0	0.214286	0.0357143	0	0.107143	0	0	0	0	0	0	0	0	0	0	0	0	0	0	0	0	0	0	0	0	0	0	0	0	0	0	0	0	0	0	0	0	0	0	0	0	0	0	0
TCGA-D8-A1JP-01	0.0229008	0.00763359	0.572519	0	0.152672	0	0	0	0	0	0	0	0	0	0	0.0610687	0	0	0	0	0	0	0	0	0	0	0	0	0	0	0	0	0	0	0	0	0	0	0	0	0	0	0	0	0	0	0	0	0
TCGA-D8-A1JN-01	0.0725389	0.378238	0	0	0.108808	0	0	0	0	0	0	0	0.196891	0	0	0.243523	0	0	0	0	0	0	0	0	0	0	0	0	0	0	0	0	0	0	0	0	0	0	0	0	0	0	0	0	0	0	0	0	0
TCGA-D8-A1JM-01	0.259259	0	0	0	0.481481	0	0	0	0	0	0	0	0	0	0	0	0	0	0	0	0	0	0	0	0	0	0	0	0	0	0	0.259259	0	0	0	0	0	0	0	0	0	0	0	0	0	0	0	0	0
TCGA-D8-A1JL-01	0.0887097	0	0.677419	0	0.233871	0	0	0	0	0	0	0	0	0	0	0	0	0	0	0	0	0	0	0	0	0	0	0	0	0	0	0	0	0	0	0	0	0	0	0	0	0	0	0	0	0	0	0	0
TCGA-D8-A1JK-01	0.0576132	0	0	0	0.209877	0	0	0	0	0	0	0	0	0	0	0	0	0	0	0	0	0	0	0	0	0	0	0	0	0	0	0	0	0	0	0	0	0	0	0	0	0	0.73251	0	0	0	0	0	0
TCGA-D8-A1JJ-01	0.141414	0.242424	0	0	0.454545	0	0	0	0	0	0	0	0	0	0	0.161616	0	0	0	0	0	0	0	0	0	0	0	0	0	0	0	0	0	0	0	0	0	0	0	0	0	0	0	0	0	0	0	0	0
TCGA-D8-A1JI-01	0.121951	0	0	0	0.512195	0	0	0	0	0	0	0	0	0.365854	0	0	0	0	0	0	0	0	0	0	0	0	0	0	0	0	0	0	0	0	0	0	0	0	0	0	0	0	0	0	0	0	0	0	0
TCGA-D8-A1JH-01	0.130435	0	0	0	0.478261	0	0	0	0	0	0	0	0	0	0	0	0	0	0.391304	0	0	0	0	0	0	0	0	0	0	0	0	0	0	0	0	0	0	0	0	0	0	0	0	0	0	0	0	0	0
TCGA-D8-A1JG-01	0.163636	0	0	0	0.412121	0	0	0	0	0	0	0.224242	0.2	0	0	0	0	0	0	0	0	0	0	0	0	0	0	0	0	0	0	0	0	0	0	0	0	0	0	0	0	0	0	0	0	0	0	0	0
TCGA-D8-A1JF-01	0.276596	0	0	0	0.425532	0	0	0	0	0	0	0	0	0	0	0	0	0	0	0	0	0	0	0	0	0	0	0	0	0	0	0	0	0	0	0	0	0	0	0	0	0	0	0	0.297872	0	0	0	0
TCGA-D8-A1JE-01	0.263158	0	0	0	0.342105	0	0	0	0	0	0	0	0	0	0	0	0	0	0	0	0	0	0	0	0	0	0	0.394737	0	0	0	0	0	0	0	0	0	0	0	0	0	0	0	0	0	0	0	0	0
TCGA-D8-A1JD-01	0.0983607	0.057377	0	0	0	0	0	0	0	0	0	0	0	0	0	0.0901639	0	0	0	0	0	0	0	0	0	0	0	0	0	0	0	0	0	0	0	0	0	0	0	0	0	0	0.540984	0	0.213115	0	0	0	0
TCGA-D8-A1JC-01	0.150442	0.247788	0	0	0.336283	0	0	0	0	0	0	0	0	0	0	0.265487	0	0	0	0	0	0	0	0	0	0	0	0	0	0	0	0	0	0	0	0	0	0	0	0	0	0	0	0	0	0	0	0	0
TCGA-D8-A1JB-01	0.111111	0	0	0	0.0793651	0	0	0	0	0	0	0	0	0	0	0	0	0	0	0	0	0	0	0	0	0	0	0	0	0	0	0	0	0	0	0	0	0	0	0	0	0	0.809524	0	0	0	0	0	0
TCGA-D8-A1JA-01	0.0420394	0.317531	0	0	0.0599284	0	0	0	0	0	0	0	0	0	0	0.580501	0	0	0	0	0	0	0	0	0	0	0	0	0	0	0	0	0	0	0	0	0	0	0	0	0	0	0	0	0	0	0	0	0
TCGA-D8-A1J9-01	0.0534351	0.374046	0	0	0.209924	0	0	0	0	0	0	0	0	0	0	0.362595	0	0	0	0	0	0	0	0	0	0	0	0	0	0	0	0	0	0	0	0	0	0	0	0	0	0	0	0	0	0	0	0	0
TCGA-D8-A1J8-01	0.12459	0.255738	0	0	0.356284	0	0	0	0	0	0	0	0	0	0	0.263388	0	0	0	0	0	0	0	0	0	0	0	0	0	0	0	0	0	0	0	0	0	0	0	0	0	0	0	0	0	0	0	0	0
TCGA-D8-A147-01	0.0702703	0.0432432	0.610811	0	0	0	0.0918919	0	0	0	0	0	0	0	0	0.183784	0	0	0	0	0	0	0	0	0	0	0	0	0	0	0	0	0	0	0	0	0	0	0	0	0	0	0	0	0	0	0	0	0
TCGA-D8-A146-01	0.282051	0.102564	0	0	0.25641	0	0	0	0	0.153846	0	0	0	0.205128	0	0	0	0	0	0	0	0	0	0	0	0	0	0	0	0	0	0	0	0	0	0	0	0	0	0	0	0	0	0	0	0	0	0	0
TCGA-D8-A145-01	0.212766	0	0	0	0.574468	0	0	0	0	0	0	0	0	0	0	0	0	0.212766	0	0	0	0	0	0	0	0	0	0	0	0	0	0	0	0	0	0	0	0	0	0	0	0	0	0	0	0	0	0	0
TCGA-D8-A143-01	0.169811	0	0.603774	0	0	0	0.113208	0	0	0	0	0	0	0	0	0	0	0	0	0	0	0	0	0	0	0	0	0	0	0	0	0	0	0	0	0	0	0	0	0	0	0	0	0	0	0	0	0	0
TCGA-D8-A142-01	0.234568	0.00617284	0	0	0.67284	0	0	0	0	0	0	0	0	0	0	0.0864198	0	0	0	0	0	0	0	0	0	0	0	0	0	0	0	0	0	0	0	0	0	0	0	0	0	0	0	0	0	0	0	0	0
TCGA-D8-A141-01	0.26087	0	0	0	0.73913	0	0	0	0	0	0	0	0	0	0	0	0	0	0	0	0	0	0	0	0	0	0	0	0	0	0	0	0	0	0	0	0	0	0	0	0	0	0	0	0	0	0	0	0
TCGA-D8-A140-01	0.192308	0.169231	0	0	0.330769	0	0	0	0	0	0	0	0	0	0	0.0230769	0	0	0	0	0	0	0	0	0	0	0	0.284615	0	0	0	0	0	0	0	0	0	0	0	0	0	0	0	0	0	0	0	0	0
TCGA-D8-A13Z-01	0.176471	0.0196078	0	0.235294	0.441176	0	0	0	0	0	0	0	0	0	0	0.127451	0	0	0	0	0	0	0	0	0	0	0	0	0	0	0	0	0	0	0	0	0	0	0	0	0	0	0	0	0	0	0	0	0
TCGA-D8-A13Y-01	0.128205	0.0384615	0	0	0.487179	0	0.179487	0.025641	0	0.0128205	0	0	0	0	0	0.128205	0	0	0	0	0	0	0	0	0	0	0	0	0	0	0	0	0	0	0	0	0	0	0	0	0	0	0	0	0	0	0	0	0
TCGA-C8-A9FZ-01	0.238095	0.047619	0	0	0.285714	0	0	0	0	0	0	0	0	0	0	0.142857	0	0.285714	0	0	0	0	0	0	0	0	0	0	0	0	0	0	0	0	0	0	0	0	0	0	0	0	0	0	0	0	0	0	0
TCGA-C8-A8HR-01	0.203704	0	0	0	0.444444	0	0.0740741	0.0740741	0	0.0740741	0	0	0	0	0	0	0	0	0	0.12963	0	0	0	0	0	0	0	0	0	0	0	0	0	0	0	0	0	0	0	0	0	0	0	0	0	0	0	0	0
TCGA-C8-A8HQ-01	0.105769	0.38141	0	0	0.144231	0	0	0	0	0	0	0	0	0	0	0.36859	0	0	0	0	0	0	0	0	0	0	0	0	0	0	0	0	0	0	0	0	0	0	0	0	0	0	0	0	0	0	0	0	0
TCGA-C8-A8HP-01	0.0825688	0.344037	0	0	0.206422	0	0	0	0	0	0	0	0	0	0	0.366972	0	0	0	0	0	0	0	0	0	0	0	0	0	0	0	0	0	0	0	0	0	0	0	0	0	0	0	0	0	0	0	0	0
TCGA-C8-A3M8-01	0.0625	0.0416667	0	0	0.229167	0	0	0	0	0	0	0	0	0	0	0.166667	0	0.229167	0	0	0	0	0	0	0	0	0	0	0	0	0	0	0	0.270833	0	0	0	0	0	0	0	0	0	0	0	0	0	0	0
TCGA-C8-A3M7-01	0.107692	0.379487	0	0	0.174359	0	0	0	0	0	0	0.0153846	0.153846	0	0	0.169231	0	0	0	0	0	0	0	0	0	0	0	0	0	0	0	0	0	0	0	0	0	0	0	0	0	0	0	0	0	0	0	0	0
TCGA-C8-A27B-01	0.0326797	0.0784314	0	0	0.496732	0	0	0	0	0	0	0	0	0	0	0.392157	0	0	0	0	0	0	0	0	0	0	0	0	0	0	0	0	0	0	0	0	0	0	0	0	0	0	0	0	0	0	0	0	0
TCGA-C8-A27A-01	0.236842	0	0	0	0.394737	0	0.210526	0	0.0526316	0	0	0.0526316	0.0526316	0	0	0	0	0	0	0	0	0	0	0	0	0	0	0	0	0	0	0	0	0	0	0	0	0	0	0	0	0	0	0	0	0	0	0	0
TCGA-C8-A278-01	0.235294	0.117647	0	0	0.352941	0	0	0	0	0	0	0	0	0	0	0.137255	0	0	0	0	0	0	0	0	0	0	0	0	0	0	0	0	0	0	0	0	0	0	0	0	0	0	0	0	0	0	0	0	0
TCGA-C8-A275-01	0.0724638	0.253623	0	0	0.26087	0	0	0	0	0	0	0	0	0	0	0.413043	0	0	0	0	0	0	0	0	0	0	0	0	0	0	0	0	0	0	0	0	0	0	0	0	0	0	0	0	0	0	0	0	0
TCGA-C8-A274-01	0.0671642	0.391791	0	0	0.235075	0	0	0	0	0	0	0	0	0	0	0.30597	0	0	0	0	0	0	0	0	0	0	0	0	0	0	0	0	0	0	0	0	0	0	0	0	0	0	0	0	0	0	0	0	0
TCGA-C8-A273-01	0.409091	0	0	0	0.181818	0	0	0	0	0	0	0	0	0	0	0	0	0	0	0	0	0	0	0	0	0	0	0	0	0	0	0	0	0	0	0	0	0	0	0	0	0	0	0	0.409091	0	0	0	0
TCGA-C8-A26Z-01	0.333333	0	0	0	0.385965	0	0	0	0	0	0	0	0	0	0	0	0	0	0	0	0	0.280702	0	0	0	0	0	0	0	0	0	0	0	0	0	0	0	0	0	0	0	0	0	0	0	0	0	0	0
TCGA-C8-A26Y-01	0.031927	0.344356	0	0	0.249715	0	0	0	0	0	0	0	0	0	0	0.374002	0	0	0	0	0	0	0	0	0	0	0	0	0	0	0	0	0	0	0	0	0	0	0	0	0	0	0	0	0	0	0	0	0
TCGA-C8-A26X-01	0.192308	0	0	0	0.705128	0	0	0	0	0	0	0	0	0	0	0	0	0	0	0	0	0	0	0	0	0	0	0	0	0	0	0	0	0	0	0	0	0	0	0	0	0	0	0	0	0	0	0	0
TCGA-C8-A26W-01	0.106061	0.106061	0	0	0.287879	0	0.166667	0	0	0	0	0	0.121212	0	0	0.212121	0	0	0	0	0	0	0	0	0	0	0	0	0	0	0	0	0	0	0	0	0	0	0	0	0	0	0	0	0	0	0	0	0
TCGA-C8-A26V-01	0.130435	0.184783	0	0	0.369565	0	0	0	0	0	0	0	0	0	0	0.315217	0	0	0	0	0	0	0	0	0	0	0	0	0	0	0	0	0	0	0	0	0	0	0	0	0	0	0	0	0	0	0	0	0
TCGA-C8-A1HO-01	0.191489	0.170213	0	0	0.212766	0	0	0	0	0	0	0	0	0	0	0.106383	0	0	0	0	0	0	0	0	0	0	0.191489	0	0	0	0	0	0	0	0	0	0	0	0	0	0	0	0	0	0	0	0	0.12766	0
TCGA-C8-A1HN-01	0.287879	0	0	0	0.530303	0	0.0606061	0.106061	0.0151515	0	0	0	0	0	0	0	0	0	0	0	0	0	0	0	0	0	0	0	0	0	0	0	0	0	0	0	0	0	0	0	0	0	0	0	0	0	0	0	0
TCGA-C8-A1HM-01	0.0642202	0.259174	0	0	0.188073	0	0	0	0	0	0	0	0	0	0	0.488532	0	0	0	0	0	0	0	0	0	0	0	0	0	0	0	0	0	0	0	0	0	0	0	0	0	0	0	0	0	0	0	0	0
TCGA-C8-A1HL-01	0.0571429	0	0	0	0.257143	0	0	0	0	0	0	0	0	0	0	0	0	0.371429	0	0	0	0	0	0	0	0	0	0	0	0	0	0	0	0.314286	0	0	0	0	0	0	0	0	0	0	0	0	0	0	0
TCGA-C8-A1HK-01	0.114286	0.0571429	0	0	0.4	0	0	0	0	0	0	0	0.114286	0	0	0.314286	0	0	0	0	0	0	0	0	0	0	0	0	0	0	0	0	0	0	0	0	0	0	0	0	0	0	0	0	0	0	0	0	0
TCGA-C8-A1HJ-01	0.0940171	0	0.905983	0	0	0	0	0	0	0	0	0	0	0	0	0	0	0	0	0	0	0	0	0	0	0	0	0	0	0	0	0	0	0	0	0	0	0	0	0	0	0	0	0	0	0	0	0	0
TCGA-C8-A1HI-01	0.3	0.114286	0	0	0.471429	0	0	0	0	0	0	0	0	0	0	0.114286	0	0	0	0	0	0	0	0	0	0	0	0	0	0	0	0	0	0	0	0	0	0	0	0	0	0	0	0	0	0	0	0	0
TCGA-C8-A1HG-01	0.34375	0	0	0	0.65625	0	0	0	0	0	0	0	0	0	0	0	0	0	0	0	0	0	0	0	0	0	0	0	0	0	0	0	0	0	0	0	0	0	0	0	0	0	0	0	0	0	0	0	0
TCGA-C8-A1HF-01	0.121951	0.170732	0	0	0.585366	0	0	0	0	0	0	0	0	0	0	0.121951	0	0	0	0	0	0	0	0	0	0	0	0	0	0	0	0	0	0	0	0	0	0	0	0	0	0	0	0	0	0	0	0	0
TCGA-C8-A1HE-01	0.115385	0.288462	0	0	0.442308	0	0	0	0	0	0	0	0	0	0	0.153846	0	0	0	0	0	0	0	0	0	0	0	0	0	0	0	0	0	0	0	0	0	0	0	0	0	0	0	0	0	0	0	0	0
TCGA-C8-A138-01	0.333333	0	0	0	0.203704	0	0.0925926	0.0925926	0	0	0	0	0	0	0	0	0	0	0	0	0	0	0	0	0	0	0	0	0	0	0	0	0	0	0	0	0	0	0.277778	0	0	0	0	0	0	0	0	0	0
TCGA-C8-A137-01	0.20339	0.135593	0	0	0.101695	0	0.0169492	0.152542	0	0	0	0	0.186441	0	0	0.20339	0	0	0	0	0	0	0	0	0	0	0	0	0	0	0	0	0	0	0	0	0	0	0	0	0	0	0	0	0	0	0	0	0
TCGA-C8-A135-01	0.369863	0	0	0	0.630137	0	0	0	0	0	0	0	0	0	0	0	0	0	0	0	0	0	0	0	0	0	0	0	0	0	0	0	0	0	0	0	0	0	0	0	0	0	0	0	0	0	0	0	0
TCGA-C8-A134-01	0.037037	0	0	0	0.12037	0	0	0	0	0	0	0	0	0	0	0	0	0	0	0	0	0.240741	0	0	0	0	0	0	0	0	0	0	0	0	0.203704	0	0	0	0	0	0	0.398148	0	0	0	0	0	0	0
TCGA-C8-A133-01	0.0606061	0	0	0	0.424242	0	0.212121	0	0.0909091	0	0	0	0	0	0	0	0	0	0	0	0	0	0	0	0	0	0	0	0	0	0	0	0	0	0	0	0	0	0	0	0	0	0	0	0	0	0	0.212121	0
TCGA-C8-A132-01	0.130952	0.107143	0	0	0.52381	0	0	0	0	0	0	0	0	0	0	0.238095	0	0	0	0	0	0	0	0	0	0	0	0	0	0	0	0	0	0	0	0	0	0	0	0	0	0	0	0	0	0	0	0	0
TCGA-C8-A131-01	0.0422535	0	0	0	0.380282	0	0.140845	0	0.0140845	0.0140845	0	0	0.15493	0	0	0	0	0.253521	0	0	0	0	0	0	0	0	0	0	0	0	0	0	0	0	0	0	0	0	0	0	0	0	0	0	0	0	0	0	0
TCGA-C8-A130-01	0.428571	0	0	0	0.571429	0	0	0	0	0	0	0	0	0	0	0	0	0	0	0	0	0	0	0	0	0	0	0	0	0	0	0	0	0	0	0	0	0	0	0	0	0	0	0	0	0	0	0	0
TCGA-C8-A12Z-01	0.196721	0.0819672	0	0	0.311475	0	0.163934	0.0327869	0	0.0327869	0	0	0	0	0	0.180328	0	0	0	0	0	0	0	0	0	0	0	0	0	0	0	0	0	0	0	0	0	0	0	0	0	0	0	0	0	0	0	0	0
TCGA-C8-A12Y-01	0.23913	0	0	0	0.456522	0	0	0	0	0	0	0	0	0	0	0	0	0.304348	0	0	0	0	0	0	0	0	0	0	0	0	0	0	0	0	0	0	0	0	0	0	0	0	0	0	0	0	0	0	0
TCGA-C8-A12X-01	0.265625	0	0	0	0.734375	0	0	0	0	0	0	0	0	0	0	0	0	0	0	0	0	0	0	0	0	0	0	0	0	0	0	0	0	0	0	0	0	0	0	0	0	0	0	0	0	0	0	0	0
TCGA-C8-A12W-01	0.447368	0	0	0	0.552632	0	0	0	0	0	0	0	0	0	0	0	0	0	0	0	0	0	0	0	0	0	0	0	0	0	0	0	0	0	0	0	0	0	0	0	0	0	0	0	0	0	0	0	0
TCGA-C8-A12V-01	0.113208	0	0	0	0.509434	0	0	0	0	0	0	0	0	0	0	0	0	0	0	0	0	0	0	0	0	0	0	0	0	0	0	0	0	0	0	0	0	0.377358	0	0	0	0	0	0	0	0	0	0	0
TCGA-C8-A12U-01	0.288136	0	0	0	0.711864	0	0	0	0	0	0	0	0	0	0	0	0	0	0	0	0	0	0	0	0	0	0	0	0	0	0	0	0	0	0	0	0	0	0	0	0	0	0	0	0	0	0	0	0
TCGA-C8-A12T-01	0.0969388	0.341837	0	0	0.127551	0	0	0	0	0	0	0	0	0	0	0.433673	0	0	0	0	0	0	0	0	0	0	0	0	0	0	0	0	0	0	0	0	0	0	0	0	0	0	0	0	0	0	0	0	0
TCGA-C8-A12Q-01	0.0454545	0.257576	0	0	0.265152	0	0	0	0	0	0	0	0.159091	0	0	0.272727	0	0	0	0	0	0	0	0	0	0	0	0	0	0	0	0	0	0	0	0	0	0	0	0	0	0	0	0	0	0	0	0	0
TCGA-C8-A12P-01	0.117949	0.261538	0	0	0.353846	0	0	0	0	0	0	0	0	0	0	0.266667	0	0	0	0	0	0	0	0	0	0	0	0	0	0	0	0	0	0	0	0	0	0	0	0	0	0	0	0	0	0	0	0	0
TCGA-C8-A12O-01	0.409091	0	0	0	0.590909	0	0	0	0	0	0	0	0	0	0	0	0	0	0	0	0	0	0	0	0	0	0	0	0	0	0	0	0	0	0	0	0	0	0	0	0	0	0	0	0	0	0	0	0
TCGA-C8-A12N-01	0.310345	0.0344828	0	0	0.551724	0	0	0	0	0	0	0	0	0	0	0.103448	0	0	0	0	0	0	0	0	0	0	0	0	0	0	0	0	0	0	0	0	0	0	0	0	0	0	0	0	0	0	0	0	0
TCGA-C8-A12M-01	0.24359	0	0	0	0.602564	0	0	0	0	0	0	0	0.153846	0	0	0	0	0	0	0	0	0	0	0	0	0	0	0	0	0	0	0	0	0	0	0	0	0	0	0	0	0	0	0	0	0	0	0	0
TCGA-C8-A12L-01	0.137931	0	0	0	0.149425	0	0	0	0	0	0	0	0	0	0	0	0	0	0	0	0	0	0	0	0	0	0	0	0	0	0	0	0	0	0	0	0	0	0	0	0	0.390805	0	0	0.321839	0	0	0	0
TCGA-C8-A12K-01	0.0722892	0.0722892	0.60241	0	0	0	0	0	0	0	0	0	0	0	0	0.253012	0	0	0	0	0	0	0	0	0	0	0	0	0	0	0	0	0	0	0	0	0	0	0	0	0	0	0	0	0	0	0	0	0
TCGA-BH-AB28-01	0.185714	0	0	0	0.485714	0	0	0	0	0	0	0	0	0	0	0	0	0.328571	0	0	0	0	0	0	0	0	0	0	0	0	0	0	0	0	0	0	0	0	0	0	0	0	0	0	0	0	0	0	0
TCGA-BH-A8G0-01	0.25	0	0	0	0	0	0	0	0	0	0	0	0.15	0	0	0	0	0	0	0	0	0	0	0	0	0	0	0	0	0	0	0	0	0	0	0	0	0	0	0	0	0	0	0	0	0	0	0	0.4
TCGA-BH-A8FZ-01	0.08	0	0	0	0	0	0	0	0	0	0	0	0	0	0	0	0	0.16	0	0	0	0	0	0	0	0	0	0	0	0	0	0	0	0	0	0	0	0	0	0	0	0	0.76	0	0	0	0	0	0
TCGA-BH-A8FY-01	0.0638298	0	0.595745	0	0	0	0.0851064	0.0638298	0	0	0	0	0	0	0	0	0	0.191489	0	0	0	0	0	0	0	0	0	0	0	0	0	0	0	0	0	0	0	0	0	0	0	0	0	0	0	0	0	0	0
TCGA-BH-A6R9-01	0.125	0	0	0	0	0	0.125	0	0	0	0	0.0833333	0.125	0	0	0	0	0	0	0	0	0	0	0	0	0	0	0	0	0	0	0	0	0	0	0	0	0	0	0	0	0.541667	0	0	0	0	0	0	0
TCGA-BH-A6R8-01	0.315789	0	0	0	0.421053	0	0	0	0	0	0	0	0	0	0	0	0	0	0	0	0	0	0	0	0	0	0	0	0	0	0	0.263158	0	0	0	0	0	0	0	0	0	0	0	0	0	0	0	0	0
TCGA-BH-A5J0-01	0.148148	0.333333	0	0	0.259259	0	0	0	0	0	0	0	0.148148	0	0	0.111111	0	0	0	0	0	0	0	0	0	0	0	0	0	0	0	0	0	0	0	0	0	0	0	0	0	0	0	0	0	0	0	0	0
TCGA-BH-A5IZ-01	0.16875	0	0	0	0	0	0.08125	0.03125	0.04375	0.025	0	0	0	0	0	0	0	0	0	0	0	0	0	0	0	0	0	0	0	0	0	0	0	0	0	0	0	0	0	0	0	0	0.65	0	0	0	0	0	0
TCGA-BH-A42V-01	0.148936	0.425532	0	0	0.191489	0	0	0	0	0	0	0	0	0	0	0.234043	0	0	0	0	0	0	0	0	0	0	0	0	0	0	0	0	0	0	0	0	0	0	0	0	0	0	0	0	0	0	0	0	0
TCGA-BH-A42U-01	0.2	0.16	0	0	0	0	0.28	0	0	0	0	0	0	0	0	0.08	0	0	0	0	0	0	0	0	0	0	0	0	0	0	0	0.28	0	0	0	0	0	0	0	0	0	0	0	0	0	0	0	0	0
TCGA-BH-A2L8-01	0.0415282	0.490033	0	0	0.0431894	0	0	0	0	0	0	0	0	0	0	0.425249	0	0	0	0	0	0	0	0	0	0	0	0	0	0	0	0	0	0	0	0	0	0	0	0	0	0	0	0	0	0	0	0	0
TCGA-BH-A28Q-01	0.0769231	0	0	0	0.346154	0.576923	0	0	0	0	0	0	0	0	0	0	0	0	0	0	0	0	0	0	0	0	0	0	0	0	0	0	0	0	0	0	0	0	0	0	0	0	0	0	0	0	0	0	0
TCGA-BH-A209-01	0.064	0.288	0	0	0.184	0	0	0	0	0	0	0	0	0	0	0.464	0	0	0	0	0	0	0	0	0	0	0	0	0	0	0	0	0	0	0	0	0	0	0	0	0	0	0	0	0	0	0	0	0
TCGA-BH-A208-01	0.142857	0.202381	0	0	0.404762	0	0	0	0	0	0	0	0	0	0	0.25	0	0	0	0	0	0	0	0	0	0	0	0	0	0	0	0	0	0	0	0	0	0	0	0	0	0	0	0	0	0	0	0	0
TCGA-BH-A204-01	0.152174	0	0	0	0.347826	0	0	0	0	0	0	0.0434783	0.108696	0	0	0	0	0	0	0	0	0	0	0	0	0	0	0	0	0	0	0	0	0	0	0	0	0.347826	0	0	0	0	0	0	0	0	0	0	0
TCGA-BH-A203-01	0.319588	0.113402	0	0	0.463918	0	0	0	0	0	0	0	0	0	0	0.103093	0	0	0	0	0	0	0	0	0	0	0	0	0	0	0	0	0	0	0	0	0	0	0	0	0	0	0	0	0	0	0	0	0
TCGA-BH-A202-01	0.259259	0.0740741	0	0	0.481481	0	0	0	0	0	0	0	0	0	0	0	0	0	0	0	0	0	0	0	0	0	0	0	0	0	0	0	0	0	0	0	0	0	0.185185	0	0	0	0	0	0	0	0	0	0
TCGA-BH-A201-01	0.0833333	0.0833333	0	0	0.25	0	0	0	0	0	0	0.0416667	0.166667	0	0	0	0.166667	0	0	0	0	0	0	0	0	0	0	0	0	0	0	0	0	0	0	0	0	0	0	0	0	0	0	0	0	0	0	0	0
TCGA-BH-A1FU-01	0.0990991	0.036036	0	0	0.756757	0	0	0	0	0	0	0	0	0	0	0.108108	0	0	0	0	0	0	0	0	0	0	0	0	0	0	0	0	0	0	0	0	0	0	0	0	0	0	0	0	0	0	0	0	0
TCGA-BH-A1FR-01	0.1875	0	0	0	0.5	0	0	0	0	0	0	0	0	0	0	0	0	0.1875	0	0	0	0	0	0	0	0	0	0	0	0	0	0	0	0	0	0	0	0	0	0	0	0	0	0	0	0	0	0	0
TCGA-BH-A1FN-01	0.0510949	0.19708	0	0	0.452555	0	0	0	0	0	0	0	0	0	0	0.29927	0	0	0	0	0	0	0	0	0	0	0	0	0	0	0	0	0	0	0	0	0	0	0	0	0	0	0	0	0	0	0	0	0
TCGA-BH-A1FM-01	0.253968	0.142857	0	0	0.349206	0	0	0	0	0	0	0	0.142857	0	0	0.111111	0	0	0	0	0	0	0	0	0	0	0	0	0	0	0	0	0	0	0	0	0	0	0	0	0	0	0	0	0	0	0	0	0
TCGA-BH-A1FL-01	0.222222	0	0	0	0.333333	0	0	0.296296	0	0	0	0	0	0	0	0	0	0	0	0	0	0	0	0	0	0	0	0	0	0	0	0	0	0	0	0	0	0	0	0	0	0	0	0	0	0	0	0	0
TCGA-BH-A1FJ-01	0.333333	0	0	0	0.377778	0	0	0.288889	0	0	0	0	0	0	0	0	0	0	0	0	0	0	0	0	0	0	0	0	0	0	0	0	0	0	0	0	0	0	0	0	0	0	0	0	0	0	0	0	0
TCGA-BH-A1FH-01	0.419355	0	0	0	0	0	0.193548	0.0322581	0.0645161	0	0	0	0	0	0	0	0	0	0	0	0	0	0	0	0	0	0	0	0	0	0	0	0	0	0	0	0	0	0	0	0	0	0	0	0	0	0	0	0
TCGA-BH-A1FG-01	0.333333	0	0	0	0.541667	0	0	0	0	0	0	0	0	0	0	0	0	0	0	0	0	0	0	0	0	0	0	0	0	0	0	0	0	0	0	0	0	0	0	0	0.125	0	0	0	0	0	0	0	0
TCGA-BH-A1FE-06	1	0	0	0	0	0	0	0	0	0	0	0	0	0	0	0	0	0	0	0	0	0	0	0	0	0	0	0	0	0	0	0	0	0	0	0	0	0	0	0	0	0	0	0	0	0	0	0	0
TCGA-BH-A1FE-01	0.08	0.12	0	0	0.08	0	0	0	0	0	0	0	0.12	0	0	0.04	0	0	0	0	0	0.24	0	0	0	0	0	0	0	0	0	0	0	0	0.32	0	0	0	0	0	0	0	0	0	0	0	0	0	0
TCGA-BH-A1FD-01	0.128205	0	0	0	0.692308	0	0	0	0	0	0	0	0	0	0	0	0	0.179487	0	0	0	0	0	0	0	0	0	0	0	0	0	0	0	0	0	0	0	0	0	0	0	0	0	0	0	0	0	0	0
TCGA-BH-A1FC-01	0.196721	0.122951	0	0	0.508197	0	0	0	0	0	0	0	0	0	0	0.172131	0	0	0	0	0	0	0	0	0	0	0	0	0	0	0	0	0	0	0	0	0	0	0	0	0	0	0	0	0	0	0	0	0
TCGA-BH-A1F8-01	0.0888889	0.383333	0	0	0.283333	0	0	0	0	0	0	0	0	0	0	0.244444	0	0	0	0	0	0	0	0	0	0	0	0	0	0	0	0	0	0	0	0	0	0	0	0	0	0	0	0	0	0	0	0	0
TCGA-BH-A1F6-01	0.230769	0	0	0	0.538462	0	0.0961538	0	0	0.0384615	0	0	0	0	0	0	0	0	0	0.0961538	0	0	0	0	0	0	0	0	0	0	0	0	0	0	0	0	0	0	0	0	0	0	0	0	0	0	0	0	0
TCGA-BH-A1F5-01	0.214286	0	0	0	0.357143	0	0	0.0238095	0.166667	0	0	0	0	0	0	0	0	0	0	0	0	0	0	0	0	0	0	0	0	0	0	0	0.238095	0	0	0	0	0	0	0	0	0	0	0	0	0	0	0	0
TCGA-BH-A1F2-01	0.283582	0.119403	0	0	0.492537	0	0	0	0	0	0	0	0	0	0	0.104478	0	0	0	0	0	0	0	0	0	0	0	0	0	0	0	0	0	0	0	0	0	0	0	0	0	0	0	0	0	0	0	0	0
TCGA-BH-A1F0-01	0.0851064	0	0	0	0.531915	0	0.0319149	0.159574	0	0.0106383	0	0	0	0	0	0.180851	0	0	0	0	0	0	0	0	0	0	0	0	0	0	0	0	0	0	0	0	0	0	0	0	0	0	0	0	0	0	0	0	0
TCGA-BH-A1EY-01	0.166667	0.0740741	0	0	0.444444	0	0	0	0	0	0	0	0.111111	0	0	0.203704	0	0	0	0	0	0	0	0	0	0	0	0	0	0	0	0	0	0	0	0	0	0	0	0	0	0	0	0	0	0	0	0	0
TCGA-BH-A1EX-01	0.242424	0	0	0	0.515152	0	0	0	0	0	0	0	0.242424	0	0	0	0	0	0	0	0	0	0	0	0	0	0	0	0	0	0	0	0	0	0	0	0	0	0	0	0	0	0	0	0	0	0	0	0
TCGA-BH-A1EW-01	0.105263	0	0	0	0	0	0.263158	0	0	0	0	0	0	0	0	0	0	0	0	0	0	0	0	0	0	0	0	0.263158	0	0	0	0	0	0	0	0	0	0	0	0	0	0	0	0	0	0	0	0	0
TCGA-BH-A1EV-01	0.104	0.224	0	0	0.288	0	0	0	0	0	0	0	0.144	0	0	0.24	0	0	0	0	0	0	0	0	0	0	0	0	0	0	0	0	0	0	0	0	0	0	0	0	0	0	0	0	0	0	0	0	0
TCGA-BH-A1EU-01	0.266667	0	0	0	0.533333	0	0	0.0333333	0	0.166667	0	0	0	0	0	0	0	0	0	0	0	0	0	0	0	0	0	0	0	0	0	0	0	0	0	0	0	0	0	0	0	0	0	0	0	0	0	0	0
TCGA-BH-A1ET-01	0.264706	0	0	0	0.647059	0	0	0	0	0	0	0.0882353	0	0	0	0	0	0	0	0	0	0	0	0	0	0	0	0	0	0	0	0	0	0	0	0	0	0	0	0	0	0	0	0	0	0	0	0	0
TCGA-BH-A1EO-01	0.533333	0	0	0	0.466667	0	0	0	0	0	0	0	0	0	0	0	0	0	0	0	0	0	0	0	0	0	0	0	0	0	0	0	0	0	0	0	0	0	0	0	0	0	0	0	0	0	0	0	0
TCGA-BH-A1EN-01	0.25	0.0875	0	0	0.625	0	0	0	0	0	0	0	0	0	0	0.0375	0	0	0	0	0	0	0	0	0	0	0	0	0	0	0	0	0	0	0	0	0	0	0	0	0	0	0	0	0	0	0	0	0
TCGA-BH-A18V-06	0.025641	0.117216	0	0	0.608059	0	0	0	0	0	0	0	0	0	0	0.249084	0	0	0	0	0	0	0	0	0	0	0	0	0	0	0	0	0	0	0	0	0	0	0	0	0	0	0	0	0	0	0	0	0
TCGA-BH-A18V-01	0.0204082	0.118367	0	0	0.191837	0	0	0	0	0	0	0	0	0	0	0.2	0	0	0	0	0	0	0	0	0	0	0	0	0	0	0	0	0	0	0	0	0	0	0	0	0	0.469388	0	0	0	0	0	0	0
TCGA-BH-A18U-01	0.136364	0.261364	0	0	0.448864	0	0	0	0	0	0	0	0	0	0	0.153409	0	0	0	0	0	0	0	0	0	0	0	0	0	0	0	0	0	0	0	0	0	0	0	0	0	0	0	0	0	0	0	0	0
TCGA-BH-A18T-01	0.0761905	0	0	0	0	0	0.0952381	0	0	0.0285714	0	0	0	0	0	0	0	0	0	0	0	0	0	0.114286	0	0	0	0.2	0	0	0	0	0	0	0	0	0	0	0	0	0	0.485714	0	0	0	0	0	0	0
TCGA-BH-A18S-01	0.027027	0	0.756757	0	0	0	0	0	0	0	0	0	0.0810811	0	0	0	0	0.135135	0	0	0	0	0	0	0	0	0	0	0	0	0	0	0	0	0	0	0	0	0	0	0	0	0	0	0	0	0	0	0
TCGA-BH-A18R-01	0.0833333	0.0833333	0	0	0.194444	0	0	0	0	0	0	0	0	0	0	0.0277778	0	0	0	0	0	0	0	0	0	0	0	0	0	0	0	0	0	0	0	0	0	0	0	0	0	0.416667	0	0	0	0	0	0	0
TCGA-BH-A18Q-01	0.0377358	0	0	0	0.433962	0	0	0	0	0	0	0	0	0	0	0	0	0	0	0	0	0	0	0	0	0	0	0.273585	0	0	0	0	0	0	0	0	0	0	0	0	0	0.254717	0	0	0	0	0	0	0
TCGA-BH-A18P-01	0.0719603	0.424318	0	0	0.138958	0	0	0	0	0	0	0	0	0	0	0.364764	0	0	0	0	0	0	0	0	0	0	0	0	0	0	0	0	0	0	0	0	0	0	0	0	0	0	0	0	0	0	0	0	0
TCGA-BH-A18N-01	0.295455	0	0	0	0.704545	0	0	0	0	0	0	0	0	0	0	0	0	0	0	0	0	0	0	0	0	0	0	0	0	0	0	0	0	0	0	0	0	0	0	0	0	0	0	0	0	0	0	0	0
TCGA-BH-A18M-01	0.363636	0.0454545	0	0	0.318182	0	0.0909091	0	0.0454545	0	0	0	0	0	0	0.136364	0	0	0	0	0	0	0	0	0	0	0	0	0	0	0	0	0	0	0	0	0	0	0	0	0	0	0	0	0	0	0	0	0
TCGA-BH-A18L-01	0.287879	0	0	0	0.545455	0	0	0	0	0	0	0	0	0	0	0	0	0	0	0	0	0	0	0	0	0	0	0	0	0	0	0	0	0	0	0	0	0	0.166667	0	0	0	0	0	0	0	0	0	0
TCGA-BH-A18K-01	0.0952381	0.0793651	0	0	0.380952	0	0.222222	0	0	0	0	0	0	0	0	0.222222	0	0	0	0	0	0	0	0	0	0	0	0	0	0	0	0	0	0	0	0	0	0	0	0	0	0	0	0	0	0	0	0	0
TCGA-BH-A18J-01	0.0679612	0.446602	0	0	0.223301	0	0	0	0	0	0	0	0	0	0	0.262136	0	0	0	0	0	0	0	0	0	0	0	0	0	0	0	0	0	0	0	0	0	0	0	0	0	0	0	0	0	0	0	0	0
TCGA-BH-A18I-01	0.214286	0.107143	0	0	0.107143	0	0	0	0	0	0	0	0.214286	0	0	0.0714286	0	0.285714	0	0	0	0	0	0	0	0	0	0	0	0	0	0	0	0	0	0	0	0	0	0	0	0	0	0	0	0	0	0	0
TCGA-BH-A18H-01	0	0.0727273	0	0	0.418182	0.218182	0.109091	0.0727273	0	0.0181818	0	0	0	0	0	0.0909091	0	0	0	0	0	0	0	0	0	0	0	0	0	0	0	0	0	0	0	0	0	0	0	0	0	0	0	0	0	0	0	0	0
TCGA-BH-A18G-01	0.151572	0	0	0	0.371069	0	0	0	0	0	0	0	0	0	0	0	0	0.311321	0	0	0	0	0	0	0.166038	0	0	0	0	0	0	0	0	0	0	0	0	0	0	0	0	0	0	0	0	0	0	0	0
TCGA-BH-A18F-01	0.230769	0.215385	0	0	0.338462	0	0	0	0	0	0	0.0153846	0.169231	0	0	0.0307692	0	0	0	0	0	0	0	0	0	0	0	0	0	0	0	0	0	0	0	0	0	0	0	0	0	0	0	0	0	0	0	0	0
TCGA-BH-A0WA-01	0.0825688	0.0825688	0	0	0.0366972	0	0	0	0	0	0	0	0	0	0	0.00917431	0	0	0	0	0	0	0	0	0	0	0	0	0	0	0	0	0	0	0	0	0	0	0	0	0	0	0.788991	0	0	0	0	0	0
TCGA-BH-A0W7-01	0.0396825	0.420635	0	0	0.0992063	0	0	0	0	0	0	0	0	0	0	0.440476	0	0	0	0	0	0	0	0	0	0	0	0	0	0	0	0	0	0	0	0	0	0	0	0	0	0	0	0	0	0	0	0	0
TCGA-BH-A0W5-01	0.275862	0	0	0	0.448276	0	0	0	0	0	0	0	0	0	0	0	0	0	0	0	0	0	0	0	0	0	0	0.275862	0	0	0	0	0	0	0	0	0	0	0	0	0	0	0	0	0	0	0	0	0
TCGA-BH-A0W4-01	0.131579	0	0	0	0.5	0	0.184211	0	0	0	0	0	0.184211	0	0	0	0	0	0	0	0	0	0	0	0	0	0	0	0	0	0	0	0	0	0	0	0	0	0	0	0	0	0	0	0	0	0	0	0
TCGA-BH-A0W3-01	0.173913	0	0	0	0.521739	0	0	0	0	0	0	0	0	0	0	0	0	0	0	0	0	0	0.304348	0	0	0	0	0	0	0	0	0	0	0	0	0	0	0	0	0	0	0	0	0	0	0	0	0	0
TCGA-BH-A0RX-01	0.446809	0	0	0	0.404255	0	0	0	0	0	0	0	0.148936	0	0	0	0	0	0	0	0	0	0	0	0	0	0	0	0	0	0	0	0	0	0	0	0	0	0	0	0	0	0	0	0	0	0	0	0
TCGA-BH-A0HY-01	0.164557	0	0	0	0.683544	0	0	0	0	0	0	0.0253165	0.126582	0	0	0	0	0	0	0	0	0	0	0	0	0	0	0	0	0	0	0	0	0	0	0	0	0	0	0	0	0	0	0	0	0	0	0	0
TCGA-BH-A0HX-01	0.109756	0.0609756	0	0	0	0	0	0	0	0	0	0	0	0	0	0.0487805	0	0	0	0	0	0	0	0	0	0	0	0	0	0	0	0	0	0	0	0	0	0	0	0	0	0	0.54878	0	0.231707	0	0	0	0
TCGA-BH-A0HW-01	0.0731707	0	0	0	0.243902	0.682927	0	0	0	0	0	0	0	0	0	0	0	0	0	0	0	0	0	0	0	0	0	0	0	0	0	0	0	0	0	0	0	0	0	0	0	0	0	0	0	0	0	0	0
TCGA-BH-A0HU-01	0.111111	0	0	0	0.422222	0	0	0	0	0	0	0	0	0	0	0	0	0	0	0	0	0.311111	0	0	0	0	0.155556	0	0	0	0	0	0	0	0	0	0	0	0	0	0	0	0	0	0	0	0	0	0
TCGA-BH-A0HQ-01	0.2	0.244444	0	0	0.311111	0	0	0	0	0	0	0	0	0	0	0.0222222	0	0	0	0	0	0	0.222222	0	0	0	0	0	0	0	0	0	0	0	0	0	0	0	0	0	0	0	0	0	0	0	0	0	0
TCGA-BH-A0HP-01	0.0558824	0.408824	0	0	0.1	0	0	0	0	0	0	0	0	0	0	0.435294	0	0	0	0	0	0	0	0	0	0	0	0	0	0	0	0	0	0	0	0	0	0	0	0	0	0	0	0	0	0	0	0	0
TCGA-BH-A0HO-01	0.0833333	0	0	0	0.125	0	0.0416667	0.0833333	0	0.125	0	0	0	0	0	0	0	0.208333	0	0	0.0833333	0	0	0	0	0	0	0	0	0	0	0	0	0	0	0	0	0	0	0	0	0	0	0	0	0	0	0	0
TCGA-BH-A0HN-01	0.3125	0.09375	0	0	0.40625	0	0	0	0	0	0	0	0.15625	0	0	0.03125	0	0	0	0	0	0	0	0	0	0	0	0	0	0	0	0	0	0	0	0	0	0	0	0	0	0	0	0	0	0	0	0	0
TCGA-BH-A0HL-01	0.341463	0	0	0	0.414634	0	0	0	0	0	0	0	0	0	0	0	0	0	0	0	0	0	0.243902	0	0	0	0	0	0	0	0	0	0	0	0	0	0	0	0	0	0	0	0	0	0	0	0	0	0
TCGA-BH-A0HK-01	0.19084	0.370229	0	0	0.236641	0	0	0	0	0	0	0	0	0	0	0.20229	0	0	0	0	0	0	0	0	0	0	0	0	0	0	0	0	0	0	0	0	0	0	0	0	0	0	0	0	0	0	0	0	0
TCGA-BH-A0HI-01	0.264706	0.147059	0	0	0.441176	0	0	0	0	0	0	0	0	0	0	0.0294118	0	0	0	0	0	0	0	0	0	0	0	0	0	0	0	0	0	0	0	0	0	0	0	0	0	0	0	0	0	0	0	0	0
TCGA-BH-A0HF-01	0.0329041	0	0	0	0	0	0	0	0	0	0	0	0	0	0	0	0	0	0	0	0	0	0.323319	0	0	0	0	0	0	0	0	0	0.325465	0	0.318312	0	0	0	0	0	0	0	0	0	0	0	0	0	0
TCGA-BH-A0HB-01	0.309524	0.0952381	0	0	0.0952381	0	0	0	0	0	0	0	0.190476	0	0	0.0714286	0	0	0	0	0	0	0.238095	0	0	0	0	0	0	0	0	0	0	0	0	0	0	0	0	0	0	0	0	0	0	0	0	0	0
TCGA-BH-A0HA-01	0.244624	0	0	0	0.379032	0	0	0	0	0	0	0	0	0	0	0	0	0.198925	0	0	0	0	0	0	0.177419	0	0	0	0	0	0	0	0	0	0	0	0	0	0	0	0	0	0	0	0	0	0	0	0
TCGA-BH-A0H9-01	0.125	0	0	0	0.729167	0	0.145833	0	0	0	0	0	0	0	0	0	0	0	0	0	0	0	0	0	0	0	0	0	0	0	0	0	0	0	0	0	0	0	0	0	0	0	0	0	0	0	0	0	0
TCGA-BH-A0H7-01	0.240741	0.0277778	0	0	0.435185	0	0.157407	0	0	0	0	0	0	0	0	0.138889	0	0	0	0	0	0	0	0	0	0	0	0	0	0	0	0	0	0	0	0	0	0	0	0	0	0	0	0	0	0	0	0	0
TCGA-BH-A0H6-01	0.36	0	0	0	0.36	0	0	0	0	0	0	0	0	0	0	0	0	0	0	0	0	0	0	0	0	0	0	0	0	0	0	0	0	0	0	0	0	0	0	0	0	0	0	0	0	0	0	0	0
TCGA-BH-A0H5-01	0.0376176	0.404389	0	0	0.200627	0	0	0	0	0	0	0	0	0	0	0.357367	0	0	0	0	0	0	0	0	0	0	0	0	0	0	0	0	0	0	0	0	0	0	0	0	0	0	0	0	0	0	0	0	0
TCGA-BH-A0H3-01	0.3125	0	0	0	0.25	0	0	0.3125	0.125	0	0	0	0	0	0	0	0	0	0	0	0	0	0	0	0	0	0	0	0	0	0	0	0	0	0	0	0	0	0	0	0	0	0	0	0	0	0	0	0
TCGA-BH-A0H0-01	0.12	0.08	0	0	0.12	0	0	0	0	0.2	0	0	0	0	0	0	0	0	0	0	0	0	0.2	0	0	0	0	0	0	0	0	0.28	0	0	0	0	0	0	0	0	0	0	0	0	0	0	0	0	0
TCGA-BH-A0GZ-01	0.232558	0.0930233	0	0	0.418605	0	0	0	0	0	0	0	0	0	0	0	0	0	0	0	0	0	0.255814	0	0	0	0	0	0	0	0	0	0	0	0	0	0	0	0	0	0	0	0	0	0	0	0	0	0
TCGA-BH-A0GY-01	0.175	0	0	0	0.3	0	0	0	0	0	0	0	0	0	0	0	0	0.275	0	0	0	0	0	0	0	0	0	0	0	0	0	0	0	0	0	0	0	0	0	0	0	0	0	0	0	0	0	0	0
TCGA-BH-A0EI-01	0.4	0	0	0	0.35	0	0	0	0	0	0	0	0	0	0	0	0	0	0	0	0	0	0.25	0	0	0	0	0	0	0	0	0	0	0	0	0	0	0	0	0	0	0	0	0	0	0	0	0	0
TCGA-BH-A0EE-01	0.127907	0.232558	0	0	0.360465	0	0	0	0	0	0	0	0.156977	0	0	0.122093	0	0	0	0	0	0	0	0	0	0	0	0	0	0	0	0	0	0	0	0	0	0	0	0	0	0	0	0	0	0	0	0	0
TCGA-BH-A0EB-01	0.125	0.0892857	0	0	0.482143	0.303571	0	0	0	0	0	0	0	0	0	0	0	0	0	0	0	0	0	0	0	0	0	0	0	0	0	0	0	0	0	0	0	0	0	0	0	0	0	0	0	0	0	0	0
TCGA-BH-A0EA-01	0.125	0	0	0	0.40625	0	0.15625	0.03125	0	0	0	0	0	0	0	0	0	0.28125	0	0	0	0	0	0	0	0	0	0	0	0	0	0	0	0	0	0	0	0	0	0	0	0	0	0	0	0	0	0	0
TCGA-BH-A0E9-01	0.15625	0	0	0	0.25	0.3125	0	0	0	0	0	0	0	0	0	0	0	0	0	0	0	0	0	0	0	0	0	0	0	0	0	0	0	0	0	0	0	0	0	0	0	0	0	0	0	0	0	0.28125	0
TCGA-BH-A0E7-01	0.204545	0	0	0	0.568182	0	0	0	0	0	0	0	0	0	0	0	0	0.227273	0	0	0	0	0	0	0	0	0	0	0	0	0	0	0	0	0	0	0	0	0	0	0	0	0	0	0	0	0	0	0
TCGA-BH-A0E6-01	0.175824	0	0	0	0.56044	0.263736	0	0	0	0	0	0	0	0	0	0	0	0	0	0	0	0	0	0	0	0	0	0	0	0	0	0	0	0	0	0	0	0	0	0	0	0	0	0	0	0	0	0	0
TCGA-BH-A0E2-01	0.15	0	0	0	0.333333	0	0	0	0	0	0	0	0	0	0	0	0	0	0	0	0	0	0.216667	0	0	0	0	0	0	0	0	0	0	0	0.3	0	0	0	0	0	0	0	0	0	0	0	0	0	0
TCGA-BH-A0E1-01	0.328358	0.164179	0	0	0.268657	0	0	0	0	0	0	0	0	0	0	0.238806	0	0	0	0	0	0	0	0	0	0	0	0	0	0	0	0	0	0	0	0	0	0	0	0	0	0	0	0	0	0	0	0	0
TCGA-BH-A0E0-01	0.378049	0	0	0	0.621951	0	0	0	0	0	0	0	0	0	0	0	0	0	0	0	0	0	0	0	0	0	0	0	0	0	0	0	0	0	0	0	0	0	0	0	0	0	0	0	0	0	0	0	0
TCGA-BH-A0DZ-01	0.0443828	0.389736	0	0	0.122053	0	0	0	0	0	0	0	0	0	0	0.443828	0	0	0	0	0	0	0	0	0	0	0	0	0	0	0	0	0	0	0	0	0	0	0	0	0	0	0	0	0	0	0	0	0
TCGA-BH-A0DX-01	0.197368	0.368421	0	0	0.236842	0	0	0	0	0	0	0	0	0	0	0.197368	0	0	0	0	0	0	0	0	0	0	0	0	0	0	0	0	0	0	0	0	0	0	0	0	0	0	0	0	0	0	0	0	0
TCGA-BH-A0DV-01	0	0	0	0	0.176471	0	0.235294	0	0	0	0	0	0	0	0	0	0	0	0	0	0	0	0	0	0	0	0	0.352941	0	0	0	0	0	0.235294	0	0	0	0	0	0	0	0	0	0	0	0	0	0	0
TCGA-BH-A0DT-01	0.4	0.2	0	0	0.333333	0	0	0	0	0	0	0	0	0	0	0	0	0	0	0	0	0	0	0	0	0	0	0	0	0	0	0	0	0	0	0	0	0	0	0	0	0	0	0	0	0	0	0	0
TCGA-BH-A0DS-01	0.403509	0	0	0	0.350877	0	0.175439	0.0350877	0	0.0350877	0	0	0	0	0	0	0	0	0	0	0	0	0	0	0	0	0	0	0	0	0	0	0	0	0	0	0	0	0	0	0	0	0	0	0	0	0	0	0
TCGA-BH-A0DQ-01	0.28169	0	0	0	0.0140845	0	0	0	0	0	0	0	0	0	0	0	0	0	0	0	0	0	0	0	0	0	0	0	0	0	0	0	0	0.253521	0	0	0	0	0	0	0	0	0	0	0.450704	0	0	0	0
TCGA-BH-A0DP-01	0.0588235	0.117647	0	0	0.691176	0	0	0	0	0	0	0	0.117647	0	0	0.0147059	0	0	0	0	0	0	0	0	0	0	0	0	0	0	0	0	0	0	0	0	0	0	0	0	0	0	0	0	0	0	0	0	0
TCGA-BH-A0DO-01	0.0357143	0.0357143	0	0	0.321429	0	0	0	0	0	0	0	0.142857	0	0	0.107143	0	0.178571	0	0	0	0	0	0	0	0	0	0	0	0	0	0	0.178571	0	0	0	0	0	0	0	0	0	0	0	0	0	0	0	0
TCGA-BH-A0DL-01	0.188976	0.173228	0	0	0.385827	0	0	0	0	0	0	0	0	0	0	0.0393701	0	0.212598	0	0	0	0	0	0	0	0	0	0	0	0	0	0	0	0	0	0	0	0	0	0	0	0	0	0	0	0	0	0	0
TCGA-BH-A0DK-01	0.138889	0	0	0	0	0	0.0972222	0	0.0185185	0	0	0	0	0	0	0	0	0	0	0	0	0	0	0	0	0	0	0	0	0	0	0	0	0	0	0	0	0	0	0	0	0	0.643519	0	0	0	0	0	0
TCGA-BH-A0DI-01	0.206897	0.155172	0	0	0.465517	0	0	0	0	0	0	0	0	0	0	0.172414	0	0	0	0	0	0	0	0	0	0	0	0	0	0	0	0	0	0	0	0	0	0	0	0	0	0	0	0	0	0	0	0	0
TCGA-BH-A0DH-01	0.315217	0	0	0	0.434783	0	0.23913	0	0.0108696	0	0	0	0	0	0	0	0	0	0	0	0	0	0	0	0	0	0	0	0	0	0	0	0	0	0	0	0	0	0	0	0	0	0	0	0	0	0	0	0
TCGA-BH-A0DG-01	0.0425532	0.0851064	0	0	0.446809	0	0	0	0	0	0	0	0.234043	0	0	0.191489	0	0	0	0	0	0	0	0	0	0	0	0	0	0	0	0	0	0	0	0	0	0	0	0	0	0	0	0	0	0	0	0	0
TCGA-BH-A0DE-01	0.271429	0	0	0	0.242857	0	0.0285714	0.214286	0	0	0	0	0	0	0	0	0	0	0	0	0	0	0.242857	0	0	0	0	0	0	0	0	0	0	0	0	0	0	0	0	0	0	0	0	0	0	0	0	0	0
TCGA-BH-A0DD-01	0.371429	0.114286	0	0	0.2	0	0	0	0	0	0	0	0	0	0	0.0857143	0	0.228571	0	0	0	0	0	0	0	0	0	0	0	0	0	0	0	0	0	0	0	0	0	0	0	0	0	0	0	0	0	0	0
TCGA-BH-A0C7-01	0.298246	0	0	0	0.491228	0	0	0	0	0	0	0	0	0	0	0	0	0	0	0	0	0	0	0	0	0	0	0	0	0	0	0	0	0	0	0	0	0	0	0	0	0	0	0	0	0	0	0	0
TCGA-BH-A0C3-01	0.235294	0	0	0	0.294118	0	0	0	0	0	0	0	0	0	0	0	0	0	0	0	0	0	0.176471	0	0.235294	0	0	0	0	0	0	0	0	0	0	0	0	0	0	0	0	0	0	0	0	0	0	0	0
TCGA-BH-A0C1-01	0	0.155556	0	0	0.288889	0.555556	0	0	0	0	0	0	0	0	0	0	0	0	0	0	0	0	0	0	0	0	0	0	0	0	0	0	0	0	0	0	0	0	0	0	0	0	0	0	0	0	0	0	0
TCGA-BH-A0C0-01	0.0779817	0	0	0.472477	0.449541	0	0	0	0	0	0	0	0	0	0	0	0	0	0	0	0	0	0	0	0	0	0	0	0	0	0	0	0	0	0	0	0	0	0	0	0	0	0	0	0	0	0	0	0
TCGA-BH-A0BZ-01	0.0774648	0	0	0	0	0	0	0	0	0	0	0	0	0	0	0	0	0	0	0	0	0	0	0	0	0	0	0	0	0	0	0	0	0	0	0	0	0	0	0	0	0.323944	0.598592	0	0	0	0	0	0
TCGA-BH-A0BW-01	0.143646	0	0	0	0.0773481	0	0	0	0	0	0	0	0	0	0	0	0	0	0	0	0	0	0	0	0	0	0	0	0	0	0	0	0	0	0	0	0	0	0	0	0	0	0.779006	0	0	0	0	0	0
TCGA-BH-A0BV-01	0.152778	0	0	0	0.513889	0	0.263889	0.0694444	0	0	0	0	0	0	0	0	0	0	0	0	0	0	0	0	0	0	0	0	0	0	0	0	0	0	0	0	0	0	0	0	0	0	0	0	0	0	0	0	0
TCGA-BH-A0BT-01	0.155556	0	0	0	0.622222	0	0	0	0	0	0	0	0	0	0	0	0	0.222222	0	0	0	0	0	0	0	0	0	0	0	0	0	0	0	0	0	0	0	0	0	0	0	0	0	0	0	0	0	0	0
TCGA-BH-A0BS-01	0.15	0	0	0	0.6	0	0	0	0	0	0	0	0	0	0	0	0	0	0	0	0	0	0.25	0	0	0	0	0	0	0	0	0	0	0	0	0	0	0	0	0	0	0	0	0	0	0	0	0	0
TCGA-BH-A0BR-01	0.212121	0.272727	0	0	0.272727	0	0	0	0	0	0	0	0.166667	0	0	0.0757576	0	0	0	0	0	0	0	0	0	0	0	0	0	0	0	0	0	0	0	0	0	0	0	0	0	0	0	0	0	0	0	0	0
TCGA-BH-A0BQ-01	0.254237	0	0	0	0.305085	0	0	0	0	0	0	0	0	0	0	0	0	0	0	0	0	0.254237	0.186441	0	0	0	0	0	0	0	0	0	0	0	0	0	0	0	0	0	0	0	0	0	0	0	0	0	0
TCGA-BH-A0BP-01	0.165775	0.026738	0	0	0.465241	0	0.171123	0	0	0	0	0	0	0	0	0.171123	0	0	0	0	0	0	0	0	0	0	0	0	0	0	0	0	0	0	0	0	0	0	0	0	0	0	0	0	0	0	0	0	0
TCGA-BH-A0BO-01	0.206897	0	0	0	0.37931	0	0	0	0	0	0	0	0	0	0	0.172414	0	0	0	0	0	0	0	0	0	0	0	0	0	0	0	0	0	0	0	0	0	0	0	0	0	0	0	0	0	0	0	0	0
TCGA-BH-A0BM-01	0.0597015	0	0	0	0.552239	0	0	0	0	0	0	0	0	0	0	0	0	0	0	0	0	0	0	0	0	0	0	0	0	0	0	0	0.38806	0	0	0	0	0	0	0	0	0	0	0	0	0	0	0	0
TCGA-BH-A0BL-01	0.133858	0	0	0	0.228346	0	0	0	0	0	0	0	0	0	0	0	0	0	0	0	0	0	0	0	0	0	0	0.291339	0	0	0	0	0	0	0	0	0	0	0	0	0	0.346457	0	0	0	0	0	0	0
TCGA-BH-A0BJ-01	0.0895522	0	0	0	0	0	0	0	0	0	0	0	0.104478	0.19403	0	0	0	0	0	0	0	0.41791	0	0	0.19403	0	0	0	0	0	0	0	0	0	0	0	0	0	0	0	0	0	0	0	0	0	0	0	0
TCGA-BH-A0BG-01	0.0731707	0.121951	0	0	0.243902	0	0	0	0	0	0	0	0	0	0	0.0487805	0	0.195122	0	0	0	0	0	0	0	0	0	0	0	0	0	0	0	0	0	0	0	0.317073	0	0	0	0	0	0	0	0	0	0	0
TCGA-BH-A0BF-01	0.212121	0	0	0	0.636364	0	0	0	0	0	0	0	0	0	0	0.151515	0	0	0	0	0	0	0	0	0	0	0	0	0	0	0	0	0	0	0	0	0	0	0	0	0	0	0	0	0	0	0	0	0
TCGA-BH-A0BD-01	0.131579	0.131579	0	0	0.710526	0	0	0	0	0	0	0	0	0	0	0.0263158	0	0	0	0	0	0	0	0	0	0	0	0	0	0	0	0	0	0	0	0	0	0	0	0	0	0	0	0	0	0	0	0	0
TCGA-BH-A0BC-01	0.27907	0.174419	0	0	0.476744	0	0	0	0	0	0	0	0	0	0	0.0697674	0	0	0	0	0	0	0	0	0	0	0	0	0	0	0	0	0	0	0	0	0	0	0	0	0	0	0	0	0	0	0	0	0
TCGA-BH-A0BA-01	0.177083	0.208333	0	0	0.5	0	0	0	0	0	0	0	0	0	0	0.114583	0	0	0	0	0	0	0	0	0	0	0	0	0	0	0	0	0	0	0	0	0	0	0	0	0	0	0	0	0	0	0	0	0
TCGA-BH-A0B9-01	0.2	0	0	0	0.325	0	0.1	0.15	0	0	0	0	0	0	0	0.125	0	0	0	0	0	0	0	0	0	0	0	0	0	0	0	0	0	0	0	0	0	0	0	0	0	0	0	0	0	0	0	0	0
TCGA-BH-A0B8-01	0.105556	0	0	0	0.316667	0	0	0	0	0	0	0	0	0	0	0	0	0	0	0	0	0	0	0	0	0	0	0	0	0	0	0	0.3	0	0.277778	0	0	0	0	0	0	0	0	0	0	0	0	0	0
TCGA-BH-A0B7-01	0.208791	0.010989	0	0	0.483516	0	0.0989011	0.0549451	0	0.032967	0	0	0	0	0	0.10989	0	0	0	0	0	0	0	0	0	0	0	0	0	0	0	0	0	0	0	0	0	0	0	0	0	0	0	0	0	0	0	0	0
TCGA-BH-A0B6-01	0.0400391	0.4375	0	0	0.126953	0	0	0	0	0	0	0	0	0	0	0.395508	0	0	0	0	0	0	0	0	0	0	0	0	0	0	0	0	0	0	0	0	0	0	0	0	0	0	0	0	0	0	0	0	0
TCGA-BH-A0B5-01	0.116883	0.285714	0	0	0.194805	0	0	0	0	0	0	0	0	0	0	0.402597	0	0	0	0	0	0	0	0	0	0	0	0	0	0	0	0	0	0	0	0	0	0	0	0	0	0	0	0	0	0	0	0	0
TCGA-BH-A0B4-01	0.0921053	0	0	0	0.118421	0	0	0	0	0	0	0.0657895	0.0394737	0	0	0	0	0	0	0	0	0	0	0	0	0	0	0	0	0	0	0	0	0	0	0	0	0	0	0	0	0	0.684211	0	0	0	0	0	0
TCGA-BH-A0B3-01	0.20202	0.020202	0	0	0.171717	0	0.131313	0	0	0.10101	0	0	0	0	0	0.111111	0	0	0	0	0	0	0	0	0	0	0	0	0	0	0	0	0	0	0	0	0	0	0	0	0	0	0	0	0	0	0	0	0
TCGA-BH-A0B1-01	0.230769	0	0	0.307692	0.307692	0	0	0	0	0	0	0	0	0	0	0	0	0.153846	0	0	0	0	0	0	0	0	0	0	0	0	0	0	0	0	0	0	0	0	0	0	0	0	0	0	0	0	0	0	0
TCGA-BH-A0B0-01	0.0526316	0.463158	0	0	0.0105263	0	0	0	0	0	0	0	0.242105	0	0	0.231579	0	0	0	0	0	0	0	0	0	0	0	0	0	0	0	0	0	0	0	0	0	0	0	0	0	0	0	0	0	0	0	0	0
TCGA-BH-A0AZ-01	0.0735294	0.117647	0	0	0	0	0	0	0	0	0	0	0	0	0	0.0735294	0	0	0	0	0	0	0	0	0	0	0	0	0	0	0	0	0	0	0	0	0	0	0	0	0	0	0.735294	0	0	0	0	0	0
TCGA-BH-A0AY-01	0.2	0	0	0	0.328571	0	0	0	0	0	0	0	0.171429	0	0	0	0	0	0	0	0	0	0	0	0	0	0	0	0	0	0	0	0.2	0	0	0	0	0	0	0	0	0	0	0	0	0	0	0	0
TCGA-BH-A0AW-01	0.116751	0.253807	0	0	0.416244	0	0	0	0	0	0	0	0	0	0	0.213198	0	0	0	0	0	0	0	0	0	0	0	0	0	0	0	0	0	0	0	0	0	0	0	0	0	0	0	0	0	0	0	0	0
TCGA-BH-A0AV-01	0.037037	0	0	0	0.654321	0	0	0.185185	0	0	0	0	0	0	0	0.123457	0	0	0	0	0	0	0	0	0	0	0	0	0	0	0	0	0	0	0	0	0	0	0	0	0	0	0	0	0	0	0	0	0
TCGA-BH-A0AU-01	0.227273	0	0	0	0	0	0	0	0	0	0	0	0	0	0	0	0	0.227273	0	0	0	0	0	0	0	0	0	0	0	0	0	0	0	0	0	0	0	0	0	0	0	0	0.409091	0	0	0	0	0	0
TCGA-B6-A40C-01	0.44186	0	0	0	0.302326	0	0.139535	0.0465116	0	0.0697674	0	0	0	0	0	0	0	0	0	0	0	0	0	0	0	0	0	0	0	0	0	0	0	0	0	0	0	0	0	0	0	0	0	0	0	0	0	0	0
TCGA-B6-A40B-01	0.0175439	0.192982	0	0	0.45614	0.263158	0	0	0	0	0	0	0	0	0	0.0701754	0	0	0	0	0	0	0	0	0	0	0	0	0	0	0	0	0	0	0	0	0	0	0	0	0	0	0	0	0	0	0	0	0
TCGA-B6-A409-01	0.234043	0	0	0	0.361702	0	0.12766	0	0	0.0425532	0	0	0	0	0	0	0	0	0	0	0	0	0	0	0	0	0	0	0	0	0	0.234043	0	0	0	0	0	0	0	0	0	0	0	0	0	0	0	0	0
TCGA-B6-A401-01	0.1	0	0	0	0.3	0	0	0	0	0	0	0	0	0	0	0	0	0.3	0	0	0	0	0	0	0	0	0	0	0	0	0	0	0	0.3	0	0	0	0	0	0	0	0	0	0	0	0	0	0	0
TCGA-B6-A2IU-01	0.113208	0	0	0	0.283019	0	0.396226	0	0	0	0	0	0	0	0	0	0	0.207547	0	0	0	0	0	0	0	0	0	0	0	0	0	0	0	0	0	0	0	0	0	0	0	0	0	0	0	0	0	0	0
TCGA-B6-A1KN-01	0.164179	0	0	0	0.552239	0	0.0447761	0.104478	0	0	0	0.134328	0	0	0	0	0	0	0	0	0	0	0	0	0	0	0	0	0	0	0	0	0	0	0	0	0	0	0	0	0	0	0	0	0	0	0	0	0
TCGA-B6-A1KI-01	0.448276	0	0	0	0.551724	0	0	0	0	0	0	0	0	0	0	0	0	0	0	0	0	0	0	0	0	0	0	0	0	0	0	0	0	0	0	0	0	0	0	0	0	0	0	0	0	0	0	0	0
TCGA-B6-A1KF-01	0.211268	0	0	0	0.591549	0	0.197183	0	0	0	0	0	0	0	0	0	0	0	0	0	0	0	0	0	0	0	0	0	0	0	0	0	0	0	0	0	0	0	0	0	0	0	0	0	0	0	0	0	0
TCGA-B6-A1KC-01	0.393939	0	0	0	0.272727	0	0	0	0	0	0	0	0	0	0	0	0	0	0	0	0	0	0	0	0	0	0	0	0	0	0	0.333333	0	0	0	0	0	0	0	0	0	0	0	0	0	0	0	0	0
TCGA-B6-A0X7-01	0.347826	0.173913	0	0	0.26087	0	0	0	0	0	0	0	0	0	0	0.0434783	0	0	0	0	0	0	0	0	0	0	0.173913	0	0	0	0	0	0	0	0	0	0	0	0	0	0	0	0	0	0	0	0	0	0
TCGA-B6-A0X5-01	0.0681818	0	0	0	0.431818	0	0	0	0	0	0	0	0.25	0	0	0	0	0	0	0	0	0	0	0	0	0	0	0	0	0	0	0	0	0	0	0	0	0	0	0	0	0	0	0	0	0	0	0	0
TCGA-B6-A0X4-01	0.190476	0	0	0	0.285714	0	0	0	0	0	0	0.0952381	0.428571	0	0	0	0	0	0	0	0	0	0	0	0	0	0	0	0	0	0	0	0	0	0	0	0	0	0	0	0	0	0	0	0	0	0	0	0
TCGA-B6-A0X1-01	0.0454545	0.0113636	0	0	0.602273	0	0.0340909	0.0795455	0	0	0	0	0.0795455	0	0	0.147727	0	0	0	0	0	0	0	0	0	0	0	0	0	0	0	0	0	0	0	0	0	0	0	0	0	0	0	0	0	0	0	0	0
TCGA-B6-A0X0-01	0.16	0	0	0	0.28	0	0	0	0	0	0.44	0	0.12	0	0	0	0	0	0	0	0	0	0	0	0	0	0	0	0	0	0	0	0	0	0	0	0	0	0	0	0	0	0	0	0	0	0	0	0
TCGA-B6-A0WZ-01	0.0454545	0.454545	0	0	0.272727	0	0	0	0	0	0	0	0	0	0	0.227273	0	0	0	0	0	0	0	0	0	0	0	0	0	0	0	0	0	0	0	0	0	0	0	0	0	0	0	0	0	0	0	0	0
TCGA-B6-A0WY-01	0.09375	0.09375	0	0	0.375	0	0	0	0	0	0	0	0.09375	0	0	0.09375	0	0.25	0	0	0	0	0	0	0	0	0	0	0	0	0	0	0	0	0	0	0	0	0	0	0	0	0	0	0	0	0	0	0
TCGA-B6-A0WX-01	0.25	0	0	0	0.431818	0	0	0	0	0	0	0	0	0	0	0	0	0	0	0	0	0	0	0	0	0	0	0.25	0	0	0	0	0	0	0	0	0	0	0	0	0	0	0	0	0	0	0	0	0
TCGA-B6-A0WW-01	0.181818	0.113636	0	0	0.590909	0	0	0	0	0	0	0	0	0	0	0.0227273	0	0	0	0	0	0	0	0	0	0	0	0	0	0	0	0	0	0	0	0	0	0	0	0	0	0	0	0	0	0	0	0	0
TCGA-B6-A0WV-01	0.151515	0	0	0	0.424242	0	0	0	0	0	0	0	0	0.212121	0	0.121212	0	0	0	0	0	0	0	0	0	0	0	0	0	0	0	0	0	0	0	0	0	0	0	0	0	0	0	0	0	0	0	0	0
TCGA-B6-A0WT-01	0.238095	0	0	0	0.190476	0	0	0	0	0	0	0.047619	0.238095	0	0	0	0	0	0	0	0	0	0	0	0	0	0	0	0	0	0	0	0	0	0	0	0	0	0	0	0	0	0	0	0	0	0	0	0
TCGA-B6-A0WS-01	0.0526316	0.105263	0	0	0.263158	0	0	0	0	0	0	0	0	0	0	0.0526316	0	0	0	0	0	0	0	0	0	0	0	0.210526	0	0	0	0	0	0	0	0	0	0	0	0	0	0	0	0	0	0	0	0	0
TCGA-B6-A0RV-01	0.172414	0.431034	0	0	0.0172414	0	0	0	0	0	0	0	0	0	0	0.37931	0	0	0	0	0	0	0	0	0	0	0	0	0	0	0	0	0	0	0	0	0	0	0	0	0	0	0	0	0	0	0	0	0
TCGA-B6-A0RU-01	0.157895	0	0	0	0.508772	0	0	0	0	0	0	0.0175439	0.105263	0	0	0	0	0	0	0	0	0	0	0	0	0	0	0	0	0	0	0	0	0	0	0	0	0	0	0	0	0	0	0	0	0	0	0	0
TCGA-B6-A0RT-01	0.057971	0.0289855	0	0	0.217391	0	0	0	0	0	0	0	0	0	0	0.188406	0	0	0	0	0	0	0	0	0	0	0	0	0.434783	0	0	0	0	0	0	0	0	0	0	0	0	0	0	0	0	0	0	0	0
TCGA-B6-A0RS-01	0.0824176	0	0.785714	0	0.0549451	0	0.0769231	0	0	0	0	0	0	0	0	0	0	0	0	0	0	0	0	0	0	0	0	0	0	0	0	0	0	0	0	0	0	0	0	0	0	0	0	0	0	0	0	0	0
TCGA-B6-A0RQ-01	0.163636	0.218182	0	0	0.290909	0	0	0.236364	0	0.0181818	0	0	0	0	0	0.0727273	0	0	0	0	0	0	0	0	0	0	0	0	0	0	0	0	0	0	0	0	0	0	0	0	0	0	0	0	0	0	0	0	0
TCGA-B6-A0RP-01	0.037037	0	0	0	0.185185	0.333333	0	0	0	0	0	0	0	0	0	0	0	0	0	0	0	0	0	0	0	0	0	0	0	0	0	0.222222	0	0	0	0	0	0	0	0	0	0	0	0	0	0	0	0	0
TCGA-B6-A0RO-01	0.0857143	0	0.542857	0	0.114286	0	0	0	0	0	0	0	0.257143	0	0	0	0	0	0	0	0	0	0	0	0	0	0	0	0	0	0	0	0	0	0	0	0	0	0	0	0	0	0	0	0	0	0	0	0
TCGA-B6-A0RN-01	0.382353	0	0	0	0.617647	0	0	0	0	0	0	0	0	0	0	0	0	0	0	0	0	0	0	0	0	0	0	0	0	0	0	0	0	0	0	0	0	0	0	0	0	0	0	0	0	0	0	0	0
TCGA-B6-A0RM-01	0.205882	0	0	0	0.294118	0	0.235294	0	0.0588235	0	0	0	0	0	0	0	0	0.205882	0	0	0	0	0	0	0	0	0	0	0	0	0	0	0	0	0	0	0	0	0	0	0	0	0	0	0	0	0	0	0
TCGA-B6-A0RL-01	0.101449	0.173913	0	0	0.362319	0.318841	0	0	0	0	0	0	0	0	0	0.0434783	0	0	0	0	0	0	0	0	0	0	0	0	0	0	0	0	0	0	0	0	0	0	0	0	0	0	0	0	0	0	0	0	0
TCGA-B6-A0RI-01	0.130435	0.304348	0	0	0.173913	0	0	0	0	0	0	0	0.130435	0	0	0.26087	0	0	0	0	0	0	0	0	0	0	0	0	0	0	0	0	0	0	0	0	0	0	0	0	0	0	0	0	0	0	0	0	0
TCGA-B6-A0RH-01	0.25	0.227273	0	0	0.386364	0	0	0	0	0	0	0	0	0	0	0.136364	0	0	0	0	0	0	0	0	0	0	0	0	0	0	0	0	0	0	0	0	0	0	0	0	0	0	0	0	0	0	0	0	0
TCGA-B6-A0RG-01	0.0823529	0.0588235	0	0	0.305882	0	0	0	0	0	0	0	0	0	0	0.0705882	0	0	0	0	0	0	0	0	0	0	0	0	0	0	0	0	0	0	0	0	0	0	0	0	0	0.482353	0	0	0	0	0	0	0
TCGA-B6-A0RE-01	0.117347	0.0816327	0	0	0.642857	0	0	0	0	0	0	0	0	0	0	0.158163	0	0	0	0	0	0	0	0	0	0	0	0	0	0	0	0	0	0	0	0	0	0	0	0	0	0	0	0	0	0	0	0	0
TCGA-B6-A0IQ-01	0.139241	0.0126582	0	0.240506	0.379747	0	0	0	0	0	0	0.0126582	0.139241	0	0	0.0759494	0	0	0	0	0	0	0	0	0	0	0	0	0	0	0	0	0	0	0	0	0	0	0	0	0	0	0	0	0	0	0	0	0
TCGA-B6-A0IP-01	0.340426	0	0	0	0.531915	0	0	0	0	0	0	0.0212766	0.106383	0	0	0	0	0	0	0	0	0	0	0	0	0	0	0	0	0	0	0	0	0	0	0	0	0	0	0	0	0	0	0	0	0	0	0	0
TCGA-B6-A0IO-01	0.211765	0.188235	0	0	0.223529	0	0	0	0	0	0	0	0	0	0	0.0941176	0	0	0	0	0	0	0	0	0	0	0	0	0	0	0	0	0	0	0	0	0	0	0	0	0	0	0	0	0	0	0	0	0
TCGA-B6-A0IN-01	0.232558	0	0	0.27907	0.27907	0	0.0697674	0.116279	0	0.0232558	0	0	0	0	0	0	0	0	0	0	0	0	0	0	0	0	0	0	0	0	0	0	0	0	0	0	0	0	0	0	0	0	0	0	0	0	0	0	0
TCGA-B6-A0IM-01	0.333333	0	0	0	0.435897	0	0	0	0	0	0	0	0	0	0	0	0	0	0	0	0	0	0	0	0	0	0	0	0	0	0	0	0	0	0	0	0	0	0	0	0	0	0	0	0	0	0	0	0
TCGA-B6-A0IK-01	0.116751	0.395939	0	0	0.228426	0	0	0	0	0	0	0	0	0	0	0.258883	0	0	0	0	0	0	0	0	0	0	0	0	0	0	0	0	0	0	0	0	0	0	0	0	0	0	0	0	0	0	0	0	0
TCGA-B6-A0IJ-01	0.054878	0.0365854	0	0	0.097561	0	0	0	0	0	0	0	0	0	0	0.128049	0	0	0	0	0	0	0	0	0	0	0	0	0	0	0	0	0	0	0	0	0	0	0	0	0	0	0.682927	0	0	0	0	0	0
TCGA-B6-A0IH-01	0.139535	0	0	0	0.325581	0	0.116279	0	0	0.0465116	0	0	0	0	0	0	0	0.372093	0	0	0	0	0	0	0	0	0	0	0	0	0	0	0	0	0	0	0	0	0	0	0	0	0	0	0	0	0	0	0
TCGA-B6-A0IG-01	0.285714	0	0	0	0.261905	0	0	0	0	0	0	0	0	0	0	0	0	0	0	0	0	0	0	0	0	0	0	0	0	0	0	0	0	0	0.309524	0	0	0	0	0	0	0	0	0	0	0	0	0	0
TCGA-B6-A0IE-01	0.243902	0	0	0	0.243902	0	0	0	0	0	0	0	0	0.195122	0	0	0	0	0	0	0	0	0	0	0	0	0	0	0	0	0	0	0	0	0	0	0	0	0	0	0	0	0	0	0	0	0	0	0
TCGA-B6-A0IC-01	0.232558	0.0930233	0	0	0.0697674	0	0	0	0	0	0	0	0	0	0	0.0465116	0	0	0	0	0	0.209302	0	0	0	0	0	0	0	0	0	0	0	0	0	0	0	0	0	0	0	0	0	0	0.348837	0	0	0	0
TCGA-B6-A0IB-01	0.0645161	0.0430108	0	0	0.236559	0	0	0	0	0	0	0	0.0967742	0	0	0.11828	0	0.236559	0	0	0	0	0	0	0	0	0	0	0	0	0	0	0	0	0	0	0	0	0.204301	0	0	0	0	0	0	0	0	0	0
TCGA-B6-A0IA-01	0.05	0.075	0	0	0.3	0	0	0	0	0	0	0	0	0	0	0.025	0	0	0	0	0	0	0.3	0	0	0	0	0.25	0	0	0	0	0	0	0	0	0	0	0	0	0	0	0	0	0	0	0	0	0
TCGA-B6-A0I9-01	0.307692	0	0	0	0.423077	0	0	0	0	0	0	0	0	0	0	0	0	0	0	0	0	0	0	0	0	0	0	0	0	0	0	0	0	0	0	0	0	0	0	0	0	0	0	0	0.269231	0	0	0	0
TCGA-B6-A0I8-01	0.136054	0.0612245	0	0	0.108844	0	0	0	0	0	0	0	0	0	0	0.0408163	0	0	0	0	0	0	0	0	0	0	0	0	0	0	0	0	0	0	0	0	0	0	0	0	0	0.435374	0	0	0.217687	0	0	0	0
TCGA-B6-A0I5-01	0.28125	0	0	0	0.71875	0	0	0	0	0	0	0	0	0	0	0	0	0	0	0	0	0	0	0	0	0	0	0	0	0	0	0	0	0	0	0	0	0	0	0	0	0	0	0	0	0	0	0	0
TCGA-B6-A0I2-01	0.183099	0.126761	0	0	0.352113	0	0	0	0	0	0	0	0	0	0	0.338028	0	0	0	0	0	0	0	0	0	0	0	0	0	0	0	0	0	0	0	0	0	0	0	0	0	0	0	0	0	0	0	0	0
TCGA-B6-A0I1-01	0.313433	0	0	0	0.208955	0	0.104478	0	0	0.0149254	0.358209	0	0	0	0	0	0	0	0	0	0	0	0	0	0	0	0	0	0	0	0	0	0	0	0	0	0	0	0	0	0	0	0	0	0	0	0	0	0
TCGA-AR-A5QQ-01	0.0666667	0	0	0	0.355556	0	0	0.0555556	0	0.111111	0	0	0	0	0	0	0	0	0	0	0	0	0	0	0	0	0	0	0	0	0	0	0	0	0	0	0	0	0	0	0	0.411111	0	0	0	0	0	0	0
TCGA-AR-A5QP-01	0.310345	0	0	0	0.517241	0	0.137931	0.0344828	0	0	0	0	0	0	0	0	0	0	0	0	0	0	0	0	0	0	0	0	0	0	0	0	0	0	0	0	0	0	0	0	0	0	0	0	0	0	0	0	0
TCGA-AR-A5QN-01	0.25641	0	0	0	0.25641	0	0.153846	0.025641	0.025641	0	0	0	0	0	0	0	0	0.282051	0	0	0	0	0	0	0	0	0	0	0	0	0	0	0	0	0	0	0	0	0	0	0	0	0	0	0	0	0	0	0
TCGA-AR-A5QM-01	0.3	0	0	0	0.5	0	0	0	0	0	0	0	0	0	0	0	0	0	0	0	0	0	0	0	0	0	0	0	0	0	0	0	0	0	0	0	0	0	0	0	0.2	0	0	0	0	0	0	0	0
TCGA-AR-A2LR-01	0.134328	0	0	0	0.283582	0	0	0	0	0	0	0	0	0	0	0	0	0.149254	0	0	0	0.238806	0	0	0	0	0	0	0	0	0	0	0	0.19403	0	0	0	0	0	0	0	0	0	0	0	0	0	0	0
TCGA-AR-A2LQ-01	0.25	0	0	0	0.25	0	0	0	0	0	0	0	0	0	0	0	0	0	0	0	0	0	0	0	0	0	0	0	0	0	0	0	0	0.3125	0	0	0	0	0	0	0	0	0	0	0	0	0	0	0
TCGA-AR-A2LO-01	0.210526	0	0	0.473684	0.0526316	0	0.157895	0	0	0	0	0	0	0	0	0	0	0	0	0	0.105263	0	0	0	0	0	0	0	0	0	0	0	0	0	0	0	0	0	0	0	0	0	0	0	0	0	0	0	0
TCGA-AR-A2LN-01	0.176471	0.137255	0	0	0.156863	0	0.352941	0	0	0.0588235	0	0	0	0	0	0.117647	0	0	0	0	0	0	0	0	0	0	0	0	0	0	0	0	0	0	0	0	0	0	0	0	0	0	0	0	0	0	0	0	0
TCGA-AR-A2LM-01	0.0625	0	0	0	0.5	0	0	0	0	0	0	0	0.1875	0	0	0	0	0	0	0	0	0	0	0	0	0	0	0	0	0	0	0	0	0	0	0	0	0	0	0	0	0	0	0	0	0	0	0	0
TCGA-AR-A2LL-01	0.405405	0	0	0	0.594595	0	0	0	0	0	0	0	0	0	0	0	0	0	0	0	0	0	0	0	0	0	0	0	0	0	0	0	0	0	0	0	0	0	0	0	0	0	0	0	0	0	0	0	0
TCGA-AR-A2LK-01	0.361702	0.106383	0	0	0.340426	0	0	0	0	0	0	0	0	0	0	0	0	0	0	0	0	0	0	0.191489	0	0	0	0	0	0	0	0	0	0	0	0	0	0	0	0	0	0	0	0	0	0	0	0	0
TCGA-AR-A2LH-01	0.0833333	0.333333	0	0	0.194444	0	0	0	0	0	0	0	0.152778	0	0	0.236111	0	0	0	0	0	0	0	0	0	0	0	0	0	0	0	0	0	0	0	0	0	0	0	0	0	0	0	0	0	0	0	0	0
TCGA-AR-A2LE-01	0.0531915	0.454787	0	0	0.180851	0	0	0	0	0	0	0	0	0	0	0.31117	0	0	0	0	0	0	0	0	0	0	0	0	0	0	0	0	0	0	0	0	0	0	0	0	0	0	0	0	0	0	0	0	0
TCGA-AR-A256-01	0.0747664	0	0	0	0.088785	0	0	0	0	0	0	0	0	0	0	0	0	0	0	0	0	0	0	0	0	0	0	0	0	0	0	0	0	0	0	0	0	0	0	0	0	0	0.836449	0	0	0	0	0	0
TCGA-AR-A255-01	0.123596	0.134831	0	0	0.280899	0	0	0	0	0	0	0	0	0	0	0.179775	0	0	0	0	0	0.280899	0	0	0	0	0	0	0	0	0	0	0	0	0	0	0	0	0	0	0	0	0	0	0	0	0	0	0
TCGA-AR-A254-01	0.304348	0	0	0	0.217391	0	0.217391	0	0	0	0	0	0	0	0	0	0	0	0	0	0	0	0	0	0	0	0	0	0	0	0	0	0	0	0	0	0	0	0.26087	0	0	0	0	0	0	0	0	0	0
TCGA-AR-A252-01	0.105263	0	0	0	0.105263	0.473684	0	0	0	0	0	0	0	0	0	0	0	0	0	0	0	0	0	0	0	0	0	0	0	0	0	0	0	0	0	0	0	0	0	0	0	0	0	0	0	0	0	0	0
TCGA-AR-A251-01	0.0609137	0.00507614	0.746193	0	0	0	0.071066	0	0	0	0	0	0	0	0	0.116751	0	0	0	0	0	0	0	0	0	0	0	0	0	0	0	0	0	0	0	0	0	0	0	0	0	0	0	0	0	0	0	0	0
TCGA-AR-A250-01	0.208054	0.0872483	0	0	0.275168	0	0.0536913	0.0604027	0	0.0201342	0	0	0	0	0	0.295302	0	0	0	0	0	0	0	0	0	0	0	0	0	0	0	0	0	0	0	0	0	0	0	0	0	0	0	0	0	0	0	0	0
TCGA-AR-A24Z-01	0.156863	0.0588235	0	0.27451	0.470588	0	0	0	0	0	0	0	0	0	0	0.0392157	0	0	0	0	0	0	0	0	0	0	0	0	0	0	0	0	0	0	0	0	0	0	0	0	0	0	0	0	0	0	0	0	0
TCGA-AR-A24X-01	0.193548	0	0	0	0.354839	0	0	0	0	0	0	0	0.193548	0	0	0	0	0	0	0	0	0	0	0	0	0	0	0	0	0	0	0.258065	0	0	0	0	0	0	0	0	0	0	0	0	0	0	0	0	0
TCGA-AR-A24W-01	0.0625	0	0	0	0	0	0	0	0	0	0	0	0	0	0	0	0.1875	0	0	0	0	0	0	0	0	0	0	0.3125	0	0	0	0	0.4375	0	0	0	0	0	0	0	0	0	0	0	0	0	0	0	0
TCGA-AR-A24V-01	0.269231	0	0	0	0.461538	0	0	0	0	0	0	0	0.153846	0	0	0.115385	0	0	0	0	0	0	0	0	0	0	0	0	0	0	0	0	0	0	0	0	0	0	0	0	0	0	0	0	0	0	0	0	0
TCGA-AR-A24U-01	0.173913	0.217391	0	0	0.26087	0	0	0	0	0	0	0	0	0	0	0.217391	0	0	0	0	0	0	0	0	0	0	0	0	0	0	0	0	0	0	0	0	0	0	0	0	0	0	0	0	0	0	0	0	0
TCGA-AR-A24T-01	0.384615	0	0	0	0.307692	0	0.0384615	0.153846	0	0	0	0	0	0	0	0	0	0	0	0	0	0	0	0	0	0	0	0	0	0	0	0	0	0	0	0	0	0	0	0	0	0	0	0	0	0	0	0	0
TCGA-AR-A24S-01	0.285714	0	0	0	0.428571	0	0.196429	0	0	0.0892857	0	0	0	0	0	0	0	0	0	0	0	0	0	0	0	0	0	0	0	0	0	0	0	0	0	0	0	0	0	0	0	0	0	0	0	0	0	0	0
TCGA-AR-A24R-01	0.36	0	0	0	0.32	0	0	0	0	0	0	0	0	0	0	0	0	0	0	0	0	0	0	0	0	0	0	0	0	0	0	0	0	0.32	0	0	0	0	0	0	0	0	0	0	0	0	0	0	0
TCGA-AR-A24Q-01	0.061674	0	0	0	0	0	0	0	0	0	0	0	0	0	0	0	0	0	0	0	0	0	0	0	0	0	0	0	0	0	0	0	0	0	0	0	0	0	0	0	0	0	0.938326	0	0	0	0	0	0
TCGA-AR-A24P-01	0.272727	0	0	0	0	0	0	0	0	0	0	0	0.181818	0	0	0	0	0	0	0	0	0	0	0	0	0	0	0	0	0	0	0.318182	0.227273	0	0	0	0	0	0	0	0	0	0	0	0	0	0	0	0
TCGA-AR-A24O-01	0.28	0	0	0	0.44	0	0	0	0	0	0	0	0	0	0	0	0	0	0	0	0	0	0	0	0	0	0	0	0	0	0	0	0	0	0	0	0	0	0	0	0	0	0	0	0.28	0	0	0	0
TCGA-AR-A24N-01	0.319149	0	0	0	0.12766	0	0.255319	0	0	0	0	0	0	0	0	0	0	0	0	0	0	0	0	0	0	0	0	0.297872	0	0	0	0	0	0	0	0	0	0	0	0	0	0	0	0	0	0	0	0	0
TCGA-AR-A24M-01	0.192308	0	0	0	0.538462	0	0	0	0	0	0	0	0	0	0	0	0	0	0	0	0	0	0	0	0	0	0	0	0	0	0	0	0	0	0	0	0	0	0	0	0	0	0	0	0	0	0	0	0
TCGA-AR-A24L-01	0.0545455	0	0	0	0	0	0	0	0	0	0	0	0	0	0	0	0	0	0	0	0	0	0.127273	0	0	0	0	0.218182	0	0	0	0	0	0	0	0	0	0	0	0	0	0.418182	0	0	0	0	0	0	0
TCGA-AR-A24K-01	0.142857	0	0	0	0.657143	0	0	0	0	0	0	0	0	0	0	0	0	0	0	0	0	0	0	0.2	0	0	0	0	0	0	0	0	0	0	0	0	0	0	0	0	0	0	0	0	0	0	0	0	0
TCGA-AR-A24H-01	0.114094	0.0536913	0.724832	0	0	0	0	0	0	0	0	0	0	0	0	0.107383	0	0	0	0	0	0	0	0	0	0	0	0	0	0	0	0	0	0	0	0	0	0	0	0	0	0	0	0	0	0	0	0	0
TCGA-AR-A1AY-01	0.214286	0	0	0	0	0	0	0	0	0	0	0	0	0.142857	0	0	0	0	0	0	0	0	0	0	0	0	0	0	0	0	0	0	0	0	0	0	0	0	0	0	0	0	0.642857	0	0	0	0	0	0
TCGA-AR-A1AX-01	0.2	0	0	0	0.433333	0	0.1	0.133333	0	0	0	0	0.133333	0	0	0	0	0	0	0	0	0	0	0	0	0	0	0	0	0	0	0	0	0	0	0	0	0	0	0	0	0	0	0	0	0	0	0	0
TCGA-AR-A1AW-01	0.047619	0	0	0	0.738095	0.214286	0	0	0	0	0	0	0	0	0	0	0	0	0	0	0	0	0	0	0	0	0	0	0	0	0	0	0	0	0	0	0	0	0	0	0	0	0	0	0	0	0	0	0
TCGA-AR-A1AV-01	0.377778	0	0	0	0.355556	0	0.155556	0.0222222	0.0444444	0.0444444	0	0	0	0	0	0	0	0	0	0	0	0	0	0	0	0	0	0	0	0	0	0	0	0	0	0	0	0	0	0	0	0	0	0	0	0	0	0	0
TCGA-AR-A1AU-01	0.333333	0	0	0	0.666667	0	0	0	0	0	0	0	0	0	0	0	0	0	0	0	0	0	0	0	0	0	0	0	0	0	0	0	0	0	0	0	0	0	0	0	0	0	0	0	0	0	0	0	0
TCGA-AR-A1AT-01	0.0333333	0	0	0	0.566667	0.3	0	0	0	0	0	0	0	0	0	0	0	0	0	0	0	0	0	0	0	0	0	0	0	0	0	0	0	0	0	0	0	0	0	0	0	0	0	0	0	0	0	0	0
TCGA-AR-A1AS-01	0.025	0.25	0	0	0.4	0	0	0	0	0	0	0	0	0	0	0.05	0	0.275	0	0	0	0	0	0	0	0	0	0	0	0	0	0	0	0	0	0	0	0	0	0	0	0	0	0	0	0	0	0	0
TCGA-AR-A1AR-01	0.166667	0	0	0	0	0	0	0	0	0	0	0	0	0	0	0	0	0	0	0	0	0	0.15	0	0	0	0	0	0	0	0	0	0	0	0	0	0	0	0	0	0	0	0.683333	0	0	0	0	0	0
TCGA-AR-A1AQ-01	0	0	0	0.268293	0.317073	0.414634	0	0	0	0	0	0	0	0	0	0	0	0	0	0	0	0	0	0	0	0	0	0	0	0	0	0	0	0	0	0	0	0	0	0	0	0	0	0	0	0	0	0	0
TCGA-AR-A1AP-01	0.346939	0	0	0	0.204082	0	0.204082	0.0204082	0.0612245	0.0612245	0	0	0	0	0	0.102041	0	0	0	0	0	0	0	0	0	0	0	0	0	0	0	0	0	0	0	0	0	0	0	0	0	0	0	0	0	0	0	0	0
TCGA-AR-A1AO-01	0.130435	0.0956522	0	0	0.0434783	0	0	0	0	0	0	0	0	0	0	0.0434783	0	0	0	0	0	0	0	0	0	0	0	0	0	0	0	0	0	0	0	0	0	0	0	0	0	0.382609	0.304348	0	0	0	0	0	0
TCGA-AR-A1AN-01	0.451613	0.0322581	0	0	0.387097	0	0	0	0	0	0	0	0	0	0	0.129032	0	0	0	0	0	0	0	0	0	0	0	0	0	0	0	0	0	0	0	0	0	0	0	0	0	0	0	0	0	0	0	0	0
TCGA-AR-A1AL-01	0.1875	0.09375	0	0	0.65625	0	0	0	0	0	0	0	0	0	0	0.0625	0	0	0	0	0	0	0	0	0	0	0	0	0	0	0	0	0	0	0	0	0	0	0	0	0	0	0	0	0	0	0	0	0
TCGA-AR-A1AK-01	0.197368	0.184211	0	0	0.355263	0	0	0	0	0	0	0	0	0	0	0.263158	0	0	0	0	0	0	0	0	0	0	0	0	0	0	0	0	0	0	0	0	0	0	0	0	0	0	0	0	0	0	0	0	0
TCGA-AR-A1AJ-01	0.283019	0.320755	0	0	0.245283	0	0	0	0	0	0	0	0	0	0	0.150943	0	0	0	0	0	0	0	0	0	0	0	0	0	0	0	0	0	0	0	0	0	0	0	0	0	0	0	0	0	0	0	0	0
TCGA-AR-A1AI-01	0.172414	0	0	0	0.367816	0	0.045977	0.137931	0	0	0	0	0.091954	0	0	0.183908	0	0	0	0	0	0	0	0	0	0	0	0	0	0	0	0	0	0	0	0	0	0	0	0	0	0	0	0	0	0	0	0	0
TCGA-AR-A1AH-01	0.0350877	0	0	0	0.22807	0	0	0	0	0	0	0	0	0	0	0	0	0.184211	0	0	0	0	0	0	0	0	0	0	0	0	0	0	0	0	0	0	0	0	0.245614	0	0	0.307018	0	0	0	0	0	0	0
TCGA-AR-A0U4-01	0.0612245	0.0459184	0	0	0	0	0	0	0	0	0	0	0	0	0	0.178571	0	0	0	0	0	0	0	0	0	0	0	0	0	0	0	0	0	0	0	0	0	0	0	0	0	0	0.714286	0	0	0	0	0	0
TCGA-AR-A0U3-01	0.162162	0	0	0	0.243243	0	0.108108	0.135135	0	0	0	0	0	0	0	0	0	0.351351	0	0	0	0	0	0	0	0	0	0	0	0	0	0	0	0	0	0	0	0	0	0	0	0	0	0	0	0	0	0	0
TCGA-AR-A0U2-01	0.163636	0	0	0	0.454545	0	0	0	0	0	0	0	0	0	0	0	0	0.381818	0	0	0	0	0	0	0	0	0	0	0	0	0	0	0	0	0	0	0	0	0	0	0	0	0	0	0	0	0	0	0
TCGA-AR-A0U1-01	0.0576923	0	0.942308	0	0	0	0	0	0	0	0	0	0	0	0	0	0	0	0	0	0	0	0	0	0	0	0	0	0	0	0	0	0	0	0	0	0	0	0	0	0	0	0	0	0	0	0	0	0
TCGA-AR-A0U0-01	0.12766	0	0	0	0.510638	0	0	0	0	0	0	0	0	0	0	0.148936	0	0	0	0	0	0	0.212766	0	0	0	0	0	0	0	0	0	0	0	0	0	0	0	0	0	0	0	0	0	0	0	0	0	0
TCGA-AR-A0TZ-01	0.216667	0.166667	0	0	0.25	0	0	0	0	0	0	0.0333333	0.166667	0	0	0.166667	0	0	0	0	0	0	0	0	0	0	0	0	0	0	0	0	0	0	0	0	0	0	0	0	0	0	0	0	0	0	0	0	0
TCGA-AR-A0TY-01	0.134615	0	0	0	0.384615	0	0	0	0	0	0	0	0	0	0	0	0	0.211538	0	0	0	0	0	0	0	0	0	0	0	0	0	0.269231	0	0	0	0	0	0	0	0	0	0	0	0	0	0	0	0	0
TCGA-AR-A0TX-01	0.046875	0.403646	0	0	0.119792	0	0	0	0	0	0	0	0	0	0	0.429688	0	0	0	0	0	0	0	0	0	0	0	0	0	0	0	0	0	0	0	0	0	0	0	0	0	0	0	0	0	0	0	0	0
TCGA-AR-A0TW-01	0.28125	0	0	0.25	0.46875	0	0	0	0	0	0	0	0	0	0	0	0	0	0	0	0	0	0	0	0	0	0	0	0	0	0	0	0	0	0	0	0	0	0	0	0	0	0	0	0	0	0	0	0
TCGA-AR-A0TV-01	0.25	0	0	0	0.75	0	0	0	0	0	0	0	0	0	0	0	0	0	0	0	0	0	0	0	0	0	0	0	0	0	0	0	0	0	0	0	0	0	0	0	0	0	0	0	0	0	0	0	0
TCGA-AR-A0TU-01	0.144578	0	0.710843	0	0	0	0.0843373	0	0	0	0	0.060241	0	0	0	0	0	0	0	0	0	0	0	0	0	0	0	0	0	0	0	0	0	0	0	0	0	0	0	0	0	0	0	0	0	0	0	0	0
TCGA-AR-A0TT-01	0.126761	0.0985915	0	0	0.549296	0	0	0	0	0	0	0	0	0	0	0.0704225	0	0.15493	0	0	0	0	0	0	0	0	0	0	0	0	0	0	0	0	0	0	0	0	0	0	0	0	0	0	0	0	0	0	0
TCGA-AR-A0TS-01	0.152174	0	0	0	0	0	0	0	0	0	0	0	0	0	0	0	0	0	0	0	0	0	0	0	0	0	0	0	0	0	0	0	0	0	0	0	0	0	0	0	0	0	0.847826	0	0	0	0	0	0
TCGA-AR-A0TR-01	0.0243902	0	0	0	0.292683	0.365854	0.146341	0	0	0	0	0	0	0	0	0	0	0	0	0	0	0	0	0	0	0	0	0	0	0	0	0	0	0	0	0.170732	0	0	0	0	0	0	0	0	0	0	0	0	0
TCGA-AR-A0TQ-01	0.148936	0.212766	0	0	0.361702	0	0	0	0	0	0	0	0	0	0	0.0425532	0	0	0	0	0	0.234043	0	0	0	0	0	0	0	0	0	0	0	0	0	0	0	0	0	0	0	0	0	0	0	0	0	0	0
TCGA-AR-A0TP-01	0.0909091	0	0.757576	0	0	0	0	0	0	0	0	0	0	0	0	0	0	0	0	0	0	0	0	0	0	0	0	0	0	0	0	0	0	0	0	0	0	0	0	0	0	0	0	0	0	0	0	0	0
TCGA-AQ-A7U7-01	0.119048	0.321429	0	0	0.261905	0	0	0	0	0	0	0	0	0	0	0.297619	0	0	0	0	0	0	0	0	0	0	0	0	0	0	0	0	0	0	0	0	0	0	0	0	0	0	0	0	0	0	0	0	0
TCGA-AQ-A54O-01	0.0909091	0.136364	0	0	0.454545	0.318182	0	0	0	0	0	0	0	0	0	0	0	0	0	0	0	0	0	0	0	0	0	0	0	0	0	0	0	0	0	0	0	0	0	0	0	0	0	0	0	0	0	0	0
TCGA-AQ-A1H3-01	0.666667	0	0	0	0.333333	0	0	0	0	0	0	0	0	0	0	0	0	0	0	0	0	0	0	0	0	0	0	0	0	0	0	0	0	0	0	0	0	0	0	0	0	0	0	0	0	0	0	0	0
TCGA-AQ-A1H2-01	0.181818	0	0	0	0.454545	0	0	0	0	0	0	0	0.121212	0	0	0	0	0.242424	0	0	0	0	0	0	0	0	0	0	0	0	0	0	0	0	0	0	0	0	0	0	0	0	0	0	0	0	0	0	0
TCGA-AQ-A0Y5-01	0.318841	0.115942	0	0	0.42029	0	0	0	0	0	0	0	0	0	0	0.144928	0	0	0	0	0	0	0	0	0	0	0	0	0	0	0	0	0	0	0	0	0	0	0	0	0	0	0	0	0	0	0	0	0
TCGA-AQ-A04J-01	0.0918367	0	0	0	0	0	0	0	0	0	0	0	0	0	0	0	0	0	0	0	0	0	0	0	0	0	0	0	0	0	0	0	0.22449	0	0	0	0	0	0	0	0	0	0.683673	0	0	0	0	0	0
TCGA-AQ-A04H-01	0.443038	0	0	0	0.556962	0	0	0	0	0	0	0	0	0	0	0	0	0	0	0	0	0	0	0	0	0	0	0	0	0	0	0	0	0	0	0	0	0	0	0	0	0	0	0	0	0	0	0	0
TCGA-AO-A1KT-01	0.229167	0	0	0	0.708333	0	0	0	0	0	0	0	0	0	0	0	0	0	0	0	0	0	0	0	0	0	0	0	0	0	0	0	0	0	0	0	0	0	0	0	0	0	0	0	0	0	0	0	0
TCGA-AO-A1KS-01	0.314815	0.351852	0	0	0.277778	0	0	0	0	0	0	0	0	0	0	0.0555556	0	0	0	0	0	0	0	0	0	0	0	0	0	0	0	0	0	0	0	0	0	0	0	0	0	0	0	0	0	0	0	0	0
TCGA-AO-A1KR-01	0.103448	0	0	0	0.482759	0	0	0	0	0	0	0	0	0	0	0	0	0	0	0	0	0	0	0	0	0	0	0	0	0	0	0	0	0	0	0	0	0	0	0	0	0.413793	0	0	0	0	0	0	0
TCGA-AO-A1KP-01	0.375	0	0	0	0.625	0	0	0	0	0	0	0	0	0	0	0	0	0	0	0	0	0	0	0	0	0	0	0	0	0	0	0	0	0	0	0	0	0	0	0	0	0	0	0	0	0	0	0	0
TCGA-AO-A1KO-01	0	0	0	0	0.1	0	0	0	0	0	0	0	0.2	0	0	0	0	0	0	0	0	0	0	0	0	0.7	0	0	0	0	0	0	0	0	0	0	0	0	0	0	0	0	0	0	0	0	0	0	0
TCGA-AO-A12H-01	0.4	0	0	0	0.32	0	0.08	0.12	0.08	0	0	0	0	0	0	0	0	0	0	0	0	0	0	0	0	0	0	0	0	0	0	0	0	0	0	0	0	0	0	0	0	0	0	0	0	0	0	0	0
TCGA-AO-A12G-01	0.307692	0.102564	0	0	0.487179	0	0	0	0	0	0	0	0	0	0	0.102564	0	0	0	0	0	0	0	0	0	0	0	0	0	0	0	0	0	0	0	0	0	0	0	0	0	0	0	0	0	0	0	0	0
TCGA-AO-A12F-01	0.153846	0	0	0	0.538462	0	0	0	0	0	0	0	0	0	0	0	0	0.307692	0	0	0	0	0	0	0	0	0	0	0	0	0	0	0	0	0	0	0	0	0	0	0	0	0	0	0	0	0	0	0
TCGA-AO-A12E-01	0.333333	0	0	0	0.515152	0	0.151515	0	0	0	0	0	0	0	0	0	0	0	0	0	0	0	0	0	0	0	0	0	0	0	0	0	0	0	0	0	0	0	0	0	0	0	0	0	0	0	0	0	0
TCGA-AO-A12D-01	0.188406	0.173913	0	0	0.188406	0	0.304348	0	0	0	0	0	0	0	0	0.144928	0	0	0	0	0	0	0	0	0	0	0	0	0	0	0	0	0	0	0	0	0	0	0	0	0	0	0	0	0	0	0	0	0
TCGA-AO-A12B-01	0.521739	0	0	0	0.130435	0	0	0	0	0	0	0	0	0	0	0	0	0	0	0	0	0	0	0	0	0	0	0	0	0	0	0	0	0	0	0	0	0.347826	0	0	0	0	0	0	0	0	0	0	0
TCGA-AO-A12A-01	0.388889	0.277778	0	0	0.333333	0	0	0	0	0	0	0	0	0	0	0	0	0	0	0	0	0	0	0	0	0	0	0	0	0	0	0	0	0	0	0	0	0	0	0	0	0	0	0	0	0	0	0	0
TCGA-AO-A129-01	0.125874	0.0629371	0	0	0	0	0	0	0	0	0	0	0	0	0	0.104895	0	0	0	0	0	0	0	0	0	0	0	0	0	0	0	0	0	0	0	0	0	0	0	0	0	0	0.706294	0	0	0	0	0	0
TCGA-AO-A128-01	0.250637	0	0	0	0.262532	0	0	0	0	0	0	0	0	0	0	0	0	0.248088	0	0	0	0	0	0	0	0	0	0	0	0	0	0	0	0	0	0	0	0	0	0	0	0	0	0	0	0	0	0	0
TCGA-AO-A126-01	0.37037	0.148148	0	0.481481	0	0	0	0	0	0	0	0	0	0	0	0	0	0	0	0	0	0	0	0	0	0	0	0	0	0	0	0	0	0	0	0	0	0	0	0	0	0	0	0	0	0	0	0	0
TCGA-AO-A125-01	0.238095	0	0	0	0.642857	0	0	0	0	0	0	0	0.119048	0	0	0	0	0	0	0	0	0	0	0	0	0	0	0	0	0	0	0	0	0	0	0	0	0	0	0	0	0	0	0	0	0	0	0	0
TCGA-AO-A124-01	0.0787879	0	0	0	0.412121	0	0	0	0	0	0	0	0	0	0	0	0	0	0	0	0	0.206061	0	0	0	0	0	0	0	0	0	0	0	0	0	0	0	0	0	0	0	0.30303	0	0	0	0	0	0	0
TCGA-AO-A0JM-01	0.32	0.02	0	0	0.56	0	0	0	0	0	0	0	0	0	0	0.1	0	0	0	0	0	0	0	0	0	0	0	0	0	0	0	0	0	0	0	0	0	0	0	0	0	0	0	0	0	0	0	0	0
TCGA-AO-A0JJ-01	0.190476	0	0	0	0.142857	0	0.0952381	0.190476	0	0	0	0	0	0	0	0	0	0	0	0	0	0	0	0	0	0	0	0	0	0	0	0	0	0	0	0	0	0	0.380952	0	0	0	0	0	0	0	0	0	0
TCGA-AO-A0JI-01	0.315789	0	0	0	0.263158	0	0	0	0	0	0	0	0.105263	0	0	0	0	0	0	0	0	0.315789	0	0	0	0	0	0	0	0	0	0	0	0	0	0	0	0	0	0	0	0	0	0	0	0	0	0	0
TCGA-AO-A0JG-01	0	0	0	0	0.4375	0	0	0	0	0	0	0.125	0	0	0	0	0.1875	0	0	0	0	0	0	0	0	0	0	0	0	0	0	0	0	0	0	0	0	0	0	0	0	0	0	0	0	0	0	0	0
TCGA-AO-A0JF-01	0.16129	0	0	0	0.580645	0	0	0	0	0	0	0	0	0.258065	0	0	0	0	0	0	0	0	0	0	0	0	0	0	0	0	0	0	0	0	0	0	0	0	0	0	0	0	0	0	0	0	0	0	0
TCGA-AO-A0JE-01	0.103448	0.189655	0	0	0.275862	0	0	0	0	0	0	0	0.172414	0	0	0.258621	0	0	0	0	0	0	0	0	0	0	0	0	0	0	0	0	0	0	0	0	0	0	0	0	0	0	0	0	0	0	0	0	0
TCGA-AO-A0JD-01	0.192593	0	0	0	0	0	0	0	0	0	0	0	0	0	0	0	0	0	0	0	0	0	0	0	0	0	0	0	0	0	0	0	0	0	0	0	0	0	0	0	0	0	0.807407	0	0	0	0	0	0
TCGA-AO-A0JC-01	0.0487805	0.434146	0	0	0.121951	0	0	0	0	0	0	0	0	0	0	0.395122	0	0	0	0	0	0	0	0	0	0	0	0	0	0	0	0	0	0	0	0	0	0	0	0	0	0	0	0	0	0	0	0	0
TCGA-AO-A0JB-01	0.0322581	0	0	0	0.604839	0	0.120968	0.0241935	0	0	0	0	0	0	0	0	0	0	0	0	0	0	0	0	0	0	0	0	0	0	0	0.217742	0	0	0	0	0	0	0	0	0	0	0	0	0	0	0	0	0
TCGA-AO-A0JA-01	0.107143	0.428571	0	0	0.428571	0	0	0	0	0	0	0	0	0	0	0.0357143	0	0	0	0	0	0	0	0	0	0	0	0	0	0	0	0	0	0	0	0	0	0	0	0	0	0	0	0	0	0	0	0	0
TCGA-AO-A0J9-01	0.103896	0.396104	0	0	0.305195	0	0	0	0	0	0	0	0	0	0	0.194805	0	0	0	0	0	0	0	0	0	0	0	0	0	0	0	0	0	0	0	0	0	0	0	0	0	0	0	0	0	0	0	0	0
TCGA-AO-A0J8-01	0.137931	0	0	0	0.482759	0	0	0	0	0	0	0.0344828	0.137931	0	0	0	0	0	0	0	0	0	0	0	0	0	0	0	0	0	0	0	0.206897	0	0	0	0	0	0	0	0	0	0	0	0	0	0	0	0
TCGA-AO-A0J7-01	0.217391	0	0	0	0.217391	0	0.391304	0.0869565	0	0.0869565	0	0	0	0	0	0	0	0	0	0	0	0	0	0	0	0	0	0	0	0	0	0	0	0	0	0	0	0	0	0	0	0	0	0	0	0	0	0	0
TCGA-AO-A0J6-01	0.0813008	0.0325203	0	0	0.235772	0	0	0	0	0	0	0	0	0	0	0.0813008	0	0	0	0	0	0	0	0	0	0	0	0	0	0	0	0	0	0	0	0	0	0	0	0	0	0.439024	0	0	0	0	0	0	0
TCGA-AO-A0J5-01	0.153846	0	0	0	0.423077	0	0.102564	0.0769231	0	0	0	0	0	0	0	0	0	0	0	0	0	0	0	0	0	0	0	0	0	0	0	0.24359	0	0	0	0	0	0	0	0	0	0	0	0	0	0	0	0	0
TCGA-AO-A0J4-01	0.10219	0.0510949	0	0	0.525547	0	0	0	0	0	0	0	0	0	0	0.321168	0	0	0	0	0	0	0	0	0	0	0	0	0	0	0	0	0	0	0	0	0	0	0	0	0	0	0	0	0	0	0	0	0
TCGA-AO-A0J3-01	0.188119	0	0	0	0.386139	0	0.168317	0.019802	0	0	0	0.029703	0.0891089	0	0	0	0	0	0	0	0	0	0	0	0	0	0	0	0	0	0	0	0	0	0	0	0	0	0	0	0	0	0	0	0	0	0	0	0
TCGA-AO-A0J2-01	0.109589	0	0.767123	0	0.0136986	0	0	0	0	0	0	0	0	0	0	0	0.109589	0	0	0	0	0	0	0	0	0	0	0	0	0	0	0	0	0	0	0	0	0	0	0	0	0	0	0	0	0	0	0	0
TCGA-AO-A03V-01	0.144928	0.0144928	0	0	0.246377	0	0.15942	0.0289855	0.0289855	0	0	0	0	0	0	0.15942	0	0	0	0	0	0	0	0	0	0	0	0	0	0	0	0	0	0	0	0	0	0	0	0	0	0	0	0	0	0	0	0	0
TCGA-AO-A03U-01	0	0	0	0	0	0	0	0	0	0	0	0	0	0	0	0.2	0	0	0	0	0	0	0	0	0	0	0	0	0	0	0	0	0	0	0	0	0	0	0	0	0	0	0	0	0	0	0	0	0
TCGA-AO-A03T-01	0.0789474	0.0438596	0	0	0.54386	0	0	0	0	0	0	0	0	0	0	0.105263	0	0	0	0	0	0	0	0	0	0	0	0	0	0	0	0	0	0	0	0	0	0.22807	0	0	0	0	0	0	0	0	0	0	0
TCGA-AO-A03R-01	0.0377358	0	0	0	0.358491	0.301887	0	0.264151	0.0377358	0	0	0	0	0	0	0	0	0	0	0	0	0	0	0	0	0	0	0	0	0	0	0	0	0	0	0	0	0	0	0	0	0	0	0	0	0	0	0	0
TCGA-AO-A03P-01	0.224138	0	0	0	0.603448	0	0.103448	0.0517241	0.0172414	0	0	0	0	0	0	0	0	0	0	0	0	0	0	0	0	0	0	0	0	0	0	0	0	0	0	0	0	0	0	0	0	0	0	0	0	0	0	0	0
TCGA-AO-A03O-01	0.340426	0	0	0	0.223404	0	0	0	0	0	0	0	0	0	0	0	0	0	0	0	0	0	0	0	0	0	0	0	0	0	0	0	0	0	0	0	0	0	0	0	0	0.43617	0	0	0	0	0	0	0
TCGA-AO-A03N-01	0.133858	0.283465	0	0	0.291339	0	0	0	0	0	0	0	0	0	0	0.291339	0	0	0	0	0	0	0	0	0	0	0	0	0	0	0	0	0	0	0	0	0	0	0	0	0	0	0	0	0	0	0	0	0
TCGA-AO-A03M-01	0.0262919	0.389846	0	0	0.0507706	0	0	0	0	0	0	0	0	0	0	0.533092	0	0	0	0	0	0	0	0	0	0	0	0	0	0	0	0	0	0	0	0	0	0	0	0	0	0	0	0	0	0	0	0	0
TCGA-AO-A03L-01	0.147059	0.0294118	0	0	0.264706	0	0	0	0	0	0	0	0	0	0	0.117647	0	0	0	0	0	0.235294	0.205882	0	0	0	0	0	0	0	0	0	0	0	0	0	0	0	0	0	0	0	0	0	0	0	0	0	0
TCGA-AN-A0XW-01	0.0278481	0.402532	0	0	0.0329114	0	0	0	0	0	0	0	0	0	0	0.536709	0	0	0	0	0	0	0	0	0	0	0	0	0	0	0	0	0	0	0	0	0	0	0	0	0	0	0	0	0	0	0	0	0
TCGA-AN-A0XV-01	0.162791	0	0	0	0.511628	0	0	0	0	0	0	0	0	0	0	0.116279	0	0.209302	0	0	0	0	0	0	0	0	0	0	0	0	0	0	0	0	0	0	0	0	0	0	0	0	0	0	0	0	0	0	0
TCGA-AN-A0XU-01	0.107692	0	0.884615	0	0.00769231	0	0	0	0	0	0	0	0	0	0	0	0	0	0	0	0	0	0	0	0	0	0	0	0	0	0	0	0	0	0	0	0	0	0	0	0	0	0	0	0	0	0	0	0
TCGA-AN-A0XT-01	0.454545	0	0	0	0.181818	0	0	0	0	0	0	0	0	0	0	0	0	0	0	0	0	0	0.363636	0	0	0	0	0	0	0	0	0	0	0	0	0	0	0	0	0	0	0	0	0	0	0	0	0	0
TCGA-AN-A0XS-01	0.16129	0.16129	0	0	0.225806	0	0	0	0	0	0	0	0	0	0	0	0	0	0	0	0	0	0	0	0	0	0	0	0	0	0	0	0	0	0	0	0	0	0	0	0	0	0	0	0.451613	0	0	0	0
TCGA-AN-A0XR-01	0.228571	0.142857	0	0	0	0	0	0	0	0	0	0	0	0	0	0.0285714	0	0	0	0	0	0	0	0	0	0	0	0	0	0	0	0	0	0	0	0	0	0	0	0	0	0.257143	0	0	0.342857	0	0	0	0
TCGA-AN-A0XP-01	0.15625	0.125	0	0	0.46875	0	0	0	0	0	0	0	0	0	0	0.09375	0	0	0	0	0	0	0	0	0.15625	0	0	0	0	0	0	0	0	0	0	0	0	0	0	0	0	0	0	0	0	0	0	0	0
TCGA-AN-A0XO-01	0.121951	0	0	0	0.414634	0	0.243902	0	0	0.0487805	0	0	0.170732	0	0	0	0	0	0	0	0	0	0	0	0	0	0	0	0	0	0	0	0	0	0	0	0	0	0	0	0	0	0	0	0	0	0	0	0
TCGA-AN-A0XN-01	0.1	0	0.664706	0	0.235294	0	0	0	0	0	0	0	0	0	0	0	0	0	0	0	0	0	0	0	0	0	0	0	0	0	0	0	0	0	0	0	0	0	0	0	0	0	0	0	0	0	0	0	0
TCGA-AN-A0XL-01	0.227273	0	0	0	0.136364	0	0	0.204545	0.0454545	0.113636	0	0	0	0	0	0	0	0	0	0	0	0	0	0	0	0	0	0	0	0	0	0.272727	0	0	0	0	0	0	0	0	0	0	0	0	0	0	0	0	0
TCGA-AN-A0G0-01	0.357143	0	0	0	0.47619	0	0	0	0	0	0	0	0	0	0	0	0	0	0	0	0	0	0	0	0	0	0	0	0	0	0	0	0	0	0	0	0	0	0	0	0	0	0	0	0	0	0	0	0
TCGA-AN-A0FZ-01	0.310345	0.114943	0	0	0.551724	0	0	0	0	0	0	0	0	0	0	0.0229885	0	0	0	0	0	0	0	0	0	0	0	0	0	0	0	0	0	0	0	0	0	0	0	0	0	0	0	0	0	0	0	0	0
TCGA-AN-A0FY-01	0.377049	0	0	0	0.622951	0	0	0	0	0	0	0	0	0	0	0	0	0	0	0	0	0	0	0	0	0	0	0	0	0	0	0	0	0	0	0	0	0	0	0	0	0	0	0	0	0	0	0	0
TCGA-AN-A0FX-01	0.136986	0	0	0	0.315068	0	0	0	0	0	0	0	0	0	0	0	0	0	0	0	0	0	0	0	0	0	0	0	0	0	0	0	0	0	0	0	0	0	0	0	0	0	0.547945	0	0	0	0	0	0
TCGA-AN-A0FW-01	0.138686	0	0	0	0.124088	0	0.0510949	0.0583942	0	0	0	0	0	0	0	0	0	0	0	0	0	0	0	0	0	0	0	0	0	0	0	0	0	0	0	0	0	0	0	0	0	0	0.627737	0	0	0	0	0	0
TCGA-AN-A0FV-01	0.110092	0.256881	0	0	0.495413	0	0	0	0	0	0	0	0	0	0	0.137615	0	0	0	0	0	0	0	0	0	0	0	0	0	0	0	0	0	0	0	0	0	0	0	0	0	0	0	0	0	0	0	0	0
TCGA-AN-A0FT-01	0.268293	0.0731707	0	0	0.373984	0	0.0894309	0.0650407	0.00813008	0.0243902	0	0	0	0	0	0.097561	0	0	0	0	0	0	0	0	0	0	0	0	0	0	0	0	0	0	0	0	0	0	0	0	0	0	0	0	0	0	0	0	0
TCGA-AN-A0FS-01	0.182796	0	0	0	0	0	0.258065	0	0	0.0107527	0	0	0	0	0	0	0	0	0	0	0	0	0	0	0	0	0	0	0	0	0	0	0	0	0	0	0	0	0	0	0	0	0.548387	0	0	0	0	0	0
TCGA-AN-A0FN-01	0.117647	0	0	0	0.431373	0	0.137255	0	0.0196078	0	0	0	0	0	0	0	0	0	0	0	0	0	0	0	0	0	0	0	0	0	0	0	0	0	0	0	0	0	0	0	0	0	0	0	0.294118	0	0	0	0
TCGA-AN-A0FL-01	0.115	0.03	0	0	0.535	0	0	0	0	0	0	0	0	0	0	0.13	0	0	0	0	0	0	0	0	0	0	0	0	0	0	0	0.19	0	0	0	0	0	0	0	0	0	0	0	0	0	0	0	0	0
TCGA-AN-A0FK-01	0.178571	0	0	0	0.571429	0	0	0	0	0	0	0	0	0	0	0	0	0.25	0	0	0	0	0	0	0	0	0	0	0	0	0	0	0	0	0	0	0	0	0	0	0	0	0	0	0	0	0	0	0
TCGA-AN-A0FJ-01	0.140351	0.131579	0	0	0.561404	0	0	0	0	0	0	0	0	0	0	0.166667	0	0	0	0	0	0	0	0	0	0	0	0	0	0	0	0	0	0	0	0	0	0	0	0	0	0	0	0	0	0	0	0	0
TCGA-AN-A0FF-01	0.12	0	0	0	0	0	0	0	0	0	0	0	0	0	0	0	0	0.32	0.24	0	0	0	0	0	0	0	0	0	0	0	0	0	0	0.32	0	0	0	0	0	0	0	0	0	0	0	0	0	0	0
TCGA-AN-A0FD-01	0.209302	0	0.674419	0	0	0	0	0	0	0	0	0	0	0	0	0	0	0	0	0	0	0	0.116279	0	0	0	0	0	0	0	0	0	0	0	0	0	0	0	0	0	0	0	0	0	0	0	0	0	0
TCGA-AN-A0AT-01	0.0588235	0	0	0	0.0588235	0	0	0	0	0	0	0	0	0	0	0	0	0	0	0	0	0	0	0.139706	0	0	0	0	0	0	0	0	0	0	0	0	0	0	0	0	0	0.286765	0.455882	0	0	0	0	0	0
TCGA-AN-A0AS-01	0.446809	0	0	0	0.553191	0	0	0	0	0	0	0	0	0	0	0	0	0	0	0	0	0	0	0	0	0	0	0	0	0	0	0	0	0	0	0	0	0	0	0	0	0	0	0	0	0	0	0	0
TCGA-AN-A0AR-01	0.0763359	0.0152672	0.763359	0	0.0687023	0	0	0	0	0	0	0	0	0	0	0.0763359	0	0	0	0	0	0	0	0	0	0	0	0	0	0	0	0	0	0	0	0	0	0	0	0	0	0	0	0	0	0	0	0	0
TCGA-AN-A0AM-01	0.183333	0.0416667	0	0	0.466667	0	0	0.141667	0	0.0333333	0	0	0	0	0	0.133333	0	0	0	0	0	0	0	0	0	0	0	0	0	0	0	0	0	0	0	0	0	0	0	0	0	0	0	0	0	0	0	0	0
TCGA-AN-A0AL-01	0.0721649	0	0	0	0.0515464	0	0	0	0	0	0	0	0	0	0	0.0927835	0.134021	0	0	0	0	0	0.123711	0	0	0	0	0	0	0	0	0	0	0	0	0	0	0	0	0	0	0	0.525773	0	0	0	0	0	0
TCGA-AN-A0AK-01	0.133478	0	0	0	0.238817	0	0	0	0	0	0	0	0	0	0	0	0	0.27417	0	0	0	0	0	0	0	0	0	0	0	0	0	0	0	0	0	0	0	0	0	0	0	0	0	0	0	0	0.353535	0	0
TCGA-AN-A0AJ-01	0.2	0.0380952	0	0	0.419048	0	0	0	0	0	0	0.00952381	0.152381	0	0	0.180952	0	0	0	0	0	0	0	0	0	0	0	0	0	0	0	0	0	0	0	0	0	0	0	0	0	0	0	0	0	0	0	0	0
TCGA-AN-A04D-01	0	0	0.745455	0	0.0727273	0.181818	0	0	0	0	0	0	0	0	0	0	0	0	0	0	0	0	0	0	0	0	0	0	0	0	0	0	0	0	0	0	0	0	0	0	0	0	0	0	0	0	0	0	0
TCGA-AN-A04C-01	0.263158	0	0	0	0.515789	0	0	0.189474	0.0210526	0.0105263	0	0	0	0	0	0	0	0	0	0	0	0	0	0	0	0	0	0	0	0	0	0	0	0	0	0	0	0	0	0	0	0	0	0	0	0	0	0	0
TCGA-AN-A04A-01	0.272727	0	0	0	0.236364	0	0	0	0	0	0	0	0	0	0	0	0	0	0	0	0	0.218182	0	0	0	0	0.272727	0	0	0	0	0	0	0	0	0	0	0	0	0	0	0	0	0	0	0	0	0	0
TCGA-AN-A049-01	0.228571	0	0	0	0.571429	0	0	0	0	0	0	0.0285714	0.171429	0	0	0	0	0	0	0	0	0	0	0	0	0	0	0	0	0	0	0	0	0	0	0	0	0	0	0	0	0	0	0	0	0	0	0	0
TCGA-AN-A046-01	0.0526465	0	0	0	0	0	0	0	0	0	0	0.278234	0.66912	0	0	0	0	0	0	0	0	0	0	0	0	0	0	0	0	0	0	0	0	0	0	0	0	0	0	0	0	0	0	0	0	0	0	0	0
TCGA-AN-A041-01	0.282051	0.153846	0	0	0.25641	0	0	0	0	0	0	0	0	0	0	0	0	0	0	0	0	0	0	0	0	0	0	0	0	0	0	0	0	0.307692	0	0	0	0	0	0	0	0	0	0	0	0	0	0	0
TCGA-AN-A03Y-01	0.425	0.1	0	0	0.475	0	0	0	0	0	0	0	0	0	0	0	0	0	0	0	0	0	0	0	0	0	0	0	0	0	0	0	0	0	0	0	0	0	0	0	0	0	0	0	0	0	0	0	0
TCGA-AN-A03X-01	0.208333	0	0	0.375	0.229167	0	0	0	0	0	0	0	0	0	0	0	0	0	0	0	0	0	0	0	0	0	0	0	0	0	0	0	0	0	0.1875	0	0	0	0	0	0	0	0	0	0	0	0	0	0
TCGA-AC-A8OS-01	0.15873	0.15873	0	0	0.603175	0	0	0	0	0	0	0	0	0	0	0.0793651	0	0	0	0	0	0	0	0	0	0	0	0	0	0	0	0	0	0	0	0	0	0	0	0	0	0	0	0	0	0	0	0	0
TCGA-AC-A8OR-01	0.0933333	0	0	0	0.173333	0	0	0	0	0	0	0	0	0	0	0	0	0	0	0	0	0	0	0	0	0	0	0	0	0	0	0	0	0	0	0	0	0	0	0	0	0	0	0	0	0	0	0	0
TCGA-AC-A8OQ-01	0.33945	0.100917	0	0	0.284404	0	0	0	0	0	0	0	0	0	0	0.0183486	0	0	0	0	0	0	0	0	0	0	0	0	0	0	0	0	0	0	0	0	0	0.256881	0	0	0	0	0	0	0	0	0	0	0
TCGA-AC-A8OP-01	0.215	0	0	0	0.58	0	0	0	0	0	0	0	0	0	0	0	0	0	0	0	0	0.205	0	0	0	0	0	0	0	0	0	0	0	0	0	0	0	0	0	0	0	0	0	0	0	0	0	0	0
TCGA-AC-A7VC-01	0.4	0	0	0	0.25	0	0	0	0	0	0	0	0	0	0	0	0	0	0	0	0	0	0	0	0	0	0	0	0	0	0	0	0	0	0	0	0	0	0	0	0	0	0	0	0.35	0	0	0	0
TCGA-AC-A7VB-01	0.4	0	0	0	0	0	0	0	0	0	0	0	0	0	0	0	0	0.3	0	0	0	0	0	0	0	0	0	0	0	0	0	0	0	0.3	0	0	0	0	0	0	0	0	0	0	0	0	0	0	0
TCGA-AC-A6NO-01	0.275	0	0	0	0.2	0	0.15	0	0	0.025	0	0	0	0	0	0	0	0	0	0	0	0	0	0	0	0	0	0	0	0	0	0	0	0	0	0	0	0	0	0	0	0	0	0	0.35	0	0	0	0
TCGA-AC-A6IX-06	0.170213	0.340426	0	0	0.382979	0	0	0	0	0	0	0	0	0	0	0.106383	0	0	0	0	0	0	0	0	0	0	0	0	0	0	0	0	0	0	0	0	0	0	0	0	0	0	0	0	0	0	0	0	0
TCGA-AC-A6IX-01	0.169492	0.322034	0	0	0.40678	0	0	0	0	0	0	0	0	0	0	0.101695	0	0	0	0	0	0	0	0	0	0	0	0	0	0	0	0	0	0	0	0	0	0	0	0	0	0	0	0	0	0	0	0	0
TCGA-AC-A6IW-01	0.117949	0.138462	0	0	0.512821	0	0	0	0	0	0	0	0	0	0	0.230769	0	0	0	0	0	0	0	0	0	0	0	0	0	0	0	0	0	0	0	0	0	0	0	0	0	0	0	0	0	0	0	0	0
TCGA-AC-A6IV-01	0.153846	0	0	0	0.346154	0	0	0	0	0	0	0.0384615	0.192308	0	0	0	0	0	0	0	0	0	0	0.269231	0	0	0	0	0	0	0	0	0	0	0	0	0	0	0	0	0	0	0	0	0	0	0	0	0
TCGA-AC-A62Y-01	0.173333	0.146667	0	0	0.506667	0	0	0	0	0	0	0	0	0	0	0.173333	0	0	0	0	0	0	0	0	0	0	0	0	0	0	0	0	0	0	0	0	0	0	0	0	0	0	0	0	0	0	0	0	0
TCGA-AC-A62X-01	0.476923	0	0	0	0.523077	0	0	0	0	0	0	0	0	0	0	0	0	0	0	0	0	0	0	0	0	0	0	0	0	0	0	0	0	0	0	0	0	0	0	0	0	0	0	0	0	0	0	0	0
TCGA-AC-A62V-01	0.177778	0	0	0	0.455556	0	0	0	0	0	0	0	0	0	0	0	0	0.366667	0	0	0	0	0	0	0	0	0	0	0	0	0	0	0	0	0	0	0	0	0	0	0	0	0	0	0	0	0	0	0
TCGA-AC-A5XU-01	0.361702	0.106383	0	0	0.478723	0	0	0	0	0	0	0	0	0	0	0.0531915	0	0	0	0	0	0	0	0	0	0	0	0	0	0	0	0	0	0	0	0	0	0	0	0	0	0	0	0	0	0	0	0	0
TCGA-AC-A5XS-01	0.037415	0.389456	0	0	0.20068	0	0	0	0	0	0	0	0	0	0	0.372449	0	0	0	0	0	0	0	0	0	0	0	0	0	0	0	0	0	0	0	0	0	0	0	0	0	0	0	0	0	0	0	0	0
TCGA-AC-A5EI-01	0.290323	0.193548	0	0	0.193548	0	0	0	0	0	0	0	0	0	0	0	0	0	0	0	0	0	0	0	0	0	0	0	0	0	0	0	0	0.322581	0	0	0	0	0	0	0	0	0	0	0	0	0	0	0
TCGA-AC-A5EH-01	0.0914286	0	0	0	0.114286	0	0	0	0	0	0	0	0	0	0	0	0	0	0	0	0	0	0	0	0	0	0	0	0	0	0	0	0	0	0	0	0	0	0	0	0	0	0.794286	0	0	0	0	0	0
TCGA-AC-A4ZE-01	0.157895	0	0	0	0.263158	0	0.105263	0	0	0	0	0	0	0	0	0	0	0.175439	0	0	0	0	0	0	0	0	0	0.298246	0	0	0	0	0	0	0	0	0	0	0	0	0	0	0	0	0	0	0	0	0
TCGA-AC-A3YJ-01	0.333333	0	0	0	0.366667	0	0.133333	0.166667	0	0	0	0	0	0	0	0	0	0	0	0	0	0	0	0	0	0	0	0	0	0	0	0	0	0	0	0	0	0	0	0	0	0	0	0	0	0	0	0	0
TCGA-AC-A3YI-01	0.0588235	0	0	0	0.0588235	0	0	0	0	0	0	0.0588235	0.235294	0	0	0	0	0.235294	0	0	0	0	0	0	0	0	0	0	0	0	0	0	0	0	0	0	0	0	0	0	0	0	0	0	0	0	0	0	0
TCGA-AC-A3W5-01	0.0877193	0.111111	0	0	0.415205	0	0	0	0	0	0	0	0	0	0	0.175439	0	0	0	0	0	0	0	0	0	0	0	0	0	0	0	0	0	0	0	0	0	0.210526	0	0	0	0	0	0	0	0	0	0	0
TCGA-AC-A3QQ-01	0.181818	0	0	0	0.575758	0	0	0	0	0	0	0	0	0	0	0	0	0.242424	0	0	0	0	0	0	0	0	0	0	0	0	0	0	0	0	0	0	0	0	0	0	0	0	0	0	0	0	0	0	0
TCGA-AC-A3QP-01	0.103448	0	0	0	0.241379	0	0	0	0	0	0	0	0.137931	0	0	0	0	0	0	0	0	0	0	0	0	0	0	0	0	0	0	0.344828	0	0	0	0	0	0	0	0	0	0	0	0	0	0	0	0	0
TCGA-AC-A3OD-01	0.285714	0.171429	0	0	0.371429	0	0	0	0	0	0	0.0285714	0.142857	0	0	0	0	0	0	0	0	0	0	0	0	0	0	0	0	0	0	0	0	0	0	0	0	0	0	0	0	0	0	0	0	0	0	0	0
TCGA-AC-A3HN-01	0.0555556	0	0	0	0.388889	0	0.111111	0	0.0555556	0	0	0	0	0	0	0	0	0.388889	0	0	0	0	0	0	0	0	0	0	0	0	0	0	0	0	0	0	0	0	0	0	0	0	0	0	0	0	0	0	0
TCGA-AC-A2QH-01	0.2	0	0	0	0	0	0	0	0	0	0	0	0	0	0	0	0	0.3	0	0	0	0	0	0	0	0	0	0	0	0	0	0	0	0	0	0	0	0	0	0	0	0	0.5	0	0	0	0	0	0
TCGA-AC-A2FO-01	0.037037	0.222222	0	0	0	0	0	0	0	0	0	0.037037	0.111111	0	0	0.148148	0	0	0	0	0	0	0	0	0	0	0	0	0	0	0	0	0	0	0	0	0	0	0	0	0	0	0	0	0	0	0	0	0
TCGA-AC-A2FK-01	0	0	0	0	0	0	0	0	0	0	0	0	0	0	0	0	0	0	0	0	0	0	0	0	0	0	0	0	0	0	0	0	0	0	0	0	0	0	0	0	0	0	0	0	0	0	0	0	0
TCGA-AC-A2FG-01	0.263158	0.184211	0	0	0.5	0	0	0	0	0	0	0	0	0	0	0.0526316	0	0	0	0	0	0	0	0	0	0	0	0	0	0	0	0	0	0	0	0	0	0	0	0	0	0	0	0	0	0	0	0	0
TCGA-AC-A2FF-01	0.125	0.0625	0	0	0	0	0	0	0	0	0	0	0	0	0	0.125	0	0	0	0	0	0	0	0	0	0	0	0	0	0	0	0	0	0	0	0	0	0	0	0	0	0	0	0	0	0	0	0	0
TCGA-AC-A2FB-01	0.176471	0.235294	0	0	0.0588235	0	0	0	0	0	0	0	0	0	0	0	0	0	0	0	0	0	0	0	0	0	0	0	0	0	0	0	0	0.529412	0	0	0	0	0	0	0	0	0	0	0	0	0	0	0
TCGA-AC-A2BM-01	0.125	0	0	0	0	0	0	0	0	0	0	0	0	0	0	0	0	0	0	0	0.125	0	0	0	0	0	0	0	0	0	0	0	0	0	0	0	0	0	0	0	0	0	0	0	0.75	0	0	0	0
TCGA-AC-A2BK-01	0.134021	0	0	0	0.381443	0	0	0	0	0	0	0	0	0	0	0	0	0.226804	0	0	0	0	0	0	0	0	0	0	0	0	0	0	0	0	0	0	0	0.257732	0	0	0	0	0	0	0	0	0	0	0
TCGA-AC-A2B8-01	0.0991736	0.371901	0	0	0.198347	0	0	0	0	0	0	0	0	0	0	0.330579	0	0	0	0	0	0	0	0	0	0	0	0	0	0	0	0	0	0	0	0	0	0	0	0	0	0	0	0	0	0	0	0	0
TCGA-AC-A23H-01	0.0232015	0.402771	0	0	0.0829578	0	0	0	0	0	0	0	0	0	0	0.49107	0	0	0	0	0	0	0	0	0	0	0	0	0	0	0	0	0	0	0	0	0	0	0	0	0	0	0	0	0	0	0	0	0
TCGA-AC-A23E-01	0.4	0	0	0	0.6	0	0	0	0	0	0	0	0	0	0	0	0	0	0	0	0	0	0	0	0	0	0	0	0	0	0	0	0	0	0	0	0	0	0	0	0	0	0	0	0	0	0	0	0
TCGA-AC-A23C-01	0.0863309	0.208633	0	0	0.553957	0	0	0	0	0	0	0	0	0	0	0.151079	0	0	0	0	0	0	0	0	0	0	0	0	0	0	0	0	0	0	0	0	0	0	0	0	0	0	0	0	0	0	0	0	0
TCGA-A8-A0AD-01	0.2	0	0	0	0.371429	0	0	0	0	0	0	0	0	0	0	0	0	0	0	0	0	0	0.2	0	0	0	0	0	0	0	0	0	0	0	0	0	0	0	0	0	0	0	0	0	0	0	0	0	0
TCGA-A8-A0AB-01	0.27027	0	0	0	0.621622	0	0	0	0	0	0	0	0	0	0	0.108108	0	0	0	0	0	0	0	0	0	0	0	0	0	0	0	0	0	0	0	0	0	0	0	0	0	0	0	0	0	0	0	0	0
TCGA-A8-A0A9-01	0.461538	0.0923077	0	0	0.292308	0	0	0	0	0	0	0	0	0	0	0.153846	0	0	0	0	0	0	0	0	0	0	0	0	0	0	0	0	0	0	0	0	0	0	0	0	0	0	0	0	0	0	0	0	0
TCGA-A8-A0A7-01	0.0352113	0.510563	0	0	0.239437	0	0	0	0	0	0	0	0	0	0	0.214789	0	0	0	0	0	0	0	0	0	0	0	0	0	0	0	0	0	0	0	0	0	0	0	0	0	0	0	0	0	0	0	0	0
TCGA-A8-A0A6-01	0.170732	0	0	0	0.317073	0	0	0	0	0	0	0	0.170732	0	0	0	0	0	0	0	0	0	0	0	0	0	0	0	0	0	0	0	0.341463	0	0	0	0	0	0	0	0	0	0	0	0	0	0	0	0
TCGA-A8-A0A4-01	0.297297	0	0	0	0.702703	0	0	0	0	0	0	0	0	0	0	0	0	0	0	0	0	0	0	0	0	0	0	0	0	0	0	0	0	0	0	0	0	0	0	0	0	0	0	0	0	0	0	0	0
TCGA-A8-A0A2-01	0.367347	0	0	0	0.489796	0	0	0	0	0	0	0.142857	0	0	0	0	0	0	0	0	0	0	0	0	0	0	0	0	0	0	0	0	0	0	0	0	0	0	0	0	0	0	0	0	0	0	0	0	0
TCGA-A8-A0A1-01	0.345455	0	0	0	0.363636	0	0	0	0	0	0	0	0	0	0	0	0	0	0	0	0	0	0	0	0	0	0	0	0	0	0	0	0	0	0	0	0	0	0	0	0	0	0	0	0	0	0	0	0
TCGA-A8-A09Z-01	0.213669	0	0	0	0.258273	0	0	0	0	0	0	0	0	0	0	0	0	0	0	0	0	0	0	0	0	0	0	0	0	0	0	0	0	0	0	0	0	0	0	0	0	0	0	0	0	0	0.528058	0	0
TCGA-A8-A09X-01	0.238806	0.208955	0	0	0.373134	0	0	0	0	0	0	0	0	0	0	0.0597015	0	0	0	0	0	0	0	0	0	0	0	0	0	0	0	0	0	0	0	0	0	0	0	0	0	0	0	0	0	0	0	0	0
TCGA-A8-A09W-01	0.0571429	0	0	0	0.333333	0	0	0	0	0	0	0	0	0	0	0	0	0.180952	0	0	0	0	0	0	0	0	0	0	0	0	0	0	0	0	0	0	0	0	0	0	0	0.428571	0	0	0	0	0	0	0
TCGA-A8-A09V-01	0.257143	0	0	0	0	0	0.142857	0.0857143	0	0	0	0	0	0	0	0	0	0	0	0	0	0	0	0	0	0	0	0	0	0	0	0	0	0	0	0	0	0	0	0	0	0.428571	0	0	0	0	0	0	0
TCGA-A8-A09T-01	0.26087	0.130435	0	0	0	0	0	0	0	0	0	0	0	0	0	0	0	0	0	0	0	0	0	0	0	0	0	0	0	0	0	0	0	0	0	0	0	0	0	0	0	0	0	0	0	0	0.347826	0	0
TCGA-A8-A09R-01	0.179487	0	0	0	0.564103	0	0	0	0	0	0	0	0	0	0	0	0	0	0	0	0	0	0	0	0	0	0	0	0	0	0	0.25641	0	0	0	0	0	0	0	0	0	0	0	0	0	0	0	0	0
TCGA-A8-A09Q-01	0.271739	0	0	0	0.728261	0	0	0	0	0	0	0	0	0	0	0	0	0	0	0	0	0	0	0	0	0	0	0	0	0	0	0	0	0	0	0	0	0	0	0	0	0	0	0	0	0	0	0	0
TCGA-A8-A09N-01	0.191489	0.191489	0	0	0.361702	0	0	0	0	0	0	0	0	0	0	0.255319	0	0	0	0	0	0	0	0	0	0	0	0	0	0	0	0	0	0	0	0	0	0	0	0	0	0	0	0	0	0	0	0	0
TCGA-A8-A09M-01	0.0852273	0	0	0	0	0	0	0	0	0	0	0	0	0	0	0	0	0	0	0	0	0	0	0	0	0	0	0	0	0	0	0	0	0	0	0	0	0	0	0	0	0	0.914773	0	0	0	0	0	0
TCGA-A8-A09K-01	0.12766	0	0	0	0.340426	0	0.255319	0.0425532	0.0212766	0.0212766	0	0	0	0	0	0	0	0.191489	0	0	0	0	0	0	0	0	0	0	0	0	0	0	0	0	0	0	0	0	0	0	0	0	0	0	0	0	0	0	0
TCGA-A8-A09I-01	0.214689	0.19209	0	0	0.372881	0	0	0	0	0	0	0	0	0	0	0.220339	0	0	0	0	0	0	0	0	0	0	0	0	0	0	0	0	0	0	0	0	0	0	0	0	0	0	0	0	0	0	0	0	0
TCGA-A8-A09G-01	0.033033	0.36036	0	0	0.141141	0	0	0	0	0	0	0	0	0	0	0.465465	0	0	0	0	0	0	0	0	0	0	0	0	0	0	0	0	0	0	0	0	0	0	0	0	0	0	0	0	0	0	0	0	0
TCGA-A8-A09E-01	0.15942	0	0	0	0.434783	0	0.101449	0	0.0144928	0	0	0	0	0	0	0	0	0	0	0	0	0	0	0	0	0	0	0	0	0	0	0	0	0.289855	0	0	0	0	0	0	0	0	0	0	0	0	0	0	0
TCGA-A8-A09D-01	0.0689655	0.155172	0	0	0.448276	0	0	0	0	0	0	0	0	0	0	0	0	0	0	0	0	0	0	0.155172	0	0	0.172414	0	0	0	0	0	0	0	0	0	0	0	0	0	0	0	0	0	0	0	0	0	0
TCGA-A8-A09C-01	0.209302	0	0	0	0.651163	0	0	0	0	0	0	0	0	0.139535	0	0	0	0	0	0	0	0	0	0	0	0	0	0	0	0	0	0	0	0	0	0	0	0	0	0	0	0	0	0	0	0	0	0	0
TCGA-A8-A09B-01	0.224138	0	0	0	0.551724	0	0	0	0	0	0	0	0	0	0	0	0	0	0	0	0	0	0	0	0	0	0	0	0	0	0	0	0	0	0	0	0	0	0	0	0	0	0	0	0	0	0	0	0
TCGA-A8-A09A-01	0.0659341	0	0	0	0.018315	0	0	0	0	0	0	0	0	0	0	0	0	0	0	0	0	0	0	0	0	0	0	0	0	0	0	0	0	0	0	0	0	0	0	0	0	0	0.732601	0	0	0	0	0	0
TCGA-A8-A099-01	0.212121	0	0	0	0	0	0	0	0	0	0	0	0	0	0	0	0	0	0	0	0	0	0	0	0	0	0	0	0	0	0	0	0	0	0	0	0	0	0	0	0	0	0.787879	0	0	0	0	0	0
TCGA-A8-A097-01	0.0661157	0.0495868	0.446281	0	0.132231	0	0	0	0	0	0	0	0	0	0	0.0826446	0	0	0	0	0	0	0	0	0	0	0	0	0	0	0	0	0	0	0	0	0	0.22314	0	0	0	0	0	0	0	0	0	0	0
TCGA-A8-A096-01	0.285714	0	0	0	0.314286	0	0	0	0	0	0	0	0	0	0	0	0	0.4	0	0	0	0	0	0	0	0	0	0	0	0	0	0	0	0	0	0	0	0	0	0	0	0	0	0	0	0	0	0	0
TCGA-A8-A095-01	0.0748663	0.358289	0	0	0.203209	0	0	0	0	0	0	0	0	0	0	0.363636	0	0	0	0	0	0	0	0	0	0	0	0	0	0	0	0	0	0	0	0	0	0	0	0	0	0	0	0	0	0	0	0	0
TCGA-A8-A094-01	0.0649351	0.277056	0	0	0.34632	0	0	0	0	0	0	0	0	0	0	0.311688	0	0	0	0	0	0	0	0	0	0	0	0	0	0	0	0	0	0	0	0	0	0	0	0	0	0	0	0	0	0	0	0	0
TCGA-A8-A093-01	0.148148	0.348148	0	0	0.148148	0	0	0	0	0	0	0	0.207407	0	0	0.148148	0	0	0	0	0	0	0	0	0	0	0	0	0	0	0	0	0	0	0	0	0	0	0	0	0	0	0	0	0	0	0	0	0
TCGA-A8-A092-01	0.11236	0.292135	0	0	0.224719	0	0	0	0	0	0	0	0.179775	0	0	0.191011	0	0	0	0	0	0	0	0	0	0	0	0	0	0	0	0	0	0	0	0	0	0	0	0	0	0	0	0	0	0	0	0	0
TCGA-A8-A091-01	0.48	0.16	0	0	0.32	0	0	0	0	0	0	0	0	0	0	0.04	0	0	0	0	0	0	0	0	0	0	0	0	0	0	0	0	0	0	0	0	0	0	0	0	0	0	0	0	0	0	0	0	0
TCGA-A8-A090-01	0.227273	0.159091	0	0	0.568182	0	0	0	0	0	0	0	0	0	0	0.0454545	0	0	0	0	0	0	0	0	0	0	0	0	0	0	0	0	0	0	0	0	0	0	0	0	0	0	0	0	0	0	0	0	0
TCGA-A8-A08Z-01	0.205128	0	0	0	0.205128	0	0.230769	0	0.0512821	0	0	0	0	0	0	0	0	0.307692	0	0	0	0	0	0	0	0	0	0	0	0	0	0	0	0	0	0	0	0	0	0	0	0	0	0	0	0	0	0	0
TCGA-A8-A08X-01	0.0465116	0	0	0	0.395349	0	0	0	0	0	0	0	0	0	0	0	0	0.55814	0	0	0	0	0	0	0	0	0	0	0	0	0	0	0	0	0	0	0	0	0	0	0	0	0	0	0	0	0	0	0
TCGA-A8-A08T-01	0.142857	0	0	0	0.530612	0	0	0	0	0	0	0	0.102041	0	0	0	0	0	0	0	0	0	0	0	0	0	0	0	0	0	0	0	0.22449	0	0	0	0	0	0	0	0	0	0	0	0	0	0	0	0
TCGA-A8-A08S-01	0.360656	0.0819672	0	0	0.557377	0	0	0	0	0	0	0	0	0	0	0	0	0	0	0	0	0	0	0	0	0	0	0	0	0	0	0	0	0	0	0	0	0	0	0	0	0	0	0	0	0	0	0	0
TCGA-A8-A08R-01	0.0849673	0.0294118	0.738562	0	0.00653595	0	0	0	0	0	0	0	0	0	0	0.140523	0	0	0	0	0	0	0	0	0	0	0	0	0	0	0	0	0	0	0	0	0	0	0	0	0	0	0	0	0	0	0	0	0
TCGA-A8-A08P-01	0.172414	0.091954	0	0	0.586207	0	0	0	0	0	0	0	0	0	0	0.149425	0	0	0	0	0	0	0	0	0	0	0	0	0	0	0	0	0	0	0	0	0	0	0	0	0	0	0	0	0	0	0	0	0
TCGA-A8-A08O-01	0.142857	0	0	0	0.464286	0	0	0	0	0	0	0	0.178571	0	0	0	0	0	0	0	0	0	0	0	0	0	0	0	0	0	0	0	0	0	0	0	0	0	0	0	0	0	0	0	0	0	0	0	0
TCGA-A8-A08L-01	0.0311284	0.132296	0	0	0.536965	0	0	0	0	0	0	0	0	0	0	0.299611	0	0	0	0	0	0	0	0	0	0	0	0	0	0	0	0	0	0	0	0	0	0	0	0	0	0	0	0	0	0	0	0	0
TCGA-A8-A08J-01	0.181818	0	0	0	0.136364	0	0.159091	0	0	0.0454545	0	0	0	0	0	0	0	0	0	0	0	0	0	0	0	0	0	0	0	0	0	0	0	0	0	0	0	0	0	0	0	0	0	0	0	0	0	0	0
TCGA-A8-A08I-01	0.148936	0	0	0	0.574468	0	0	0	0	0	0	0.0212766	0.0851064	0	0	0	0	0	0	0	0	0	0	0	0	0	0	0	0	0	0	0	0	0	0	0	0	0	0	0	0	0	0	0	0	0	0	0	0
TCGA-A8-A08H-01	0.0233918	0.596491	0	0	0.380117	0	0	0	0	0	0	0	0	0	0	0	0	0	0	0	0	0	0	0	0	0	0	0	0	0	0	0	0	0	0	0	0	0	0	0	0	0	0	0	0	0	0	0	0
TCGA-A8-A08G-01	0.236364	0	0	0	0.454545	0	0.109091	0.0181818	0.0363636	0	0	0	0	0	0	0	0.145455	0	0	0	0	0	0	0	0	0	0	0	0	0	0	0	0	0	0	0	0	0	0	0	0	0	0	0	0	0	0	0	0
TCGA-A8-A08F-01	0.0545455	0.030303	0	0.333333	0.509091	0	0	0	0	0	0	0	0	0	0	0.0727273	0	0	0	0	0	0	0	0	0	0	0	0	0	0	0	0	0	0	0	0	0	0	0	0	0	0	0	0	0	0	0	0	0
TCGA-A8-A08B-01	0.119403	0.223881	0	0	0.492537	0	0	0	0	0	0	0	0.134328	0	0	0.0298507	0	0	0	0	0	0	0	0	0	0	0	0	0	0	0	0	0	0	0	0	0	0	0	0	0	0	0	0	0	0	0	0	0
TCGA-A8-A08A-01	0.285714	0	0	0	0.178571	0	0	0	0	0	0	0	0	0	0	0	0	0	0	0	0	0	0	0	0	0	0	0	0	0	0	0	0	0.535714	0	0	0	0	0	0	0	0	0	0	0	0	0	0	0
TCGA-A8-A086-01	0.0869565	0	0	0	0.130435	0	0	0	0	0	0	0	0	0	0	0	0	0.478261	0	0	0	0	0	0	0	0	0	0	0	0	0	0	0	0.304348	0	0	0	0	0	0	0	0	0	0	0	0	0	0	0
TCGA-A8-A085-01	0.012987	0.012987	0.61039	0	0	0	0	0	0	0	0	0	0	0	0	0.155844	0	0	0	0	0	0	0.207792	0	0	0	0	0	0	0	0	0	0	0	0	0	0	0	0	0	0	0	0	0	0	0	0	0	0
TCGA-A8-A084-01	0.142857	0.194805	0	0	0.428571	0	0	0	0	0	0	0	0.168831	0	0	0.0649351	0	0	0	0	0	0	0	0	0	0	0	0	0	0	0	0	0	0	0	0	0	0	0	0	0	0	0	0	0	0	0	0	0
TCGA-A8-A083-01	0.0344828	0	0	0	0.448276	0	0	0	0	0	0	0	0	0	0	0	0	0	0.206897	0	0	0	0	0	0	0	0	0	0	0	0	0	0	0	0	0	0	0	0	0	0	0	0	0	0	0	0	0	0
TCGA-A8-A082-01	0.304348	0	0	0	0.304348	0	0	0	0	0	0	0	0	0	0	0	0	0.391304	0	0	0	0	0	0	0	0	0	0	0	0	0	0	0	0	0	0	0	0	0	0	0	0	0	0	0	0	0	0	0
TCGA-A8-A081-01	0.219858	0.113475	0	0	0.51773	0	0	0	0	0	0	0	0	0	0	0.148936	0	0	0	0	0	0	0	0	0	0	0	0	0	0	0	0	0	0	0	0	0	0	0	0	0	0	0	0	0	0	0	0	0
TCGA-A8-A07Z-01	0.0952381	0	0	0	0.238095	0	0	0	0	0	0	0	0	0	0	0	0	0.428571	0	0	0	0	0	0	0	0	0	0	0	0	0	0	0	0	0	0.238095	0	0	0	0	0	0	0	0	0	0	0	0	0
TCGA-A8-A07W-01	0.147929	0	0	0	0.236686	0	0	0	0	0	0	0	0	0	0	0	0	0.183432	0	0	0	0	0	0	0	0	0	0	0	0	0	0	0	0	0	0	0	0	0	0	0	0.431953	0	0	0	0	0	0	0
TCGA-A8-A07U-01	0.190476	0.107143	0	0	0.5	0	0	0	0	0	0	0	0	0	0	0.202381	0	0	0	0	0	0	0	0	0	0	0	0	0	0	0	0	0	0	0	0	0	0	0	0	0	0	0	0	0	0	0	0	0
TCGA-A8-A07P-01	0.316667	0	0	0	0.683333	0	0	0	0	0	0	0	0	0	0	0	0	0	0	0	0	0	0	0	0	0	0	0	0	0	0	0	0	0	0	0	0	0	0	0	0	0	0	0	0	0	0	0	0
TCGA-A8-A07O-01	0.277778	0.259259	0	0	0.425926	0	0	0	0	0	0	0	0	0	0	0.037037	0	0	0	0	0	0	0	0	0	0	0	0	0	0	0	0	0	0	0	0	0	0	0	0	0	0	0	0	0	0	0	0	0
TCGA-A8-A07L-01	0.0808081	0	0.626263	0	0.222222	0	0	0	0	0	0	0	0	0	0	0	0	0	0	0	0	0	0	0	0	0	0	0	0	0	0	0	0	0	0	0	0	0	0	0	0	0	0	0	0	0	0	0	0
TCGA-A8-A07J-01	0.0833333	0	0	0	0.0208333	0	0.270833	0	0	0.0208333	0	0	0	0	0	0	0	0	0	0	0	0	0	0	0	0	0	0	0	0	0	0	0	0	0	0	0	0	0.25	0	0	0.354167	0	0	0	0	0	0	0
TCGA-A8-A07I-01	0.288462	0	0	0	0.384615	0	0	0	0	0	0	0	0	0	0	0.134615	0	0	0	0	0	0	0	0	0	0	0	0	0	0	0	0	0	0	0	0	0	0	0	0	0	0	0	0	0	0	0	0	0
TCGA-A8-A07G-01	0.025641	0.141026	0	0.307692	0.217949	0.25641	0	0	0	0	0	0	0	0	0	0.0512821	0	0	0	0	0	0	0	0	0	0	0	0	0	0	0	0	0	0	0	0	0	0	0	0	0	0	0	0	0	0	0	0	0
TCGA-A8-A07F-01	0.142857	0	0	0	0.228571	0.342857	0	0	0	0	0	0	0	0	0	0	0	0	0	0	0	0	0	0	0	0	0	0	0	0	0	0	0	0	0	0	0	0	0	0	0	0	0	0	0	0	0	0	0
TCGA-A8-A07E-01	0	0.217391	0	0	0.492754	0	0	0	0	0	0	0	0	0	0	0.0144928	0	0.275362	0	0	0	0	0	0	0	0	0	0	0	0	0	0	0	0	0	0	0	0	0	0	0	0	0	0	0	0	0	0	0
TCGA-A8-A07C-01	0	0	0.733333	0	0	0.163636	0	0	0	0	0	0.030303	0.0727273	0	0	0	0	0	0	0	0	0	0	0	0	0	0	0	0	0	0	0	0	0	0	0	0	0	0	0	0	0	0	0	0	0	0	0	0
TCGA-A8-A07B-01	0.119048	0.154762	0	0	0.535714	0	0	0	0	0	0	0	0	0	0	0.190476	0	0	0	0	0	0	0	0	0	0	0	0	0	0	0	0	0	0	0	0	0	0	0	0	0	0	0	0	0	0	0	0	0
TCGA-A8-A079-01	0.307692	0	0	0	0	0	0	0	0	0	0	0	0	0	0	0	0	0	0	0	0	0	0	0	0	0	0	0	0	0	0	0	0	0	0	0	0	0	0	0	0	0	0.692308	0	0	0	0	0	0
TCGA-A8-A076-01	0.282353	0	0	0	0.552941	0	0	0	0	0	0	0.0352941	0.129412	0	0	0	0	0	0	0	0	0	0	0	0	0	0	0	0	0	0	0	0	0	0	0	0	0	0	0	0	0	0	0	0	0	0	0	0
TCGA-A8-A075-01	0.0957447	0.117021	0.319149	0	0	0	0.0425532	0.106383	0	0	0	0	0	0	0	0.106383	0	0	0	0	0	0	0	0	0	0	0	0	0	0	0	0	0	0	0	0	0	0	0	0	0	0	0	0	0	0	0	0	0
TCGA-A8-A06Z-01	0.0909091	0	0	0.373737	0.535354	0	0	0	0	0	0	0	0	0	0	0	0	0	0	0	0	0	0	0	0	0	0	0	0	0	0	0	0	0	0	0	0	0	0	0	0	0	0	0	0	0	0	0	0
TCGA-A8-A06Y-01	0.210526	0	0	0	0.342105	0	0	0	0	0	0	0	0.105263	0	0	0	0	0	0	0	0	0	0	0	0	0	0	0	0	0	0	0.342105	0	0	0	0	0	0	0	0	0	0	0	0	0	0	0	0	0
TCGA-A8-A06X-01	0.114625	0	0.656126	0	0.00395257	0	0	0	0	0	0	0	0	0	0	0	0	0	0	0	0	0	0	0	0	0	0	0.225296	0	0	0	0	0	0	0	0	0	0	0	0	0	0	0	0	0	0	0	0	0
TCGA-A8-A06U-01	0.184783	0.0543478	0	0	0.608696	0	0	0	0	0	0	0	0	0	0	0.152174	0	0	0	0	0	0	0	0	0	0	0	0	0	0	0	0	0	0	0	0	0	0	0	0	0	0	0	0	0	0	0	0	0
TCGA-A8-A06T-01	0.0689655	0.0344828	0	0	0.37931	0	0	0	0	0	0	0	0	0	0	0.137931	0	0	0	0	0	0	0.241379	0	0	0	0	0	0	0	0	0	0	0	0	0	0	0	0	0	0	0	0	0	0	0.137931	0	0	0
TCGA-A8-A06R-01	0.223684	0	0	0	0.631579	0	0.144737	0	0	0	0	0	0	0	0	0	0	0	0	0	0	0	0	0	0	0	0	0	0	0	0	0	0	0	0	0	0	0	0	0	0	0	0	0	0	0	0	0	0
TCGA-A8-A06Q-01	0.0798611	0.399306	0	0	0.180556	0	0	0	0	0	0	0	0	0	0	0.340278	0	0	0	0	0	0	0	0	0	0	0	0	0	0	0	0	0	0	0	0	0	0	0	0	0	0	0	0	0	0	0	0	0
TCGA-A8-A06P-01	0.243902	0.121951	0	0	0.390244	0	0	0	0	0	0	0	0	0	0	0	0	0	0	0	0	0	0	0	0	0	0	0	0	0	0	0.243902	0	0	0	0	0	0	0	0	0	0	0	0	0	0	0	0	0
TCGA-A8-A06O-01	0.486842	0	0	0	0.513158	0	0	0	0	0	0	0	0	0	0	0	0	0	0	0	0	0	0	0	0	0	0	0	0	0	0	0	0	0	0	0	0	0	0	0	0	0	0	0	0	0	0	0	0
TCGA-A8-A06N-01	0.270833	0	0	0	0.416667	0	0	0	0	0	0	0	0	0	0	0	0	0.3125	0	0	0	0	0	0	0	0	0	0	0	0	0	0	0	0	0	0	0	0	0	0	0	0	0	0	0	0	0	0	0
TCGA-A7-A6VY-01	0.0775862	0	0	0	0.103448	0	0	0	0	0	0	0	0	0.12069	0	0	0	0	0	0	0	0	0	0	0	0	0	0	0	0	0	0	0	0	0	0	0	0	0	0	0	0.543103	0	0	0	0	0	0	0
TCGA-A7-A6VX-01	0.0382166	0.121019	0	0	0.464968	0	0	0	0	0	0	0	0	0	0	0.0764331	0	0	0	0	0	0	0	0	0	0	0	0.299363	0	0	0	0	0	0	0	0	0	0	0	0	0	0	0	0	0	0	0	0	0
TCGA-A7-A6VW-01	0.131579	0	0	0.289474	0.578947	0	0	0	0	0	0	0	0	0	0	0	0	0	0	0	0	0	0	0	0	0	0	0	0	0	0	0	0	0	0	0	0	0	0	0	0	0	0	0	0	0	0	0	0
TCGA-A7-A6VV-01	0.280702	0.0350877	0	0	0.245614	0	0	0	0	0	0	0	0	0	0	0.122807	0	0	0	0	0	0	0	0	0	0	0	0	0	0	0	0	0	0.315789	0	0	0	0	0	0	0	0	0	0	0	0	0	0	0
TCGA-A7-A5ZX-01	0.138889	0.111111	0	0	0.541667	0	0	0	0	0	0	0	0.125	0	0	0	0	0	0	0	0.0833333	0	0	0	0	0	0	0	0	0	0	0	0	0	0	0	0	0	0	0	0	0	0	0	0	0	0	0	0
TCGA-A7-A5ZW-01	0.242424	0.151515	0	0	0.393939	0	0	0	0	0	0	0	0	0	0	0.212121	0	0	0	0	0	0	0	0	0	0	0	0	0	0	0	0	0	0	0	0	0	0	0	0	0	0	0	0	0	0	0	0	0
TCGA-A7-A5ZV-01	0.139013	0.0358744	0.61435	0	0.147982	0	0	0	0	0	0	0	0	0	0	0.0627803	0	0	0	0	0	0	0	0	0	0	0	0	0	0	0	0	0	0	0	0	0	0	0	0	0	0	0	0	0	0	0	0	0
TCGA-A7-A56D-01	0.153005	0.278689	0	0	0.368852	0	0	0	0	0	0	0	0	0	0	0.199454	0	0	0	0	0	0	0	0	0	0	0	0	0	0	0	0	0	0	0	0	0	0	0	0	0	0	0	0	0	0	0	0	0
TCGA-A7-A4SE-01	0.062201	0.0813397	0.688995	0	0	0	0	0	0	0	0	0	0	0	0	0.167464	0	0	0	0	0	0	0	0	0	0	0	0	0	0	0	0	0	0	0	0	0	0	0	0	0	0	0	0	0	0	0	0	0
TCGA-A7-A4SD-01	0.367925	0	0	0	0.632075	0	0	0	0	0	0	0	0	0	0	0	0	0	0	0	0	0	0	0	0	0	0	0	0	0	0	0	0	0	0	0	0	0	0	0	0	0	0	0	0	0	0	0	0
TCGA-A7-A4SC-01	0.205882	0	0	0	0.205882	0	0.102941	0.0294118	0	0	0	0.0147059	0.117647	0	0	0	0	0	0	0	0	0	0	0	0	0	0	0.323529	0	0	0	0	0	0	0	0	0	0	0	0	0	0	0	0	0	0	0	0	0
TCGA-A7-A425-01	0.34375	0	0	0	0.4375	0	0	0	0	0	0	0	0	0	0	0	0	0	0	0	0	0	0	0	0	0	0	0	0	0	0	0	0	0	0	0	0	0	0	0	0	0	0	0	0	0	0	0	0
TCGA-A7-A3RF-01	0.153846	0	0	0	0.461538	0	0	0	0	0	0	0	0	0	0	0	0	0	0	0	0	0	0	0	0	0	0	0	0	0	0	0	0	0	0	0	0	0	0	0	0	0	0	0	0	0	0	0.211538	0
TCGA-A7-A2KD-01	0.333333	0	0	0	0.444444	0	0.133333	0.0888889	0	0	0	0	0	0	0	0	0	0	0	0	0	0	0	0	0	0	0	0	0	0	0	0	0	0	0	0	0	0	0	0	0	0	0	0	0	0	0	0	0
TCGA-A7-A26J-01	0.225806	0	0	0	0.387097	0	0	0	0	0	0	0	0	0	0	0	0	0	0	0	0	0	0	0	0	0	0	0	0	0	0	0	0	0	0	0	0	0	0	0	0	0	0	0	0	0	0	0	0
TCGA-A7-A26I-01	0.136364	0	0	0	0.613636	0	0.159091	0	0	0	0	0	0	0	0	0	0	0	0	0	0	0	0	0	0	0	0	0	0	0	0	0	0	0	0	0	0	0	0	0	0	0	0	0	0	0	0	0	0
TCGA-A7-A26H-01	0.194444	0.236111	0	0	0.270833	0	0	0	0	0	0	0	0	0	0	0.298611	0	0	0	0	0	0	0	0	0	0	0	0	0	0	0	0	0	0	0	0	0	0	0	0	0	0	0	0	0	0	0	0	0
TCGA-A7-A26G-01	0.0909091	0.0606061	0	0.378788	0.19697	0	0.121212	0	0	0.030303	0	0	0	0	0	0.121212	0	0	0	0	0	0	0	0	0	0	0	0	0	0	0	0	0	0	0	0	0	0	0	0	0	0	0	0	0	0	0	0	0
TCGA-A7-A26F-01	0.36	0	0	0	0	0	0	0	0	0	0	0	0	0	0	0	0	0	0	0	0	0	0	0	0	0	0	0	0	0	0	0	0	0	0	0	0	0	0	0	0	0	0.64	0	0	0	0	0	0
TCGA-A7-A26E-01	0.346154	0.25	0	0	0.384615	0	0	0	0	0	0	0	0	0	0	0.0192308	0	0	0	0	0	0	0	0	0	0	0	0	0	0	0	0	0	0	0	0	0	0	0	0	0	0	0	0	0	0	0	0	0
TCGA-A7-A13G-01	0.0967742	0.16129	0	0	0.483871	0	0	0	0	0	0	0	0	0	0	0.0322581	0	0.225806	0	0	0	0	0	0	0	0	0	0	0	0	0	0	0	0	0	0	0	0	0	0	0	0	0	0	0	0	0	0	0
TCGA-A7-A13F-01	0.235294	0	0	0	0.564706	0	0	0	0	0	0	0.0117647	0.188235	0	0	0	0	0	0	0	0	0	0	0	0	0	0	0	0	0	0	0	0	0	0	0	0	0	0	0	0	0	0	0	0	0	0	0	0
TCGA-A7-A13E-01	0.435484	0	0	0	0.564516	0	0	0	0	0	0	0	0	0	0	0	0	0	0	0	0	0	0	0	0	0	0	0	0	0	0	0	0	0	0	0	0	0	0	0	0	0	0	0	0	0	0	0	0
TCGA-A7-A13D-01	0.12069	0	0	0	0.189655	0	0	0	0	0	0	0	0	0	0	0	0	0	0	0	0	0	0	0	0	0	0	0	0	0	0	0	0	0	0	0	0	0	0	0	0	0.5	0	0	0	0	0	0	0
TCGA-A7-A0DB-01	0.176471	0.176471	0	0	0.470588	0	0	0	0	0	0	0	0	0	0	0.176471	0	0	0	0	0	0	0	0	0	0	0	0	0	0	0	0	0	0	0	0	0	0	0	0	0	0	0	0	0	0	0	0	0
TCGA-A7-A0DA-01	0.0681818	0	0.852273	0	0.0795455	0	0	0	0	0	0	0	0	0	0	0	0	0	0	0	0	0	0	0	0	0	0	0	0	0	0	0	0	0	0	0	0	0	0	0	0	0	0	0	0	0	0	0	0
TCGA-A7-A0D9-01	0.140351	0.157895	0	0	0.263158	0	0.22807	0	0	0	0	0	0	0	0	0.0701754	0	0	0	0.140351	0	0	0	0	0	0	0	0	0	0	0	0	0	0	0	0	0	0	0	0	0	0	0	0	0	0	0	0	0
TCGA-A7-A0CJ-01	0.295775	0	0.56338	0	0	0	0.126761	0.0140845	0	0	0	0	0	0	0	0	0	0	0	0	0	0	0	0	0	0	0	0	0	0	0	0	0	0	0	0	0	0	0	0	0	0	0	0	0	0	0	0	0
TCGA-A7-A0CH-01	0.191176	0.25	0	0	0.558824	0	0	0	0	0	0	0	0	0	0	0	0	0	0	0	0	0	0	0	0	0	0	0	0	0	0	0	0	0	0	0	0	0	0	0	0	0	0	0	0	0	0	0	0
TCGA-A7-A0CG-01	0.273973	0.178082	0	0	0.452055	0	0	0	0	0	0	0	0	0	0	0.0958904	0	0	0	0	0	0	0	0	0	0	0	0	0	0	0	0	0	0	0	0	0	0	0	0	0	0	0	0	0	0	0	0	0
TCGA-A7-A0CE-01	0.0793651	0	0.746032	0	0	0	0.115079	0.0595238	0	0	0	0	0	0	0	0	0	0	0	0	0	0	0	0	0	0	0	0	0	0	0	0	0	0	0	0	0	0	0	0	0	0	0	0	0	0	0	0	0
TCGA-A7-A0CD-01	0.352941	0	0	0	0.117647	0	0	0	0	0	0	0	0	0	0	0	0	0	0	0	0	0	0	0	0	0	0	0	0	0	0	0	0	0	0.529412	0	0	0	0	0	0	0	0	0	0	0	0	0	0
TCGA-A2-A4S3-01	0.162791	0.0581395	0	0	0.55814	0	0	0	0	0	0	0	0	0	0	0.0465116	0	0	0	0	0	0	0	0	0	0	0	0	0	0	0	0	0	0	0	0	0	0	0.174419	0	0	0	0	0	0	0	0	0	0
TCGA-A2-A4S2-01	0.210526	0.157895	0	0	0.631579	0	0	0	0	0	0	0	0	0	0	0	0	0	0	0	0	0	0	0	0	0	0	0	0	0	0	0	0	0	0	0	0	0	0	0	0	0	0	0	0	0	0	0	0
TCGA-A2-A4S1-01	0.102564	0	0	0	0.0769231	0	0	0	0	0	0	0	0	0	0	0	0	0.141026	0	0	0	0.294872	0	0	0	0	0	0	0	0	0	0	0	0	0	0	0	0	0	0	0	0.384615	0	0	0	0	0	0	0
TCGA-A2-A3Y0-01	0.0788177	0.0295567	0	0	0.374384	0	0	0	0	0	0	0	0	0	0	0.0738916	0	0	0	0	0	0	0	0	0	0	0	0	0	0	0	0	0	0	0	0	0	0	0	0	0	0.44335	0	0	0	0	0	0	0
TCGA-A2-A3XZ-01	0.1875	0.0625	0	0	0.208333	0	0.125	0	0.0208333	0	0	0	0.1875	0	0	0.208333	0	0	0	0	0	0	0	0	0	0	0	0	0	0	0	0	0	0	0	0	0	0	0	0	0	0	0	0	0	0	0	0	0
TCGA-A2-A3XX-01	0.184211	0	0	0	0	0	0	0	0	0	0	0	0	0	0	0	0	0.184211	0	0	0	0	0	0	0	0	0	0	0	0	0	0	0	0	0	0	0	0	0	0	0	0	0.631579	0	0	0	0	0	0
TCGA-A2-A3XW-01	0.2	0	0	0	0.1	0	0	0	0	0	0	0	0.4	0	0	0	0	0	0	0	0	0	0	0	0	0	0	0	0	0	0	0	0	0	0	0	0	0	0	0	0	0	0	0	0	0	0	0	0
TCGA-A2-A3XV-01	0.05	0	0	0	0.2	0	0	0	0	0	0	0	0	0	0	0	0	0.3	0	0	0	0	0	0	0	0	0	0	0	0	0	0	0	0.25	0	0	0	0	0	0	0	0	0	0	0	0	0	0	0
TCGA-A2-A3XU-01	0.136364	0	0	0	0.272727	0.318182	0	0	0	0	0	0	0	0	0	0	0	0	0	0	0	0	0	0	0	0	0	0	0	0	0	0	0	0	0	0	0	0.272727	0	0	0	0	0	0	0	0	0	0	0
TCGA-A2-A3XT-01	0.0909091	0.0227273	0.659091	0	0	0	0	0	0	0	0	0	0	0	0	0.227273	0	0	0	0	0	0	0	0	0	0	0	0	0	0	0	0	0	0	0	0	0	0	0	0	0	0	0	0	0	0	0	0	0
TCGA-A2-A3KD-01	0.5	0	0	0	0.166667	0	0.0833333	0.25	0	0	0	0	0	0	0	0	0	0	0	0	0	0	0	0	0	0	0	0	0	0	0	0	0	0	0	0	0	0	0	0	0	0	0	0	0	0	0	0	0
TCGA-A2-A25F-01	0	0	0	0.444444	0	0	0	0	0	0	0	0	0	0	0	0	0	0	0	0	0	0	0	0	0	0	0	0	0	0	0	0	0	0	0.222222	0	0	0	0	0	0	0	0	0	0	0	0	0	0
TCGA-A2-A25E-01	0.0847458	0.0847458	0.779661	0	0.0508475	0	0	0	0	0	0	0	0	0	0	0	0	0	0	0	0	0	0	0	0	0	0	0	0	0	0	0	0	0	0	0	0	0	0	0	0	0	0	0	0	0	0	0	0
TCGA-A2-A25D-01	0.126984	0.0793651	0	0	0.444444	0	0	0	0	0	0	0	0	0	0	0.0634921	0	0	0	0	0	0	0	0	0	0	0	0	0	0	0	0	0	0	0	0	0	0	0	0	0	0	0	0	0.285714	0	0	0	0
TCGA-A2-A25C-01	0.0227273	0	0	0	0.409091	0	0	0	0	0	0	0.136364	0	0	0	0	0	0	0	0	0	0	0	0	0.159091	0	0	0	0	0	0	0	0	0	0	0	0	0	0	0	0	0	0	0	0	0	0	0	0
TCGA-A2-A25B-01	0.0944882	0	0	0.346457	0.440945	0	0.0551181	0.0472441	0.00787402	0.00787402	0	0	0	0	0	0	0	0	0	0	0	0	0	0	0	0	0	0	0	0	0	0	0	0	0	0	0	0	0	0	0	0	0	0	0	0	0	0	0
TCGA-A2-A25A-01	0	0.0934343	0	0	0	0	0	0	0	0	0	0	0	0	0	0.0555556	0	0	0	0	0	0	0	0	0	0	0	0.530303	0	0	0	0	0	0	0	0	0	0	0	0	0	0	0	0	0	0	0	0.320707	0
TCGA-A2-A259-01	0.208333	0.125	0	0	0.25	0	0	0.375	0	0	0	0	0	0	0	0.0416667	0	0	0	0	0	0	0	0	0	0	0	0	0	0	0	0	0	0	0	0	0	0	0	0	0	0	0	0	0	0	0	0	0
TCGA-A2-A1G6-01	0.1	0	0	0	0	0	0	0	0	0	0	0	0	0	0	0	0	0.2	0.2	0	0	0	0	0	0	0	0	0	0	0	0	0	0	0	0	0	0	0	0	0	0	0.4	0	0	0	0	0	0	0
TCGA-A2-A1G4-01	0.157895	0.157895	0	0	0.631579	0	0	0	0	0	0	0	0	0	0	0.0526316	0	0	0	0	0	0	0	0	0	0	0	0	0	0	0	0	0	0	0	0	0	0	0	0	0	0	0	0	0	0	0	0	0
TCGA-A2-A1G1-01	0.105263	0	0	0	0	0	0	0	0	0	0	0	0	0	0	0	0	0	0	0	0	0	0	0	0	0	0	0	0	0	0	0	0	0	0	0	0	0	0	0	0	0	0.894737	0	0	0	0	0	0
TCGA-A2-A1G0-01	0.05	0	0	0	0.3	0	0.2	0	0	0	0	0	0	0	0	0	0	0	0	0	0	0	0	0	0	0	0	0	0	0	0	0	0	0.45	0	0	0	0	0	0	0	0	0	0	0	0	0	0	0
TCGA-A2-A1FZ-01	0.214286	0	0	0	0.5	0	0	0	0	0	0	0	0	0	0	0	0	0	0	0	0	0	0	0	0	0	0	0	0	0	0	0	0	0	0	0	0	0	0	0	0	0	0	0	0	0	0	0	0
TCGA-A2-A1FX-01	0.2	0	0	0	0.333333	0	0	0.2	0	0	0	0.2	0.0666667	0	0	0	0	0	0	0	0	0	0	0	0	0	0	0	0	0	0	0	0	0	0	0	0	0	0	0	0	0	0	0	0	0	0	0	0
TCGA-A2-A1FW-01	0.252747	0	0	0	0.340659	0	0.131868	0.010989	0	0	0	0	0	0	0	0	0	0	0	0	0	0	0	0	0	0	0	0.263736	0	0	0	0	0	0	0	0	0	0	0	0	0	0	0	0	0	0	0	0	0
TCGA-A2-A1FV-01	0.276596	0	0	0	0.446809	0	0.276596	0	0	0	0	0	0	0	0	0	0	0	0	0	0	0	0	0	0	0	0	0	0	0	0	0	0	0	0	0	0	0	0	0	0	0	0	0	0	0	0	0	0
TCGA-A2-A0YT-01	0.102564	0	0	0	0.217949	0	0.205128	0	0.025641	0	0	0	0.192308	0	0	0	0	0.25641	0	0	0	0	0	0	0	0	0	0	0	0	0	0	0	0	0	0	0	0	0	0	0	0	0	0	0	0	0	0	0
TCGA-A2-A0YM-01	0.211538	0.144231	0	0	0.471154	0	0	0	0	0	0	0	0	0	0	0.173077	0	0	0	0	0	0	0	0	0	0	0	0	0	0	0	0	0	0	0	0	0	0	0	0	0	0	0	0	0	0	0	0	0
TCGA-A2-A0YL-01	0.0930233	0.232558	0	0	0.186047	0	0.232558	0	0	0	0	0	0	0	0	0.255814	0	0	0	0	0	0	0	0	0	0	0	0	0	0	0	0	0	0	0	0	0	0	0	0	0	0	0	0	0	0	0	0	0
TCGA-A2-A0YK-01	0.0387931	0.415948	0	0	0.0560345	0	0	0	0	0	0	0	0	0	0	0.489224	0	0	0	0	0	0	0	0	0	0	0	0	0	0	0	0	0	0	0	0	0	0	0	0	0	0	0	0	0	0	0	0	0
TCGA-A2-A0YJ-01	0.2	0	0	0	0.463158	0	0	0	0	0	0	0	0	0	0	0	0	0	0	0	0	0	0	0	0	0	0	0	0	0	0	0	0	0	0	0	0	0	0	0	0	0.336842	0	0	0	0	0	0	0
TCGA-A2-A0YI-01	0.125	0	0	0	0.125	0	0.1875	0	0.0625	0.1875	0	0	0	0	0	0	0	0	0	0	0	0	0	0.3125	0	0	0	0	0	0	0	0	0	0	0	0	0	0	0	0	0	0	0	0	0	0	0	0	0
TCGA-A2-A0YH-01	0.142857	0.163265	0	0	0.418367	0	0	0	0	0	0	0	0	0	0	0.27551	0	0	0	0	0	0	0	0	0	0	0	0	0	0	0	0	0	0	0	0	0	0	0	0	0	0	0	0	0	0	0	0	0
TCGA-A2-A0YG-01	0.175676	0	0	0	0.662162	0	0.148649	0	0.0135135	0	0	0	0	0	0	0	0	0	0	0	0	0	0	0	0	0	0	0	0	0	0	0	0	0	0	0	0	0	0	0	0	0	0	0	0	0	0	0	0
TCGA-A2-A0YF-01	0.131579	0	0	0	0.710526	0	0	0	0	0	0	0.157895	0	0	0	0	0	0	0	0	0	0	0	0	0	0	0	0	0	0	0	0	0	0	0	0	0	0	0	0	0	0	0	0	0	0	0	0	0
TCGA-A2-A0YE-01	0.261905	0	0	0	0.0952381	0	0.190476	0	0.0238095	0	0	0	0	0	0	0	0	0	0	0	0	0	0	0	0	0	0	0.309524	0	0	0	0	0	0	0	0	0	0	0	0	0	0	0	0	0	0	0	0	0
TCGA-A2-A0YD-01	0.149425	0.241379	0	0	0.126437	0	0	0	0	0	0	0	0.229885	0	0	0.252874	0	0	0	0	0	0	0	0	0	0	0	0	0	0	0	0	0	0	0	0	0	0	0	0	0	0	0	0	0	0	0	0	0
TCGA-A2-A0YC-01	0.241379	0.137931	0	0	0.275862	0	0	0	0	0	0.275862	0	0	0	0	0.0689655	0	0	0	0	0	0	0	0	0	0	0	0	0	0	0	0	0	0	0	0	0	0	0	0	0	0	0	0	0	0	0	0	0
TCGA-A2-A0T7-01	0.37037	0.111111	0	0	0.518519	0	0	0	0	0	0	0	0	0	0	0	0	0	0	0	0	0	0	0	0	0	0	0	0	0	0	0	0	0	0	0	0	0	0	0	0	0	0	0	0	0	0	0	0
TCGA-A2-A0T6-01	0.5	0	0	0	0.5	0	0	0	0	0	0	0	0	0	0	0	0	0	0	0	0	0	0	0	0	0	0	0	0	0	0	0	0	0	0	0	0	0	0	0	0	0	0	0	0	0	0	0	0
TCGA-A2-A0T5-01	0.461538	0	0	0	0.538462	0	0	0	0	0	0	0	0	0	0	0	0	0	0	0	0	0	0	0	0	0	0	0	0	0	0	0	0	0	0	0	0	0	0	0	0	0	0	0	0	0	0	0	0
TCGA-A2-A0T4-01	0.0526316	0.0789474	0	0	0.473684	0.236842	0	0	0	0	0	0	0	0	0	0.157895	0	0	0	0	0	0	0	0	0	0	0	0	0	0	0	0	0	0	0	0	0	0	0	0	0	0	0	0	0	0	0	0	0
TCGA-A2-A0T3-01	0.186047	0	0	0	0.395349	0	0	0	0	0	0	0	0	0	0	0	0	0	0	0	0	0	0	0	0	0	0	0	0	0	0	0.418605	0	0	0	0	0	0	0	0	0	0	0	0	0	0	0	0	0
TCGA-A2-A0T2-01	0.290323	0.16129	0	0	0.516129	0	0	0	0	0	0	0	0	0	0	0.0322581	0	0	0	0	0	0	0	0	0	0	0	0	0	0	0	0	0	0	0	0	0	0	0	0	0	0	0	0	0	0	0	0	0
TCGA-A2-A0T1-01	0.28125	0	0	0	0.59375	0	0	0	0	0	0	0	0.125	0	0	0	0	0	0	0	0	0	0	0	0	0	0	0	0	0	0	0	0	0	0	0	0	0	0	0	0	0	0	0	0	0	0	0	0
TCGA-A2-A0T0-01	0.06	0	0	0	0.5	0	0	0	0	0	0	0	0	0	0	0	0	0	0	0	0	0	0	0	0	0	0	0	0	0	0	0	0	0	0	0	0	0	0	0	0	0.44	0	0	0	0	0	0	0
TCGA-A2-A0SY-01	0.0935673	0.298246	0	0	0.22807	0	0	0	0	0	0	0	0	0	0	0.380117	0	0	0	0	0	0	0	0	0	0	0	0	0	0	0	0	0	0	0	0	0	0	0	0	0	0	0	0	0	0	0	0	0
TCGA-A2-A0SX-01	0.0789474	0	0	0	0.131579	0	0.157895	0	0	0.131579	0	0	0	0	0	0	0	0.342105	0	0	0	0	0	0	0	0	0	0	0	0	0	0	0	0	0	0	0	0	0	0	0	0	0	0	0	0	0	0	0
TCGA-A2-A0SW-01	0.1875	0.109375	0	0	0.390625	0	0	0	0	0	0	0	0	0	0	0.0625	0	0	0	0	0	0	0	0	0	0	0	0	0	0	0	0	0	0	0	0	0	0	0	0	0	0	0	0	0	0	0	0	0
TCGA-A2-A0SV-01	0.255319	0	0	0	0.531915	0	0	0	0	0	0	0	0	0	0	0	0	0	0	0	0	0	0	0	0	0	0.212766	0	0	0	0	0	0	0	0	0	0	0	0	0	0	0	0	0	0	0	0	0	0
TCGA-A2-A0SU-01	0.0555556	0	0	0	0.277778	0	0	0	0	0	0	0	0	0	0	0	0	0.305556	0	0	0	0	0	0	0	0	0	0	0	0	0	0	0	0.277778	0	0	0	0	0	0	0	0	0	0	0	0	0	0	0
TCGA-A2-A0ST-01	0.285714	0	0	0	0.392857	0	0	0	0	0	0	0	0	0	0	0	0	0	0	0	0	0	0.214286	0	0	0	0	0	0	0	0	0	0	0	0	0	0	0	0	0	0	0	0	0	0	0	0	0	0
TCGA-A2-A0EY-01	0.106007	0.374558	0	0	0.134276	0	0	0	0	0	0	0.00706714	0.151943	0	0	0.226148	0	0	0	0	0	0	0	0	0	0	0	0	0	0	0	0	0	0	0	0	0	0	0	0	0	0	0	0	0	0	0	0	0
TCGA-A2-A0EX-01	0.285714	0.114286	0	0	0	0	0	0	0	0	0	0	0	0	0	0.0285714	0	0	0	0	0	0	0	0	0	0	0	0	0	0	0	0	0	0	0	0	0	0	0	0	0	0	0.571429	0	0	0	0	0	0
TCGA-A2-A0EW-01	0.190476	0	0	0	0.666667	0	0	0	0	0	0	0	0.142857	0	0	0	0	0	0	0	0	0	0	0	0	0	0	0	0	0	0	0	0	0	0	0	0	0	0	0	0	0	0	0	0	0	0	0	0
TCGA-A2-A0EV-01	0.0909091	0	0	0	0.506494	0	0.0909091	0.168831	0	0	0	0	0.142857	0	0	0	0	0	0	0	0	0	0	0	0	0	0	0	0	0	0	0	0	0	0	0	0	0	0	0	0	0	0	0	0	0	0	0	0
TCGA-A2-A0EU-01	0.444444	0	0	0	0.555556	0	0	0	0	0	0	0	0	0	0	0	0	0	0	0	0	0	0	0	0	0	0	0	0	0	0	0	0	0	0	0	0	0	0	0	0	0	0	0	0	0	0	0	0
TCGA-A2-A0ET-01	0.19403	0	0	0	0.298507	0.328358	0	0	0	0	0	0	0	0	0	0	0	0	0	0	0	0	0	0	0	0	0	0	0	0	0	0	0	0	0	0	0	0	0.179104	0	0	0	0	0	0	0	0	0	0
TCGA-A2-A0ES-01	0.263158	0	0	0	0.526316	0	0	0	0	0	0	0	0	0.210526	0	0	0	0	0	0	0	0	0	0	0	0	0	0	0	0	0	0	0	0	0	0	0	0	0	0	0	0	0	0	0	0	0	0	0
TCGA-A2-A0ER-01	0.294118	0	0	0	0.705882	0	0	0	0	0	0	0	0	0	0	0	0	0	0	0	0	0	0	0	0	0	0	0	0	0	0	0	0	0	0	0	0	0	0	0	0	0	0	0	0	0	0	0	0
TCGA-A2-A0EQ-01	0.0781759	0.228013	0	0	0.237785	0	0	0	0	0	0	0	0	0	0	0.456026	0	0	0	0	0	0	0	0	0	0	0	0	0	0	0	0	0	0	0	0	0	0	0	0	0	0	0	0	0	0	0	0	0
TCGA-A2-A0EP-01	0.153846	0	0	0	0	0	0	0	0	0	0	0	0	0	0	0.153846	0.384615	0	0	0	0	0	0	0	0	0	0	0	0	0	0	0	0	0.307692	0	0	0	0	0	0	0	0	0	0	0	0	0	0	0
TCGA-A2-A0EO-01	0.170732	0	0	0	0.390244	0	0	0	0	0	0	0	0	0	0	0	0	0	0	0	0	0	0	0	0	0	0	0	0	0	0	0	0.439024	0	0	0	0	0	0	0	0	0	0	0	0	0	0	0	0
TCGA-A2-A0EN-01	0.305556	0	0	0	0.388889	0	0	0	0	0	0	0	0	0	0	0	0	0	0	0	0	0	0	0	0	0	0	0	0	0	0	0	0	0.305556	0	0	0	0	0	0	0	0	0	0	0	0	0	0	0
TCGA-A2-A0EM-01	0.228571	0	0	0	0.0571429	0	0.142857	0	0	0	0	0	0	0	0	0	0	0	0	0	0	0	0	0	0	0	0	0	0	0	0	0	0	0	0	0	0	0	0	0	0	0	0	0	0.428571	0	0	0	0
TCGA-A2-A0D4-01	0.162791	0.0232558	0	0	0.302326	0	0	0	0	0	0.27907	0	0.139535	0	0	0.0930233	0	0	0	0	0	0	0	0	0	0	0	0	0	0	0	0	0	0	0	0	0	0	0	0	0	0	0	0	0	0	0	0	0
TCGA-A2-A0D3-01	0.5	0	0	0	0.5	0	0	0	0	0	0	0	0	0	0	0	0	0	0	0	0	0	0	0	0	0	0	0	0	0	0	0	0	0	0	0	0	0	0	0	0	0	0	0	0	0	0	0	0
TCGA-A2-A0D2-01	0.0377358	0	0	0	0.0754717	0	0.0660377	0.0849057	0	0.0377358	0	0	0	0	0	0	0	0	0	0	0	0	0	0	0	0	0	0	0	0	0	0	0	0	0	0	0	0	0	0	0	0.698113	0	0	0	0	0	0	0
TCGA-A2-A0D1-01	0.174603	0	0	0	0.555556	0	0.269841	0	0	0	0	0	0	0	0	0	0	0	0	0	0	0	0	0	0	0	0	0	0	0	0	0	0	0	0	0	0	0	0	0	0	0	0	0	0	0	0	0	0
TCGA-A2-A0D0-01	0.148515	0	0	0	0.376238	0	0	0	0	0	0	0	0	0	0	0	0	0	0	0	0	0	0	0	0	0	0	0	0	0	0	0	0	0	0	0	0	0	0	0	0	0.475248	0	0	0	0	0	0	0
TCGA-A2-A0CZ-01	0.227273	0	0	0	0.227273	0	0	0	0	0	0	0	0	0	0	0	0	0	0	0	0	0	0.272727	0	0	0	0	0	0	0	0	0	0	0	0	0.136364	0	0	0	0	0	0	0	0	0	0	0	0	0
TCGA-A2-A0CX-01	0.0773639	0.404011	0	0	0.206304	0	0	0	0	0	0	0	0	0	0	0.312321	0	0	0	0	0	0	0	0	0	0	0	0	0	0	0	0	0	0	0	0	0	0	0	0	0	0	0	0	0	0	0	0	0
TCGA-A2-A0CW-01	0.17284	0.197531	0	0	0.259259	0	0	0	0	0	0	0	0	0	0	0.135802	0	0	0	0	0	0.234568	0	0	0	0	0	0	0	0	0	0	0	0	0	0	0	0	0	0	0	0	0	0	0	0	0	0	0
TCGA-A2-A0CV-01	0.0833333	0	0	0	0.291667	0	0	0	0	0	0	0	0.166667	0	0	0	0	0.458333	0	0	0	0	0	0	0	0	0	0	0	0	0	0	0	0	0	0	0	0	0	0	0	0	0	0	0	0	0	0	0
TCGA-A2-A0CU-01	0.155172	0	0	0	0.465517	0	0	0	0	0	0	0	0	0	0	0	0	0.189655	0	0	0	0	0.189655	0	0	0	0	0	0	0	0	0	0	0	0	0	0	0	0	0	0	0	0	0	0	0	0	0	0
TCGA-A2-A0CT-01	0.298246	0.219298	0	0	0.377193	0	0	0	0	0	0	0	0	0	0	0.105263	0	0	0	0	0	0	0	0	0	0	0	0	0	0	0	0	0	0	0	0	0	0	0	0	0	0	0	0	0	0	0	0	0
TCGA-A2-A0CS-01	0.222222	0	0	0	0.577778	0	0	0	0	0	0	0	0	0	0	0	0	0.2	0	0	0	0	0	0	0	0	0	0	0	0	0	0	0	0	0	0	0	0	0	0	0	0	0	0	0	0	0	0	0
TCGA-A2-A0CR-01	0.038674	0.458564	0	0	0.143646	0	0	0	0	0	0	0	0	0	0	0.359116	0	0	0	0	0	0	0	0	0	0	0	0	0	0	0	0	0	0	0	0	0	0	0	0	0	0	0	0	0	0	0	0	0
TCGA-A2-A0CQ-01	0.191489	0	0	0	0.489362	0	0	0	0	0	0	0	0	0	0	0	0	0	0	0	0	0	0	0	0	0	0	0	0	0	0	0	0	0	0.319149	0	0	0	0	0	0	0	0	0	0	0	0	0	0
TCGA-A2-A0CP-01	0	0	0	0	0.434783	0	0.0869565	0.130435	0	0	0	0	0	0	0	0	0	0.347826	0	0	0	0	0	0	0	0	0	0	0	0	0	0	0	0	0	0	0	0	0	0	0	0	0	0	0	0	0	0	0
TCGA-A2-A0CM-01	0.0461538	0.153846	0	0	0.307692	0	0	0.184615	0.0461538	0	0	0	0	0	0	0.261538	0	0	0	0	0	0	0	0	0	0	0	0	0	0	0	0	0	0	0	0	0	0	0	0	0	0	0	0	0	0	0	0	0
TCGA-A2-A0CL-01	0.134021	0.319588	0	0	0.159794	0	0	0	0	0	0	0	0	0	0	0.386598	0	0	0	0	0	0	0	0	0	0	0	0	0	0	0	0	0	0	0	0	0	0	0	0	0	0	0	0	0	0	0	0	0
TCGA-A2-A0CK-01	0.521739	0.173913	0	0	0.304348	0	0	0	0	0	0	0	0	0	0	0	0	0	0	0	0	0	0	0	0	0	0	0	0	0	0	0	0	0	0	0	0	0	0	0	0	0	0	0	0	0	0	0	0
TCGA-A2-A04Y-01	0.169811	0	0	0	0.471698	0	0	0	0	0	0	0	0	0	0	0	0	0	0	0	0	0.358491	0	0	0	0	0	0	0	0	0	0	0	0	0	0	0	0	0	0	0	0	0	0	0	0	0	0	0
TCGA-A2-A04X-01	0.133333	0.2	0	0	0.266667	0	0.2	0	0	0	0	0	0	0	0	0.2	0	0	0	0	0	0	0	0	0	0	0	0	0	0	0	0	0	0	0	0	0	0	0	0	0	0	0	0	0	0	0	0	0
TCGA-A2-A04W-01	0.0666667	0.244444	0	0	0.2	0	0	0	0	0	0	0	0.144444	0	0	0.344444	0	0	0	0	0	0	0	0	0	0	0	0	0	0	0	0	0	0	0	0	0	0	0	0	0	0	0	0	0	0	0	0	0
TCGA-A2-A04V-01	0.210526	0	0	0	0.421053	0	0	0	0	0	0	0	0	0	0	0	0	0	0	0	0	0	0	0	0	0	0	0	0	0	0	0	0	0	0.368421	0	0	0	0	0	0	0	0	0	0	0	0	0	0
TCGA-A2-A04U-01	0.21875	0	0.703125	0	0	0	0	0	0	0	0	0	0.078125	0	0	0	0	0	0	0	0	0	0	0	0	0	0	0	0	0	0	0	0	0	0	0	0	0	0	0	0	0	0	0	0	0	0	0	0
TCGA-A2-A04T-01	0.0892857	0	0	0.3125	0.598214	0	0	0	0	0	0	0	0	0	0	0	0	0	0	0	0	0	0	0	0	0	0	0	0	0	0	0	0	0	0	0	0	0	0	0	0	0	0	0	0	0	0	0	0
TCGA-A2-A04R-01	0.11828	0	0	0.215054	0.215054	0	0	0	0	0	0	0	0	0	0	0	0.150538	0	0	0	0	0	0	0	0	0	0	0	0	0	0	0	0	0	0	0	0	0	0	0	0	0.301075	0	0	0	0	0	0	0
TCGA-A2-A04Q-01	0.109375	0	0.59375	0	0.078125	0	0.171875	0.046875	0	0	0	0	0	0	0	0	0	0	0	0	0	0	0	0	0	0	0	0	0	0	0	0	0	0	0	0	0	0	0	0	0	0	0	0	0	0	0	0	0
TCGA-A2-A04P-01	0.0745342	0	0	0	0.447205	0	0	0	0	0	0	0	0	0	0	0	0	0	0	0	0	0	0	0	0	0	0	0	0	0	0	0	0	0	0	0	0	0	0	0	0	0.478261	0	0	0	0	0	0	0
TCGA-A2-A04N-01	0.204082	0	0	0	0.285714	0	0.142857	0.0204082	0.0612245	0	0	0	0.102041	0	0	0	0.183673	0	0	0	0	0	0	0	0	0	0	0	0	0	0	0	0	0	0	0	0	0	0	0	0	0	0	0	0	0	0	0	0
TCGA-A1-A0SQ-01	0.441176	0.176471	0	0	0.323529	0	0	0	0	0	0	0	0	0	0	0.0588235	0	0	0	0	0	0	0	0	0	0	0	0	0	0	0	0	0	0	0	0	0	0	0	0	0	0	0	0	0	0	0	0	0
TCGA-A1-A0SP-01	0.0588235	0	0	0	0.455882	0.235294	0	0	0	0	0	0	0	0	0	0	0	0	0	0	0	0	0	0	0	0	0	0	0	0	0	0	0.25	0	0	0	0	0	0	0	0	0	0	0	0	0	0	0	0
TCGA-A1-A0SO-01	0.0976331	0	0	0.227811	0.0325444	0	0	0	0	0	0	0	0	0	0	0	0	0	0	0	0	0	0	0	0	0	0	0	0	0	0	0	0	0	0	0	0	0	0	0	0	0	0.579882	0	0	0	0	0	0
TCGA-A1-A0SN-01	0.164384	0.0684932	0	0	0.30137	0	0.0273973	0.0684932	0.0136986	0	0	0	0.136986	0	0	0.219178	0	0	0	0	0	0	0	0	0	0	0	0	0	0	0	0	0	0	0	0	0	0	0	0	0	0	0	0	0	0	0	0	0
TCGA-A1-A0SM-01	0.172414	0	0	0	0.62069	0	0	0	0	0	0	0	0.206897	0	0	0	0	0	0	0	0	0	0	0	0	0	0	0	0	0	0	0	0	0	0	0	0	0	0	0	0	0	0	0	0	0	0	0	0
TCGA-A1-A0SK-01	0.2625	0	0.725	0	0.0125	0	0	0	0	0	0	0	0	0	0	0	0	0	0	0	0	0	0	0	0	0	0	0	0	0	0	0	0	0	0	0	0	0	0	0	0	0	0	0	0	0	0	0	0
TCGA-A1-A0SJ-01	0.2	0.142857	0	0	0.314286	0	0	0	0	0	0	0	0	0	0	0.114286	0	0.228571	0	0	0	0	0	0	0	0	0	0	0	0	0	0	0	0	0	0	0	0	0	0	0	0	0	0	0	0	0	0	0
TCGA-A1-A0SI-01	0.0415094	0.335849	0	0	0.14717	0	0	0	0	0	0	0	0	0	0	0.475472	0	0	0	0	0	0	0	0	0	0	0	0	0	0	0	0	0	0	0	0	0	0	0	0	0	0	0	0	0	0	0	0	0
TCGA-A1-A0SH-01	0.0461538	0.269231	0	0	0.423077	0	0	0	0	0	0	0	0	0	0	0.261538	0	0	0	0	0	0	0	0	0	0	0	0	0	0	0	0	0	0	0	0	0	0	0	0	0	0	0	0	0	0	0	0	0
TCGA-A1-A0SG-01	0.2	0	0	0	0.514286	0	0	0	0	0	0	0	0.285714	0	0	0	0	0	0	0	0	0	0	0	0	0	0	0	0	0	0	0	0	0	0	0	0	0	0	0	0	0	0	0	0	0	0	0	0
TCGA-A1-A0SF-01	0.123077	0.492308	0	0	0.276923	0	0	0	0	0	0	0	0	0	0	0.107692	0	0	0	0	0	0	0	0	0	0	0	0	0	0	0	0	0	0	0	0	0	0	0	0	0	0	0	0	0	0	0	0	0
TCGA-A1-A0SE-01	0.0285714	0	0	0	0.457143	0	0.2	0	0	0	0	0	0.142857	0	0	0	0	0	0	0	0	0	0	0	0	0	0	0	0	0	0	0	0	0	0	0	0	0	0	0	0	0	0	0	0	0	0	0	0
TCGA-A1-A0SD-01	0.342857	0	0	0	0.657143	0	0	0	0	0	0	0	0	0	0	0	0	0	0	0	0	0	0	0	0	0	0	0	0	0	0	0	0	0	0	0	0	0	0	0	0	0	0	0	0	0	0	0	0
TCGA-A1-A0SB-01	0.4	0	0	0	0.266667	0	0	0	0	0	0	0	0	0	0	0	0	0	0	0	0	0	0	0	0	0	0	0	0	0	0	0	0	0	0	0	0	0	0	0	0	0	0	0	0	0	0	0	0
TCGA-5T-A9QA-01	0.202532	0	0	0	0	0	0	0	0	0	0	0	0	0	0	0	0	0	0	0	0	0	0	0	0	0	0	0.481013	0	0	0	0	0	0	0	0	0	0	0	0	0	0	0	0	0	0	0	0	0
TCGA-5L-AAT1-01	0.0507386	0.432241	0	0	0.140013	0	0	0	0	0	0	0	0	0	0	0.377007	0	0	0	0	0	0	0	0	0	0	0	0	0	0	0	0	0	0	0	0	0	0	0	0	0	0	0	0	0	0	0	0	0
TCGA-5L-AAT0-01	0.0714286	0.263393	0	0	0.107143	0	0.21875	0.0669643	0	0.0133929	0	0	0	0	0	0.258929	0	0	0	0	0	0	0	0	0	0	0	0	0	0	0	0	0	0	0	0	0	0	0	0	0	0	0	0	0	0	0	0	0
TCGA-4H-AAAK-01	0.296296	0	0	0	0.518519	0	0	0	0	0	0	0.037037	0.148148	0	0	0	0	0	0	0	0	0	0	0	0	0	0	0	0	0	0	0	0	0	0	0	0	0	0	0	0	0	0	0	0	0	0	0	0
TCGA-3C-AALK-01	0.25	0	0	0	0.615385	0	0	0	0	0	0	0	0	0	0	0	0	0	0	0	0	0	0	0	0	0	0	0	0	0	0	0	0	0	0	0	0	0	0	0	0	0	0	0	0	0	0	0	0
TCGA-3C-AALJ-01	0.194444	0	0	0	0.805556	0	0	0	0	0	0	0	0	0	0	0	0	0	0	0	0	0	0	0	0	0	0	0	0	0	0	0	0	0	0	0	0	0	0	0	0	0	0	0	0	0	0	0	0
TCGA-3C-AALI-01	0.075188	0.315789	0	0	0.180451	0	0	0	0	0	0	0	0	0	0	0.428571	0	0	0	0	0	0	0	0	0	0	0	0	0	0	0	0	0	0	0	0	0	0	0	0	0	0	0	0	0	0	0	0	0
TCGA-3C-AAAU-01	0.205882	0	0	0	0.0882353	0	0	0	0	0	0	0	0	0	0	0	0	0.352941	0	0	0	0	0	0	0	0	0	0	0	0	0	0	0	0	0	0	0	0	0	0	0	0	0	0	0	0	0	0	0
[truncated: 14 more columns]

## Sheet: Supp. Table 2b
Supplementary Table 2b. Mutational signature contribution in the TCGA cohort using MutationalPatterns
rn	SBS1	SBS2	SBS3	SBS4	SBS5	SBS6	SBS7a	SBS7b	SBS7c	SBS7d	SBS8	SBS9	SBS10a	SBS10b	SBS11	SBS12	SBS13	SBS14	SBS15	SBS16	SBS17a	SBS17b	SBS18	SBS19	SBS20	SBS21	SBS22	SBS23	SBS24	SBS25	SBS26	SBS28	SBS29	SBS30	SBS31	SBS32	SBS33	SBS34	SBS35	SBS36	SBS37	SBS38	SBS39	SBS40	SBS41	SBS42	SBS44	SBS84	SBS85
TCGA-3C-AAAU-01	0.102399	0.0670361	0	0	0	0	0	0.0685103	0	0.0265918	0	0	0	0.0438995	0	0.112298	0	0	0.272751	0.0129696	0.00435227	0	0	0	0	0	0.0362271	0	0	0	0	0	0	0	0	0.0378236	0	0.015371	0	0	0	0	0	0	0	0	0	0	0.00727227
TCGA-3C-AALI-01	0.0165951	0.289206	0	0	0	0	0.0238083	0	0	0	0	0	0	0.109472	0	0	0.408594	0	0.00633952	0	0.00422823	0	0	0.00399327	0.000544862	0	0.00353707	0	0	0	0	0	0.0209154	0	0	0	0.00108494	0.00511205	0	0	0	0.00794579	0.00622743	0	0	0	0	0	0
TCGA-3C-AALJ-01	0.111185	0	0	0.00111101	0	0	0.0111716	0.0742451	0	0	0	0	0	0.0300088	2.90069e-05	0.0284787	0.151251	0	0.0495069	0.0617482	0	0	0	0	0	0	0	0.0160621	0	0	0	0.0161583	0.100951	0.0959055	0	0	0	0.0152924	0	0	0.0255877	0	0	0	0	0.0739049	0	0	0
TCGA-3C-AALK-01	0.0609224	0.0679303	0	0	0	0.0962235	0.0337008	0	0	0.00550403	0	0	0.0198228	0	0	0	0.0631202	0	0	0.0489054	0	0	0	0	0.0147793	0.0314397	0	0.00824373	0	0	0	0	0	0	0	0	0	0.0585495	0	0.0999271	0	0	0	0	0	0	0	0.115029	0
TCGA-4H-AAAK-01	0.0919751	0	0	0	0	0.220446	0	0	0.0654774	0	0	0	0	0.198011	0	0	0	0	0	0.0588979	0.0156314	0	0	0	0	0	0	0	0.228324	0	0.0979833	0	0	0	0.0120711	0	0	0	0	0	0	0	0	0	0	0	0	0	0
TCGA-5L-AAT0-01	0.0289313	0.252271	0	0	0	0	0.195504	0.00259483	0	0.0041949	0	0	0	0.139499	0.0347107	0	0.241671	0	0.0338329	0	0.00259796	0	0	0	0	0	0	0	0.00220008	0	0	0	0	0	0	0	0	0	0	0	0	0.000574558	0.0380763	0	0	0	0	0	0.00354776
TCGA-5L-AAT1-01	0.00997856	0.375805	0	0.00655735	0	0.0142228	0.0651547	0	0	0	0	0	0	0.100727	0	0	0.374103	0	0	0	0	0	0	0	0	0	0	0	0.00281645	0	0	0	0.00408768	0	0	0	0	0	0	0.00540097	0	0	0.00810646	0	0	0	0	0	0
TCGA-5T-A9QA-01	0.0646798	0.0054588	0	0	0	0	0.0224163	0.00649663	0	0	0	0	0	0	0	0	0	0.0523354	0	0	0	0	0	0	0	0.00450853	0	0	0.610937	0	0	0	0.0543368	0	0	0	0	0	0	0	0	0	0	0	0	0	0	0	0
TCGA-A1-A0SB-01	0.300896	0.0110062	0	0	0	0	0	0	0	0	0	0	0	0.039228	0	0	0	0	0	0.0961688	0	0	0	0.0878555	0	0	0	0	0	0	0.183252	0.00416609	0	0	0	0.036953	0.0450557	0	0	0	0	0	0.00118423	0	0	0.0982572	0	0	0
TCGA-A1-A0SD-01	0.311591	0.00550031	0	0.00316562	0	0	0	0	0	0	0	0	0	0.00132159	0	0	0.0200773	0	0	0.20788	0	0	0	0.0364192	0	0	0.0743317	0	0	0	0.0156716	0	0	0.108877	0	0.0820162	0	0	0	0.0188792	0	0	0	0	0	0	0	0	0.0459109
TCGA-A1-A0SE-01	0.0107979	0.0477106	0	0.0295397	0	0.00237187	0.123254	0	0	0	0	0	0	0.126367	0.107413	0.112873	0.00906408	0	0.114286	0.107891	0	0	0	0	0	0	0	0	0.00246014	0	0	0	0	0	0	0.0777993	0	0	0	0.109042	0	0	0	0	0	0	0	0	0
TCGA-A1-A0SF-01	0.0421753	0.386824	0	0	0	0	0.144037	0	0	0	0	0	0	0.0478132	0	0.00318376	0.100045	0	0.164588	0	0.00597466	0.0192011	0.0162679	0	0	0	0	0	0.00281546	0	0	0	0.0290264	0	0	0.03079	0.00188282	0	0	0.00537632	0	0	0	0	0	0	0	0	0
TCGA-A1-A0SG-01	0.210423	0	0	0	0	0	0	0.0420553	0	0	0	0	0	0.276671	0	0	0	0	0	0.141089	0	0	0	0.0343303	0	0	0.00188217	0	0	0	0	0	0	0	0	0.0926266	0.0640693	0	0	0	0	0	0	0	0	0	0	0	0
TCGA-A1-A0SH-01	0	0.204098	0	0	0	0	0.170037	0	0	0	0	0	0.0424503	0	0	0.0162213	0.210586	0	0.0716896	0	0	0	0	0	0	0	0	0	0.0326202	0	0.00479304	0	0	0	0	0	0	0	0	0	0	0.0152659	0.174677	0	0	0	0	0	0
TCGA-A1-A0SI-01	0.0227965	0.302354	0	0	0	0	0.0425336	0	0	0	0	0	0	0.071244	0	0	0.460007	0	0	0.00141309	0	0	0	0	0	0	0	0.00836651	0	0	0.0139387	0	0	0	0.0153624	0	0.00206855	0	0	0	0	0.0116666	0	0	0	0	0	0	0
TCGA-A1-A0SJ-01	0.0653054	0.112173	0	0	0	0.116247	0	0	0	0	0	0	0	0	0	0	0.0843788	0	0.21801	0	0.0407981	0.0315058	0.0510134	0	0	0	0	0	0.0737856	0	0	0	0	0	0	0	0	0	0	0	0	0	0	0	0	0	0	0	0
TCGA-A1-A0SK-01	0.223842	0	0	0.0742624	0	0	0.0166762	0.000594683	0	0.0143306	0.131156	0	0	0.00531405	0	0	0	0	0	0	0	0	0	0	0	0	1.14336e-05	0	0	0	0	0	0.0242427	0.0706879	0	0.0817258	0.00960067	0	0	0	0	0	0.320815	0	0	0	0	0	0.0232238
TCGA-A1-A0SM-01	0	0	0	0	0	0.0259548	0.00275321	0	0	0	0.075201	0	0.00170267	0.172685	0	0.0938773	0	0.0408662	0.135923	0.172006	0	0	0	0	0	0	0	0	0	0	0	0	0	0.00610657	0	0	0	0	0	0.00152035	0	0	0	0	0	0	0	0	0
TCGA-A1-A0SN-01	0.00272995	0.0494007	0	0	0	0	0.0342143	0.0607898	0	0	0	0	0	0.110904	0	0.0204306	0.176588	0	0.144498	0.0260176	0	0.00900149	0	0	0	0	0	0	0	0	0	0	0.000707023	0	0.00669026	0	0	0.0214861	0	0	0	0	0	0	0	0	0	0	0
TCGA-A1-A0SO-01	0.0593138	0.0240978	0	0	0	0	0	0.00104488	0	0	0.180721	0	0.00819428	0.00440157	0.0165688	0	0.0118043	0.0496929	0	0.0013343	0.00949069	0.0083216	0	0.0509112	0	0	0	0	0	0.0614793	0	0	0.139715	0.00681617	0.0200925	0.074561	0	0	0.00199712	0.0185593	0	0	0.174439	0	0	0	0	0	0
TCGA-A1-A0SP-01	0.0165572	0	0	0.0839935	0	0.315453	0.128964	0.0440902	0	0.0554286	0	0	0	0	0	0	0	0	0	0	0	0	0	0	0	0	0	0	0.0121386	0	0	0	0	0.0166298	0	0.0144011	0	0	0	0	0	0.00795562	0.171706	0	0	0	0.0378819	0	0
TCGA-A1-A0SQ-01	0.239196	0.120243	0	0	0	0	0	0.0159332	0	0	0	0	0	0.0819352	0.104921	0.010144	0.0576045	0	0.179453	0	0	0	0	0	0	0	0	0	0.033747	0	0	0	0	0	0	0	0.000847522	0	0	0	0	0	0	0	0	0	0	0	0
TCGA-A2-A04N-01	0.127778	0.0271833	0	0	0.00663964	0	0.0767575	0	0.019001	0	0.0871378	0	0	0.130551	0	0	0.0194681	0.0992364	0	0	0.0380648	0	0	0.0934168	0.0545925	0	0	0	0	0	0	0	0.0122481	0	0.0294829	0	0	0.0053745	0	0	0	0	0	0	0	0	0	0	0
TCGA-A2-A04P-01	0	0.000192611	0	0	0.028261	0.093608	0	0	0	0	0.0981182	0	0	0.0195441	0	0.0283234	0.0464895	0	0	0	0.00449719	0	0	0	0	0.00661143	0.00194687	0	0	0.00483589	0	0	0.0641332	0.0702345	0	0	0.000931983	0	0	0	0	0.00472732	0.391382	0	0	0	0	0	0
TCGA-A2-A04Q-01	0.0572857	0.0245514	0	0	0	0	0.104635	0.0689562	0	0	0	0	0.0264618	0	0.0650936	0	0.0139263	0	0.063566	0	0	0.0422161	0	0	0	0.0583267	0	0	0.0414457	0	0	0	0.116693	0	0	0	0	0	0.0148574	0	0	0	0.271207	0	0	0	0	0	0
TCGA-A2-A04R-01	0.0721714	0.0221212	0	0	0	0	0	0.0498783	0	0	0.0940152	0	0	0.0377458	0	0	0.0592386	0.152062	0.0501353	0	0	0.028773	0	0.0102933	0	0	0	0	0	0	0	0	0.130449	0	0.0564051	0	0.00213229	0	0.0448993	0	0	0	0.156982	0	0	0	0	0	0.0296891
TCGA-A2-A04T-01	0.0334144	0.00719632	0.0559751	0.0821879	0.0433679	0	0.0575093	0	0	0	0	0	0	0	0	0.029939	0.0185164	0	0	0	0	0	0	0	0	0	0	0	0	0	0	0	0.114969	0.0135326	0	0.0521364	0.00481809	0	0	0	0	0	0.122338	0	0	0	0	0	0
TCGA-A2-A04U-01	0.223492	0	0	0	0	0	0.00681611	0.0730008	0.017694	0.00891591	0	0	0	0.0488864	0	0	0.0191643	0	0	0	0.0232571	0.01731	0	0	0	0.00832697	0	0	0.0495523	0.177833	0	0.00445397	0	0	0	0	0	0	0.0418748	0	0	0.0448128	0.222331	0	0	0	0	0	0
TCGA-A2-A04V-01	0.163938	0.0368041	0	0	0	0	0	0	0	0	0.0929204	0	0.0236875	0	0	0	0.0662202	0	0	0	0	0	0	0	0	0	0	0.0384486	0	0	0.0145359	0	0	0.131309	0	0.227013	0	0	0	0	0	0	0	0	0	0	0	0	0
TCGA-A2-A04W-01	0.0042731	0.190114	0	0	0	0.0407554	0.0878615	0.00926358	0	0.00447055	0	0	0	0.134126	0	0	0.337608	0	0.0574546	0	0	0.000230752	0	0	0	0	0.00160436	0	0	0	0.0139054	0	0	0	0	0	0.00758025	0	0	0	0	0.0172383	0.0507332	0	0	0	0	0	0
TCGA-A2-A04X-01	0.00635306	0.259895	0	0	0	0	0.122854	0	0	0	0	0	0	0	0	0	0.145992	0	0.0534507	0	0	0	0	0	0	0	0.00265678	0	0	0	0	0	0	0	0	0	0.0255217	0	0	0	0	0.0161371	0	0	0	0.0730755	0	0	0
TCGA-A2-A04Y-01	0.0252814	0.0116248	0	0	0	0.0457921	0.0871059	0	0	0.000895859	0	0	0.0571994	0.00951207	0	0	0.0949483	0	0	0.0195999	0.0153595	0	0	0.047673	0	0	0	0	0	0	0.0103502	0	0.282661	0	0.0144762	0	0	0	0	0	0	0	0	0	0	0	0	0	0
TCGA-A2-A0CK-01	0.31603	0.107019	0	0	0	0	0.0231485	0	0.0742363	0.00510803	0	0	0	0	0.00270617	0.0587081	0	0.0113882	0.0273603	0.0280437	0	0	0	0.0736919	0.008436	0	0.00419205	0	0	0	0	0	0.219226	0	0	0	0	0	0	0	0	0	0	0	0	0	0	0	0
TCGA-A2-A0CL-01	0.0986915	0.314971	0	0	0	0.00690795	0.00485122	0	0	0	0	0	0	0.0632896	0	0	0.364911	0	0	0	0.00391088	0.00409709	0	0	0.00859677	0	0	0.00733664	0	0	0	0	0.0208447	0	0	0	0	0	0	0	0	0	0.0518678	0	0	0	0	0	0
TCGA-A2-A0CM-01	0	0.164478	0	0	0	0	0	0.168699	0.0187914	0	0	0	0.0172253	0	0.0230695	0	0.221016	0	0.0499947	0	0.0159376	0	0	0	0.0598478	0	0.0352396	0	0.105521	0	0	0	0	0	0	0	0	0	0	0	0	0.016942	0	0	0	0	0	0	0
TCGA-A2-A0CP-01	0	0	0	0	0.0607273	0	0.104383	0.0583868	0	0	0.0383933	0	0	0.0119007	0	0.0177409	0.0156637	0	0.286043	0.0070646	0	0	0.0011866	0.0899487	0	0	0	0	0	0	0	0	0.200528	0	0	0.0282001	0	0	0	0	0	0.0383698	0.0069247	0	0	0	0	0	0
TCGA-A2-A0CQ-01	0.0931109	0	0	0	0	0.155058	0	0	0	0	0	0	0.0146714	0	0.0177774	0	0.00999495	0	0	0.0104	0.00450546	0	0	0	0	0	0.00654477	0	0	0	0	0	0	0	0.159363	0.248726	0	0	0.038354	0	0	0.010149	0.036366	0	0	0	0	0	0
TCGA-A2-A0CR-01	0.0287258	0.370909	0	0	0	0	0.108083	0	0	0	0	0	0	0.0193281	0	0	0.356458	0.000354556	0	0	0.00191773	0	0	0	0	0.0217932	0.0081822	0	0	0	0	0.00492708	0.0257399	0	0	0	0.00249928	0	0	0	0	0.00510167	0	0	0	0	0	0	0
TCGA-A2-A0CS-01	0.228349	0.00679589	0	0	0	0	0	0	0	0	0	0	0	0	0	0.00650001	0	0	0.18667	0.104522	0	0.00521254	0	0	0	0	0	0	0.0700555	0	0	0	0.0829156	0	0	0.0729319	0	0	0	0	0	0	0	0	0	0	0	0	0
TCGA-A2-A0CT-01	0.212412	0.18208	0	0	0	0	0.0321728	0.0663935	0	0	0.0898511	0	0	0.0560625	0	0	0.112103	0	0.101276	0.0298978	0	0	0	0	0	0	0.00871703	0	0.000713233	0	0	0	0.0550934	0	0	0.033727	0	0	0	0	0	0	0	0	0	0	0	0	0
TCGA-A2-A0CU-01	0.107188	0	0.0127127	0	0	0	0.0555032	0.000161955	0	0	0	0	0	0.0339651	0	0	0.0289922	0	0.197232	0	0.0281439	0	0	0.14438	0	0	0.0511791	0	0.0426807	0	0	0	0	0.0234443	0	0.0813943	0	0.0094077	0.0439667	0	0	0	0.0332455	0	0	0	0	0	0
TCGA-A2-A0CV-01	0.0298285	0	0	0	0	0	0	0.0182452	0	0	0	0	0	0.13069	0	0.0212931	0.0189037	0	0.342389	0.0484907	0	0	0	0	0	0	0	0	0	0	0	0	0.10684	0	0.0157382	0	0.0453159	0.00536055	0	0	0	0	0	0	0	0	0	0	0
TCGA-A2-A0CW-01	0.104747	0.117878	0	0	0	0	0.116574	0	0	0.0291023	0.0372788	0	0.0414702	0.0194062	0	0	0.0996258	0	0	0	0.00268428	0	0	0	0	0.00710756	0.0230666	0	0	0	0	0.0123733	0.130021	0	0	0	0	0	0.0358059	0	0	0	0	0	0	0	0	0	0
TCGA-A2-A0CX-01	0.00314596	0.352891	0	0	0	0.0393543	0.0626996	0	0	0	0	0	0	0.0932308	0	0	0.303078	0	0.0384889	0	0	0.00131625	0	0	0	0	0	0.00395459	0	0	0	0	0.0110777	0.0102811	0	0	0	0	0	0	0	0.00155491	0.0177537	0	0	0	0	0	0
TCGA-A2-A0CZ-01	0.154003	0	0	0	0	0	0	0	0	0	0	0	0	0.0206204	0	0	0	0.0242352	0	0	0	0	0	0.17652	0.0409498	0.00308088	0.0735973	0	0	0	0	0	0	0	0	0.0786598	0.105279	0	0	0	0	0	0	0	0	0	0	0	0
TCGA-A2-A0D0-01	0.118776	0	0.0548238	0	0.00549094	0.0282992	0.0563949	0	0.00319203	0	0	0	0	0.00115497	0	0.0276226	0.0689685	0	0	0	0.0310614	0.0272213	0	0.0429848	0	0	0	0	0.0350463	0	0	0.0125158	0	0	0	0.0151649	0.0377206	0	0	0	0.0305367	0.0017007	0.19858	0	0.00101967	0	0.0484738	0	0
TCGA-A2-A0D1-01	0.179107	0.0379947	0	0	0	0	0.202083	0	0	0	0	0	0	0.0216545	0	0	0.0441084	0	0.0338318	0	0.00491111	0	0	0	0.0319459	0	0.0231209	0	0.0938959	0	0.0792124	0.0145952	0	0	0	0	0	0	0	0	0	0	0	0	0	0	0	0.144591	0
TCGA-A2-A0D2-01	0.0157483	0	0	0	0	0	0.0595328	0.0752039	0	0.0169611	0	0	0.0145648	0	0	0.0481281	0.0685867	0	0.0503787	0.00500317	0	0	0.00746396	0	0	0.0259857	0	0	0	0	0.00917376	0	0	0.00395042	0	0	0.00170461	0	0	0.0322656	0	0.0227972	0.337707	0	0	0	0	0.075599	0
TCGA-A2-A0D3-01	0.304229	0.00156021	0	0	0	0.0990083	0.0595729	0	0	0	0	0	0	0	0	0	0	0.01298	0.069859	0.0564598	0	0	0	0	0	0	0.03239	0	0.0733974	0	0	0.0405658	0	0	0	0	0	0	0	0	0	0	0	0	0	0	0	0	0
TCGA-A2-A0D4-01	0.0628539	0.0191156	0	0	0	0.146302	0	0	0	0.0297514	0.182958	0	0	0.123596	0	0.00870236	0.0966536	0	0	0.0148682	0.0184052	0	0	0.000839855	0	0	0	0	0	0	0	0	0.070952	0	0	0	0	0	0	0	0.0817909	0	0	0	0	0.108675	0	0	0
TCGA-A2-A0EM-01	0.0777199	0	0	0	0	0	0.0480127	0	0	0	0	0	0	0.0526161	0	0	0	0	0.237993	0	0.0349888	0	0.107158	0	0	0	0.115995	0	0	0	0	0	0	0.137807	0	0	0	0	0	0	0	0.050863	0	0	0	0.0732945	0	0	0
TCGA-A2-A0EN-01	0.222995	0	0	0	0	0	0.0914509	0	0	0	0.100328	0	0	0.0506264	0	0	0	0	0	0.0294918	0	0	0	0	0	0	0.00304236	0.054545	0	0	0.114235	0	0.0205227	0	0.171768	0	0	0.0170401	0	0	0	0	0	0	0	0	0	0	0
TCGA-A2-A0EO-01	0.021729	0	0	0	0	0.197559	0.138017	0	0	0	0.0146601	0	0	0	0	0	0	0	0	0	0	0	0	0	0	0	0.0630259	0	0	0	0	0	0	0.14703	0	0.128003	0.0250278	0.0201297	0	0	0	0	0	0	0	0	0.0781996	0	0
TCGA-A2-A0EP-01	0.0338225	0.0516867	0	0	0	0	0	0.146755	0.0112745	0	0	0	0	0	0	0	0.157898	0.0547482	0.0790292	0	0.12349	0	0	0.0201548	0.119179	0.0683577	0	0	0	0	0	0	0	0	0.0208439	0	0	0	0	0.112762	0	0	0	0	0	0	0	0	0
TCGA-A2-A0EQ-01	0.045175	0.211238	0	0	0	0.0160135	0.0328256	0	0	0	0	0	0	0.0293071	0	0	0.43918	0	0.0452647	0.00323793	0.00372315	0	0	0.00234502	0	0	0	0	0	0	0.0482279	0	0	0	0	0	0	0	0	0	0	0	0.0983975	0	0	0	0	0.0226758	0
TCGA-A2-A0ER-01	0.0606407	0	0	0	0	0.194817	0	0	0.0478272	0.0284851	0	0	0	0.0253334	0.0830174	0	0.0262935	0	0	0.125137	0.047162	0	0	0	0	0	0	0	0	0	0.0127424	0	0.0129579	0	0	0	0	0.0190524	0	0	0	0	0	0	0	0	0	0	0
TCGA-A2-A0ES-01	0.16033	0	0	0	0	0.143145	0.0848857	0.025174	0	0.0880652	0	0	0	0	0.0885011	0	0	0	0	0	0	0	0	0	0	0.00107452	0.00709248	0	0	0	0	0	0.00660976	0.0532061	0	0	0	0	0.0150129	0	0	0	0.00117843	0	0	0	0	0	0
TCGA-A2-A0ET-01	0.0552724	0	0	0.0012748	0	0.0391191	0.0534669	0.0172122	0	0.0158959	0	0	0	0.0526103	0	0	0.0417056	0	0.223182	0	0.0141019	0.0120503	0	0	0	0	0	0	0.0819691	0	0	0	0	0	0	0	0	0	0	0.0643729	0	0	0	0	0	0	0	0	0
TCGA-A2-A0EU-01	0.38921	0	0	0	0	0	0.0658541	0	0	0	0	0	0	0.0822655	0.0338643	0.0819273	0.0151549	0	0.0597881	0	0	0	0	0.00793996	0	0.016916	0	0	0	0.00918486	0	0.0196959	0.0683564	0	0	0	0.0303785	0.0188793	0	0	0	0.00882984	0.0671527	0	0	0	0	0	0
TCGA-A2-A0EV-01	0	0	0	0	0	0.125318	0.112504	0.132943	0.0018898	0	0	0	0	0.135916	0	0.0267149	0.0543578	0	0.000934217	0	0	0.0150946	0	0	0	0.0183391	0	0.0321299	0.0140819	0	0	0	0	0	0	0	0	0.00754953	0	0.0072306	0.0273069	0	0.104128	0	0	0	0	0.0093592	0.00301394
TCGA-A2-A0EW-01	0	0	0	0	0	0	0	0	0	0	0	0	0	0.102363	0	0	0.0398125	0	0.0458724	0.0239467	0	0	0	0	0	0	0	0	0.0555457	0	0.170487	0	0	0	0	0.115506	0	0	0	0	0	0.0454418	0	0	0	0	0	0	0
TCGA-A2-A0EX-01	0.224137	0.0968986	0	0	0	0	0	0	0	0.078907	0	0	0	0	0	0	0.0617133	0	0	0	0	0	0	0.0509367	0	0	0	0	0.0103176	0	0	0.0531549	0.185256	0.181965	0	0.0110473	0.0241589	0	0	0	0	0	0	0	0	0	0	0	0
TCGA-A2-A0EY-01	0.0592126	0.356988	0	0	0	0	0	0	0	0	0	0	0	0.143314	0	0	0.218083	0	0	0	0	0	0	0.0339851	0	0	0.00508794	0	0	0	0	0	0.0468175	0	0	0	0	0	0	0.0304375	0	0	0	0	0	0	0	0	0
TCGA-A2-A0ST-01	0.295222	0.0725346	0	0.088115	0	0	0	0.0386542	0	0	0	0	0	0.000679353	0	0.025475	0.0932154	0	0	0	0	0	0	0.18306	0	0.0218766	0	0	0.0539639	0	0.0772184	0	0	0	0	0	0	0	0	0	0	0.0499854	0	0	0	0	0	0	0
TCGA-A2-A0SU-01	0.0373229	0	0	0	0	0	0.0417527	0	0.0763395	0	0	0	0	0	0	0	0.0226236	0	0.305945	0	0	0	0.0444165	0.0392032	0	0	0	0	0	0	0	0	0.0639053	0	0.127064	0.0224562	0.0220455	0.0692767	0	0	0	0	0.0069519	0	0	0	0	0	0
TCGA-A2-A0SV-01	0.171	0	0	0	0	0	0.0336673	0	0.0268975	0	0	0	0	0.0480929	0.118733	0	0	0	0.145144	0.0669023	0	0	0	0.0461136	0	0	0.0410526	0.0816645	0.0421222	0	0.0383685	0	0	0	0	0	0.0179801	0	0	0	0	0.0189764	0	0	0	0	0	0.00387889	0
TCGA-A2-A0SW-01	0.186386	0.120093	0.100244	0	0	0	0	0	0	0	0.0110249	0	0	0.0654457	0.0490366	0.0825937	0.0790563	0	0	0	0.06619	0	0	0.0946167	0	0	0	0	0	0	0	0	0.0151887	0	0	0.0189627	0.0163193	0	0	0.0262326	0	0	0	0	0	0	0	0	0.0323215
TCGA-A2-A0SX-01	0.0531775	0	0	0	0	0	0.188831	0	0	0.0946482	0	0	0.0154694	0	0	0	0.0654113	0	0.27002	0	0	0.0300371	0	0	0	0	0	0	0	0	0	0.0243815	0	0	0	0	0.0591429	0	0	0.127385	0	0	0	0	0	0	0	0	0
TCGA-A2-A0SY-01	0.0508475	0.196174	0	0	0	0.000289823	0.132919	0	0	0	0	0	0	0.0948997	0	0	0.360543	0	0	0.00276921	0	0	0	0	0	0	0	0	0	0	0.00449863	0	0	0.0425668	0	0	0.00385156	0	0	0	0	0	0	0	0	0	0	0	0
TCGA-A2-A0T0-01	0.0191851	0.0063537	0	0.0634207	0	0.0131123	0.0590903	0	0.00957401	0.0244595	0	0	0	0.00700666	0	0	0.0243496	0	0.0223884	0.0357367	0.0206576	0.00833847	0	0	0	0.0322292	0.0189906	0	0.0712131	0.00948532	0	0	0	0	0	0.0497603	0.00290174	0	0.000412793	0.0314454	0	0	0.274174	0	0	0	0.0834459	0	0
TCGA-A2-A0T1-01	0.259308	0	0	0	0	0	0	0.0832441	0	0.000218733	0.0666036	0	0	0.0972985	0	0	0	0	0	0.0170675	0.0348018	0.0358754	0	0	0	0.157165	0	0.0178839	0	0	0	0	0	0	0	0	0	0	0	0	0	0	0	0	0	0.143098	0	0	0.0153766
TCGA-A2-A0T2-01	0.235851	0.128054	0	0	0	0	0.0243376	0	0	0	0	0	0	0	0	0	0	0	0.00844763	0.0621588	0	0.0350805	0	0	0	0.0719254	0.0235441	0	0.0364125	0	0	0	0	0	0	0	0	0	0	0	0	0	0.325354	0	0	0	0	0.0228621	0
TCGA-A2-A0T3-01	0	0	0	0	0	0.1945	0.0274623	0	0	0	0	0	0	0.00214181	0	0	0	0	0	0	0	0	0.0442488	0	0	0	0	0	0.0651029	0	0	0	0.124345	0	0	0	0.0922374	0	0	0.13638	0	0	0	0	0	0	0	0	0
TCGA-A2-A0T4-01	0	0.0766061	0.135966	0	0	0.0428308	0	0	0.055368	0.0200207	0	0	0	0	0	0	0.0973624	0	0.225615	0.0233808	0	0	0	0	0	0	0	0	0	0	0.000821965	0	0	0	0	0	0	0	0	0	0	0	0.0709497	0	0	0	0	0	0
TCGA-A2-A0T5-01	0.376113	0.0721481	0	0	0	0	0	0	0	0	0	0	0	0.00574326	0	0	0	0	0.0942103	0	0.117692	0	0.0718504	0.11011	0	0	0.0138871	0	0	0	0	0	0.0436396	0	0	0	0	0	0	0	0	0	0.0047838	0	0	0	0	0	0.0898218
TCGA-A2-A0T6-01	0.326306	0.0537327	0	0	0	0	0.0677423	0	0	0	0.0549817	0	0	0.00139409	0	0	0	0	0.153707	0.0586316	0	0	0	0	0	0	0.00211014	0	0	0	0	0	0	0	0	0.0371886	0	0	0	0	0.000459779	0	0	0	0	0	0	0	0
TCGA-A2-A0T7-01	0.195537	0.0823237	0	0	0	0.00424122	0	0	0	0	0	0	0.0197086	0.0783428	0	0	0	0	0	0.0376209	0.0464402	0.0365863	0	0	0	0.00968847	0	0	0	0	0.0526652	0	0.0873676	0	0.119169	0	0	0	0	0	0	0	3.86681e-05	0	0	0	0	0	0
TCGA-A2-A0YC-01	0	0.0896726	0	0	0	0.0729109	0.030829	0	0	0	0.100416	0	0	0	0	0	0.0215566	0	0.0799587	0	0	0	0	0	0	0.00160306	0	0	0	0	0	0	0.0426232	0	0	0	0.0243751	0.0049146	0.0289744	0	0	0.0390282	0.113819	0	0	0	0	0	0
TCGA-A2-A0YD-01	0.137829	0.186161	0	0	0	0	0.109788	0	0	0.00545945	0	0	0.0020723	0.187036	0	0	0.23608	0	0	0	0.0178733	0	0.00917805	0.00307206	0	0	0	0	0	0	0	0	0	0.0677442	0.00240821	0	0	0	0	0	0	0.0352978	0	0	0	0	0	0	0
TCGA-A2-A0YE-01	0.183648	0.125334	0	0	0	0	0.0791355	0	0	0	0	0	0	0	0	0	0.0121807	0	0.130745	0	0.00818404	0	0	0	0	0	0	0	0.218834	0	0	0	0	0	0	0	0	0	0	0.126554	0	0	0	0	0	0	0	0	0
TCGA-A2-A0YF-01	0.0449019	0	0	0	0	0.0338335	0.0756185	0	0.0269642	0	0.0500931	0	0.0902409	0	0.0315652	0	0	0	0.0787108	0.161094	0.0225805	0	0.185333	0	0	0	0	0	0	0	0	0	0.00663449	0	0	0.0564035	0	0	0	0	0	0	0	0	0	0	0	0	0
TCGA-A2-A0YG-01	0.0974711	0.0540882	0	0	0.283443	0.0543289	0.0629762	0.0337898	0	0	0	0	0	0.0235171	0	0	0.0025377	0.0198484	0	0	0	0	0	0	0.0056261	0	0.0339715	0	0.0738922	0	0	0.00145247	0.00845561	0	0	0.0680326	0	0	0	0	0	0	0	0	0	0	0	0	0
TCGA-A2-A0YH-01	0.138892	0.141496	0	0	0	0	0.0397825	0	0.0243573	0	0	0	0	0.0375418	0.00855868	0	0.25195	0	0	0	0	0	0	0.0416663	0	0	0	0	0	0	0	0	0	0	0.0597376	0	0.0171092	0	0	0.0315103	0	0	0	0	0	0.0285805	0	0	0
TCGA-A2-A0YI-01	0.109723	0	0	0	0	0	0.131383	0.0673541	0	0.119207	0	0	0	0.0151173	0	0	0.0431858	0.074953	0	0	0	0	0	0	0.203989	0	0.00526191	0	0.00928079	0	0	0	0	0	0	0	0	0	0	0	0	0	0	0	0	0	0	0	0
TCGA-A2-A0YJ-01	0.091257	0	0	0	0	0.17614	0	0	0	0	0	0	0	0.00919127	0	0.0401085	0.00844454	0.0335981	0	0.02629	0.00949878	0.0445946	0	0.0257192	0	0.00286235	0.0263956	0	0.0135813	0	0	0	0.0400051	0	0.0107675	0.0387292	0.0288721	0	0	0.046874	0	0	0.0249001	0	0	0	0	0	0
TCGA-A2-A0YK-01	0.0239945	0.361603	0	0	0	0	0.0483908	0	0	0	0	0	0.00109457	0.0561885	0	0.00109587	0.467058	0.000522252	0	0	0	0	0	0	0	0.000255139	0.000457864	0	0	0	0.00179002	0	0	0.00476444	0	0	0.000312789	0	0	0.00332376	0	0	0	0	0	0	0	0	0
TCGA-A2-A0YL-01	0.108969	0.138327	0	0	0	0	0.285796	0	0	0	0	0	0	0	0	0.0105845	0.210955	0	0	0.00624691	0	0	0	0	0	0	0	0	0.0694262	0	0	0	0	0	0.0210142	0	0.0416498	0	0.0623623	0	0	0	0	0	0	0	0	0.0108687	0
TCGA-A2-A0YM-01	0.110659	0.140177	0	0.0492864	0	0	0	0	0	0	0.0731562	0	0	0.0713045	0	0	0.158009	0	0.0869805	0.00189377	0	0	0	0	0	0	0	0	0.0129231	0	0.0541732	0	0.0013749	0	0	0.0399969	0.00696898	0	0	0	0	0	0	0	0	0	0	0	0
TCGA-A2-A0YT-01	0.114746	0.0936347	0	0	0	0	0.100157	0	0	0	0	0	0	0.161674	0	0	0	0	0.210306	0.0973134	0	0	0	0	0	0	0.00808278	0	0	0	0	0	0	0	0	0	0.00837639	0	0	0	0	0.0133135	0.154451	0	0	0	0	0	0
TCGA-A2-A1FV-01	0.284345	0.0581891	0	0	0	0	0.182334	0	0	0	0	0	0	0	0	0.0192997	0	0	0.0169674	0	0	0	0	0	0	0.028625	0.0221671	0	0.140857	0	0.0427687	0	0	0.0811821	0	0.00597497	0	0	0	0	0	0	0.078169	0	0	0	0	0	0
TCGA-A2-A1FW-01	0.195939	0	0	0	0	0.108566	0.126024	0.0334133	0	0	0	0	0.0204549	0.0103178	0	0	0.0525275	0	0	0.0444289	0	0.0297592	0.0682426	0	0.00136159	0.0469258	0.0383305	0	0.157718	0	0	0	0	0	0	0	0.00050875	0	0	0	0	0	0.00211499	0	0	0	0	0.0226153	0
TCGA-A2-A1FX-01	0.0923758	0	0	0	0	0	0.00976252	0.178288	0	0	0.147848	0	0.131654	0.055164	0	0.00405155	0	0	0.119428	0	0.0111005	0	0.0772272	0	0	0	0.00541772	0	0	0	0	0	0	0	0	0	0	0	0	0	0	0.00937649	0	0	0	0	0	0	0
TCGA-A2-A1FZ-01	0.210554	0.0151535	0	0.0378641	0	0.0469707	0	0	0	0	0.129762	0	0	0	0.0439601	0.177222	0.0343474	0	0	0	0.0155181	0	0	0	0	0	0	0	0.0837716	0	0	0.00374502	0	0	0	0.0721417	0.0302411	0	0	0	0	0	0	0.0987492	0	0	0	0	0
TCGA-A2-A1G0-01	0.130254	0.0500447	0	0	0	0	0.100988	0	0	0	0	0	0	0.0712067	0	0.0682087	0	0	0	0.0273569	0.00454604	0	0.0758005	0.00407019	0	0	0	0.0555343	0	0	0	0	0	0	0.19904	0.0702452	0	0.00141764	0	0	0	0	0	0	0	0	0	0	0
TCGA-A2-A1G1-01	0.0954656	0.0601055	0	0.154714	0	0	0.0256473	0	0	0	0	0	0	0	0	0	0	0	0	0	0	0	0	0.0572249	0	0	0	0.0441593	0.102502	0	0	0.0366317	0	0	0	0	0	0.00387197	0	0.0183988	0.0433681	0	0.160975	0	0	0	0	0.0449882	0
TCGA-A2-A1G4-01	0.124432	0.130124	0	0	0	0	0	0.122433	0	0	0.0742966	0	0	0	0	0	0.0653088	0	0.012963	0.032491	0	0	0	0	0	0	0.0136123	0	0.0121724	0	0.052061	0	0	0	0	0	0.0315322	0.0206958	0.0857367	0	0	0	0	0	0	0	0	0.083172	0
TCGA-A2-A1G6-01	0.0926607	0	0	0	0	0	0	0	0	0	0	0	0	0	0	0	0.0531467	0.0277641	0.230534	0.227876	0	0	0	0	0	0	0.0349932	0	0	0	0	0	0.0108486	0.0439237	0	0	0	0	0	0	0	0	0	0	0	0.0576965	0	0	0
TCGA-A2-A259-01	0.157003	0.0758404	0	0	0	0	0	0.237568	0	0	0	0	0	0.0783808	0	0.096928	0.0221652	0	0	0	0.00218302	0	0	0.0145302	0	0	0	0	0	0	0	0	0.0175094	0.0699553	0	0	0	0	0	0	0	0	0.154959	0	0	0	0	0	0
TCGA-A2-A25A-01	0.000789304	0.0857774	0	0.173305	0	0	0	0	0	0	0	0	0.0239162	0	0	0	0.0579925	0.0634679	0	0	0	0	0	0	0	0	0	0	0.442569	0	0	0	0	0	0	0	0	0	0	0	0	0.142402	0	0	0	0	0	0	0
TCGA-A2-A25B-01	0.0242033	0.001862	0	0	0	0	0.0460816	0.0203622	0	0.00864183	0.108631	0	0	0.0724878	0	0.0263489	0.00851136	0.015983	0.0938498	0.0315303	0	0	0	0.0139695	0.0602765	0	0	0	0.107846	0	0	0	0	0.0389843	0	0	0	0.0165082	0.0731935	0	0	0.0114815	0.155414	0	0	0	0	0	0
TCGA-A2-A25C-01	0.0028337	0	0	0	0	0	0.107492	0.0113276	0	0	0	0	0.0533086	0	0	0	0.00993888	0.173776	0	0.00585086	0	0	0	0	0	0.148212	0.0187578	0	0.416315	0	0	0	0	0	0	0	0	0	0	0	0	0	0	0	0	0	0	0	0
TCGA-A2-A25D-01	0.103197	0.0660293	0	0	0	0	0.0113451	0	0	0	0	0	0	0.00085092	0.0745219	0	0.0538536	0	0	0.0532487	0	0.0476797	0	0	0	0	0	0.0157462	0.0249571	0	0.0560558	0	0.114185	0	0.0540048	0	0	0.00962652	0	0	0	0	0.0116975	0	0	0.168454	0	0	0
TCGA-A2-A25E-01	0	0.0695714	0	0	0	0	0	0	0	0.00246168	0	0	0	0.0273825	0	0.0635804	0	0	0.0507004	0.0169905	0.02368	0	0.0112555	0	0	0	0.00725108	0	0	0	0	0.00828168	0.0729165	0	0	0	0	0	0	0	0	0	0.300507	0	0	0.17568	0	0.0226256	0
TCGA-A2-A25F-01	0	0	0	0.338086	0	0	0	0	0	0	0	0	0	0	0	0	0	0	0	0	0	0	0	0	0	0	0.130835	0	0	0	0	0	0	0	0	0.27799	0	0	0	0	0	0.253089	0	0	0	0	0	0	0
TCGA-A2-A3KD-01	0.268466	0.0670768	0	0	0	0	0	0.0375064	0	0	0	0	0	0	0.120879	0	0	0	0	0.130533	0	0	0	0	0	0.0391283	0	0	0	0	0.0289884	0	0	0	0.119551	0	0.0300571	0.0494526	0	0	0	0	0	0	0	0	0	0	0
TCGA-A2-A3XT-01	0.0702845	0.0293395	0	0	0	0	0	0	0	0	0	0	0.0206627	0	0	0.0904044	0.166019	0	0	0	0.0420652	0.00585422	0	0.0536919	0	0	0.0161671	0.0578086	0	0	0	0	0.0658655	0	0	0	0.0160737	0	0	0	0	0.00626416	0.275694	0	0	0.0274462	0	0	0
TCGA-A2-A3XU-01	0.0622685	0.0196044	0	0.000636679	0	0.189437	0	0	0	0	0	0	0.0205663	0	0	0.0601822	0	0.0691183	0	0	0	0	0	0.0595065	0	0	0.0565248	0	0	0	0.0791701	0	0.0136664	0	0	0	0	0	0	0	0	0	0	0	0	0	0	0.0418208	0
TCGA-A2-A3XV-01	0.0780739	0	0	0	0	0	0	0.0718762	0.128118	0.000400223	0.0372709	0	0	0.0672317	0	0.0564346	0	0	0.222939	0	0	0.0209466	0	0	0	0.0772569	0	0	0.0876505	0	0	0	0	0	0.0894071	0	0	0	0	0	0	0	0.00052911	0	0	0	0	0.0406679	0
TCGA-A2-A3XW-01	0	0.00182121	0	0	0	0.0846824	0.0982132	0	0	0	0	0	0	0.114068	0	0	0	0	0.000401607	0	0	0	0	0	0	0	0	0	0	0	0.203971	0.0458715	0	0	0	0	0	0.0252107	0	0	0	0	0	0	0	0	0	0	0
TCGA-A2-A3XX-01	0.142745	0.0316673	0	0	0	0	0.0152538	0	0	0.0279716	0.0136114	0	0	0.0952784	0	0	0	0	0.169403	0.0242035	0	0	0	0	0	0	0.0227897	0	0.0348712	0	0	0.00562942	0.0767714	0	0	0.0826971	0	0	0	0	0	0	0.238058	0	0	0	0	0	0
TCGA-A2-A3XZ-01	0.121934	0.0845793	0	0	0	0.0843535	0.103771	0	0	0	0	0	0	0.137332	0	0	0.232676	0	0	0.0269545	0.00372179	0	0	0	0	0	0	0	0.0545214	0	0.0012953	0	0	0	0	0	0	0.0223476	0	0	0	0	0	0	0	0	0	0.0307212	0
TCGA-A2-A3Y0-01	0.0126433	0.0215999	0	0	0.00748559	0	0.0176528	0	0	0	0	0	0	0	0	0	0.114158	0.00983733	0.0759845	0.00230491	0	0.0117928	0	0.0472369	0	0.0235883	0	0	0	0	0.027416	0	0.0493816	0.0256455	0.0179152	0.0318058	0.0328486	0	0	0	0	0	0.351544	0	0	0	0	0	0
TCGA-A2-A4S1-01	0	0.0342445	0	0	0	0	0	0	0	0.00848918	0.087983	0	0.0345313	0	0	0	0.00244863	0	0.115883	0	0	0.00982058	0.149297	0	0	0.0430469	0.0127017	0	0	0	0	0	0.0235262	0	0	0	0	0	0	0	0	0	0.139561	0	0	0	0	0.0229468	0
TCGA-A2-A4S2-01	0.126692	0.115728	0.0304398	0	0	0	0	0	0	0	0.0277525	0	0	0	0	0.093221	0	0	0.118161	0.116925	0.0233243	0	0.0261426	0.0363007	0	0.0267928	0	0	0	0	0	0	0.128111	0.0865073	0.0107095	0	0	0	0	0	0	0	0	0	0	0	0	0	0
TCGA-A2-A4S3-01	0.142605	0.0554094	0	0	0	0	0	0	0.0364778	0	0.082268	0	0.0342299	0.0103831	0.0469958	0	0.0765594	0	0.0324313	0.00985699	0	0	0	0	0	0	0	0	0.0370703	0	0.0193331	0	0	0.0319022	0	0	0.0324509	0	0	0.0042743	0.083904	0.0287749	0	0	0	0.0537836	0	0	0
TCGA-A7-A0CD-01	0.327602	0	0	0	0	0	0	0	0	0	0.10872	0	0	0	0	0	0	0	0.0499059	0.0540842	0	0	0	0.0462483	0	0	0.00696308	0	0	0	0	0	0	0	0	0.378038	0	0	0	0	0	0	0.00912129	0	0	0	0	0	0
TCGA-A7-A0CE-01	0.0559804	0	0	0	0	0	0.0891165	0.0991573	0.00609951	0	0.0525802	0	0	0.0385718	0	0	0.0317959	0	0.046504	0.0304925	0.00327582	0.00620615	0	0	0	0	0.0625461	0	0.0347034	0	0.00428252	0	0	0	0	0	0.000276719	0	0	0.0240876	0	0.0234461	0.337866	0	0	0	0	0	0
TCGA-A7-A0CG-01	0	0.168535	0	0	0	0.200912	0	0	0	0	0	0	0	0.0554305	0	0	0.0931059	0.0083179	0	0.0387189	0	0	0.0250325	0	0	0	0	0	0	0	0.0281998	0.00307638	0	0	0	0	0.00110846	0.0226219	0	0	0	0.0105936	0	0	0	0	0	0	0
TCGA-A7-A0CH-01	0.0774906	0.22385	0	0	0	0	0	0	0	0	0	0	0	0	0	0.126739	0	0	0	0	0	0	0.0210398	0	0	0.0447177	0.0124462	0	0	0	0	0	0.032183	0.0786448	0.0686566	0	0.0158691	0	0	0	0	0	0	0	0	0	0	0	0
TCGA-A7-A0CJ-01	0.236985	0	0	0	0	0	0.0878663	0.0320805	0	0	0	0	0	0	0	0	0.028051	0	0.0661812	0.0284468	0	0	0	0	0	0.0357647	0.0212526	0	0.0747521	0	0.059567	0	0	0.061986	0	0	0	0	0	0	0	0.0448334	0.173367	0	0	0	0.0249477	0	0
TCGA-A7-A0D9-01	0.0749448	0.128415	0	0	0	0	0.164136	0	0	0	0	0	0.0314973	0	0.0321983	0	0.0446492	0	0.0760411	0	0.0963927	0	0	0	0	0.0588193	0.0726571	0	0	0	0.0700683	0.00552349	0	0	0	0.0301589	0.0136238	0.0107927	0	0.0227969	0	0.0487119	0	0	0	0	0	0	0
TCGA-A7-A0DA-01	0.0384916	0.0288405	0	0	0	0	0.0123206	0	0	0	0.0702637	0	0	0.0189319	0	0	0.00265666	0	0	0	0.0445263	0.0096594	0	0	0	0	0.037628	0	0.0442178	0	0	0	0.133991	0.0304955	0	0.00901564	0	0.000931517	0	0	0	0	0.424807	0	0	0	0	0.0640034	0
TCGA-A7-A0DB-01	0.105537	0.164135	0	0	0	0	0	0	0	0.0206312	0	0	0	0	0	0	0.12046	0	0.0567127	0.145903	0	0.0470364	0.109173	0	0	0	0	0	0	0	0	0.00807568	0.0368606	0	0	0	0.0244011	0	0	0	0	0	0	0	0	0	0	0	0.00665974
TCGA-A7-A13D-01	0.018245	0	0	0	0	0.0582529	0.0517055	0	0.00464769	0	0	0	0	0.0122449	0	0	0.0359938	0	0	0	0.00097201	0	0	0	0	0	0	0	0	0	0	0.00623683	0.0587644	0.0441258	0	0.0631031	0.00854737	0	0	0	0	0	0.403279	0	0	0	0.00109437	0	0
TCGA-A7-A13E-01	0.303502	0	0	0	0	0	0.0345152	0	0	0	0	0	0	0	0.0419287	0	0.0572712	0	0.118381	0	0.00729477	0	0	0	0.0802509	0	0	0	0.0425686	0	0.00714497	0	0.0434824	0	0	0	0	0	0	0	0.0304832	0.00295653	0.060363	0	0	0	0	0	0
TCGA-A7-A13F-01	0.0813735	0.00203004	0	0	0	0.268172	0	0.0417555	0	0	0.110832	0	0.00158542	0.149142	0	0.0970768	0.0822521	0	0	0	0	0	0	0	0	0	0	0	0	0	0	0	0	0	0	0	0.00876999	0	0	0	0	0	0	0	0	0	0	0	0
TCGA-A7-A13G-01	0.0597704	0.180063	0	0	0	0.0356457	0	0	0	0	0	0	0.0225525	0	0	0	0.00902061	0	0.226624	0	0.0688848	0	0	0.0577024	0	0	0	0	0	0	0	0	0	0	0	0	0	0	0	0	0	0.00257013	0	0	0	0	0	0	0
TCGA-A7-A26E-01	0.167346	0.19427	0	0	0	0.0263165	0.0445938	0	0	0.00418009	0	0	0	0.140404	0	0.048569	0.0265191	0	0	0.00486074	0	0.0147292	0	0	0.0124498	0	0	0	0.091172	0	0	0	0.0411538	0	0	0	0	0	0	0	0	0	0	0	0	0	0	0	0
TCGA-A7-A26F-01	0.235	0.0361147	0	0	0	0	0	0	0	0.00310189	0	0	0.0112536	0.0577454	0	0	0.00802511	0	0	0	0	0	0	0.0883063	0.00293248	0	0.0143306	0	0	0	0	0	0.123744	0.084283	0	0	0	0	0	0.0702003	0	0	0.111584	0	0	0	0	0	0
TCGA-A7-A26G-01	0.00131988	0.0609541	0	0.220973	0	0.0134228	0.112301	0	0	0.00976838	0	0	0.0130757	0	0	0.00719814	0.103304	0	0.101849	0	0	0	0	0.0511097	0	0.0239706	0	0	0.00529752	0	0	0.0143491	0.00434359	0	0	0	0.00268193	0	0	0	0	0	0.138861	0	0	0	0	0	0
TCGA-A7-A26H-01	0.105525	0.208653	0	0	0	0	0.042962	0.0220917	0	0	0	0	0.00611354	0.00391486	0	0	0.293699	0	0	0.00145186	0	0	0	0	0	0	0	0	0.0305821	0	0	0	0.0109962	0	0	0	0	0	0	0	0	0	0	0.022834	0	0.0351328	0	0	0.011794
TCGA-A7-A26I-01	0.0648196	0.0231808	0	0.173033	0	0.00291999	0.165585	0	0	0	0	0	0.0085194	0.013909	0	0.0368125	0.0352395	0	0	0	0.022176	0	0	0.0136609	0	0.00811002	0.00786362	0	0	0	0	0	0	0	0	0.0806104	0	0	0	0	0.040046	0	0.135118	0	0	0.0199233	0	0	0
TCGA-A7-A26J-01	0.171674	0.0406131	0	0	0	0	0	0.0332642	0.0271485	0	0.16695	0	0.0390349	0	0.0759915	0	0.0318312	0	0	0.051925	0	0	0	0.019029	0	0	0	0	0.000171133	0	0	0	0.142668	0	0	0	0	0	0	0	0	0	0.123136	0	0	0	0	0	0.0286348
TCGA-A7-A2KD-01	0.0940214	0.0367029	0	0	0	0.151715	0.120022	0	0.00417041	0	0.0479871	0	0.0348482	0	0	0	0.0188693	0	0.047182	0.037469	0.0275083	0	0	0	0	0	0.00630635	0	0	0	0	0	0	0	0.0499531	0	0	0	0.0220123	0	0	4.33857e-05	0	0	0	0	0	0	0
TCGA-A7-A3RF-01	0.125981	0.0160908	0	0.472144	0	0	0	0	0	0	0	0	0	0	0	0	0	0	0	0.0587105	0	0	0	0	0	0	0	0.003252	0	0	0.0502064	0	0	0.0488578	0	0	0	0	0	0	0.0177544	0.117538	0	0	0	0	0	0	0
TCGA-A7-A425-01	0.280034	0	0	0	0	0	0.0426829	0	0	0.0560346	0.160899	0	0	0	0.0690431	0	0	0	0	0	0.0273642	0	0	0	0	0	0.0234803	0	0	0	0.0249462	0	0.20884	0	0	0	0	0	0	0.0333235	0	0	0	0	0	0	0	0	0.00356412
TCGA-A7-A4SC-01	0	0	0	0	0	0	0.0802683	0.0100267	0	0	0	0	0	0.0730422	0	0	0	0	0.127995	0.0486474	0	0.02966	0.072232	0	0	0	0.047423	0	0.196976	0	0.00193077	0	0	0	0	0	0.00329356	0.00401531	0	0.00592495	0	0	0	0	0	0	0	0	0
TCGA-A7-A4SD-01	0.15968	0	0	0.0631208	0	0.221841	0	0	0	0	0.0907951	0	0	0.0105866	0	0	0.0164835	0.0103881	0	0	0.0693286	0.0225239	0	0	0	0.0486824	0	0	0	0	0	0	0.0189335	0.0401434	0	0	0.0237015	0	0	0.0165398	0	0	0.0216619	0	0	0	0	0	0
TCGA-A7-A4SE-01	0.0441587	0.0784352	0.296779	0.0178117	0	0	0.0118326	0	0	0	0	0	0	0	0	0	0.136302	0	0	0	0	0.00456073	0	0	0	0.0295982	0.000601216	0	0.0635153	0	0	0.0102733	0	0	0	0.0149445	0	0	0	0	0	3.61969e-05	0	0	0	0.0556314	0	0.0794542	0
TCGA-A7-A56D-01	0.0529865	0.235123	0	0	0	0.0888068	0.0379871	0	0	0.00485191	0	0	0.0237766	0.0570968	0	0	0.179739	0	0.0349319	0.0127426	0.0103369	0	0	0	0	0	0.0108852	0	0	0	0	0	0	0.0280657	0	0	0.0032684	0	0.0622056	0	0	0	0	0	0	0	0	0	0
TCGA-A7-A5ZV-01	0.0165967	0.0210542	0	0.0382824	0	0.0412949	0	0.0556574	0.00232134	0	0	0	0	0.00484494	0	0.024163	0.0631754	0	0.0305872	0	0.00239721	0.0301651	0	0	0	0	0.00569087	0	0.0369218	0.0117446	0.0591692	0	0.0422027	0	0	0	0	0	0.0248964	0	0	0	0.298387	0	0	0	0	0	0
TCGA-A7-A5ZW-01	0.190405	0.110422	0	0	0	0	0	0	0	0	0	0	0	0.0517147	0	0	0.172108	0.0460554	0.0085071	0	0	0	0	0.0521798	0	0	0.0232162	0.0266553	0.0200471	0	0.142329	0	0.102707	0	0.0133781	0	0.0230558	0	0	0.00772879	0	0	0	0	0	0	0	0	0
TCGA-A7-A5ZX-01	0.0393072	0.049171	0	0	0	0.0686309	0.0568637	0.00221742	0	0	0	0	0	0.127234	0	0	0	0	0	0.0584306	0	0.0556705	0	0	0	0	0.0576392	0	0	0	0	0	0.175693	0	0	0.0792889	0.0867818	0.0103676	0	0	0	0.0028485	0.098479	0	0	0	0	0	0
TCGA-A7-A6VV-01	0.161462	0.0185089	0	0.014148	0	0	0	0.0658051	0	0	0	0	0.0229282	0	0	0	0.113718	0	0	0	0.000505496	0	0	0.0469927	0	0	0	0	0	0	0	0	0.0222114	0	0.194758	0	0.0154983	0	0	0	0	0.0117546	0.0240763	0	0	0	0.053665	0	0
TCGA-A7-A6VW-01	0.0833991	0	0.22646	0.0539171	0	0	0.0373583	0	0	0	0	0	0	0.00557445	0	0	0.0287806	0	0	0.0248922	0.0472731	0	0	0	0	0	0.0111814	0	0.0227174	0	0.0434568	0	0.00414518	0.105346	0.0169727	0	0	0.0247882	0.0557864	0	0.0839073	0.0319445	0	0	0	0	0	0	0
TCGA-A7-A6VX-01	0.0502758	0.132381	0	0	0	0	0.0012948	0.0432491	0.010295	0.0122275	0.00613473	0	0	0	0	0.0101655	0.0473417	0.0153928	0	0	0.0157626	0.024945	0	0.000187512	0	0	0	0	0.146821	0	0.00947026	0	0.070258	0.0913916	0	0	0.0246043	0.00517501	0	0	0	0.0145949	0.208127	0	0	0.0367731	0	0.00854951	0
TCGA-A7-A6VY-01	0	0.0361846	0	0.00384689	0	0	0	0	0	0.01863	0	0	0.0100969	0.0374596	0.07452	0	0.0428334	0	0.0585214	0.0123095	0.0135571	0	0.00987738	0.0114133	0	0	0.00692169	0	0.0356433	0	0	0	0	0	0	0	0.0183913	0	0	0	0	0.0733899	0.379237	0	0	0	0	0.0379448	0
TCGA-A8-A06N-01	0.130008	8.28939e-05	0	0	0	0	0	0	0.00468719	0	0.0419821	0	0.0630467	0	0	0	0.0180429	0	0.300213	0	0	0.023697	0	0.0145348	0	0	0	0	0.0222723	0	0	0	0	0	0.0729435	0	0.0186746	0	0	0	0	0	0	0	0	0	0	0	0
TCGA-A8-A06O-01	0.443525	0.0407033	0	0	0	0	0	0.0287621	0.0485416	0	0	0	0	0	0	0	0.0101533	0	0.0260396	0.0770463	0	0.0155525	0	0.00196252	0.0510957	0.0127909	0	0	0.0961415	0	0	0.0152409	0	0.00285498	0	0	0	0	0	0.0523153	0	0	0.0401981	0	0	0.00123294	0	0	0
TCGA-A8-A06P-01	0.201067	0.0875535	0	0	0	0	0.050584	0	0.0367282	0	0	0	0	0.0331716	0	0	0	0	0.0892161	0	0	0	0	0	0	0.00149314	0.0371215	0	0	0	0.11436	0.0315563	0.204636	0	0.0760577	0	0	0	0	0	0	0	0	0	0	0	0	0	0
TCGA-A8-A06Q-01	0.0212686	0.363154	0	0	0	0.0168232	0.044445	0	0	0	0	0	0	0.104372	0	0.0106033	0.317677	0	0	0.007846	0	0	0	0	0	0	0	0	0	0	0.00505089	0	0	0.0312888	0	0	0	7.40548e-05	0	0	0	0	0	0	0	0	0	0	0
TCGA-A8-A06R-01	0.183066	0.0589047	0	0	0	0	0.0730402	0.0188884	0	0	0	0	0	0	0	0	0.0256625	0	0	0	0	0.0368574	0	0.0506042	0.0646312	0	0	0	0.0453607	0	0.0736591	0	0	0	0.0163099	0.0363489	0.00989743	0	0	0	0	0.00664817	0.152327	0	0	0	0.0189699	0	0
TCGA-A8-A06T-01	0	0.0468286	0	0	0	0.147402	0	0.019491	0	0.0466199	0	0	0	0	0	0	0.110709	0	0.000546933	0.0386493	0.0135216	0.00711632	0	0.204519	0.0293998	0	0.0123129	0.0260982	0	0	0.0724007	0	0.146628	0	0	0	0	0.00393234	0	0	0	0.0429162	0	0	0	0	0	0	0
TCGA-A8-A06U-01	0.065205	0.0526582	0	0	0	0.103826	0.0160454	0	0	0	0	0	0	0	0	0	0.149543	0.00960589	0	0.0708609	0	0	0	0	0.0336505	0	0.00864239	0	0	0	0.132335	0	0.00948335	0.0590723	0.0300746	0	0.0377622	0.000465931	0	0	0	0.00882349	0	0	0.00387357	0	0	0	0
TCGA-A8-A06X-01	0.0809618	0.0163957	0.266893	0	0	0	0	0	0	0	0.0156441	0	0	0	0	0	0.0123078	0	0	0	0	0	0.000625422	0.0273059	0	0.00356927	0	0	0.142785	0	0	0.0100964	0	0	0	0	0	0	0	0.084498	0	0	0.108217	0	0	0.0994126	0	0	0
TCGA-A8-A06Y-01	0.12734	0.0844676	0	0	0	0	0	0	0	0	0	0	0	0.0774802	0	0	0.0177612	0	0	0	0.00794903	0	0	0	0	0	0	0	0.086136	0	0	0.0277833	0.216805	0	0	0.0649524	0.0444652	0	0.0078082	0	0	0	0	0	0	0	0	0	0
TCGA-A8-A06Z-01	0.0941874	0.0138025	0.286432	0.221964	0	0	0	0.0221366	0	0	0	0	0	0	0	0.026336	0	0	0.00975783	0.00480954	0.0255276	0.0233313	0.00699707	0.0746921	0	0	0	0	0	0	0	0.0389939	0.0212288	0	0	0	0	0	0	0.021975	0.0190534	0	0	0	0	0	0	0.0677969	0
TCGA-A8-A075-01	0.0991897	0.109746	0.278138	0	0	0	0.0896134	0.0793327	0	0	0.11631	0	0.00919596	0	0	0	0.0832775	0	0	0	0.00844533	0.00359426	0	0.0150579	0	0	0	0	0.0414806	0	0	0	0	0	0	0	0.00680096	0	0.00515688	0	0	0	0	0	0	0	0	0	0
TCGA-A8-A076-01	0.0901994	0.00328603	0	0	0	0	0.144968	0	0	0	0	0	0.0231335	0.0647791	0	0.00874904	0.0272348	0.00597862	0	0	0	0	0	0	0	0	0	0	0.0428454	0	0	0	0.0726055	0	0	0	0	0.00128506	0	0	0.010117	0	0	0	0	0	0	0	0
TCGA-A8-A079-01	0.200726	0.00849915	0	0	0	0	0	0	0.00700438	0	0	0	0.0335518	0	0.00470688	0	0.04783	0	0	0	0	0.0125782	0.0625942	0	0	0.00629349	0	0	0	0	0	0.00708541	0.0611466	0.0658951	0.154864	0.117467	0	0	0	0	0	0	0	0	0	0	0	0	0
TCGA-A8-A07B-01	0.0948089	0.173932	0	0	0.0136561	0.0107184	0	0	0	0.0075202	0	0	0	0.0108911	0	0.0331805	0.19546	0	0	0	0.0167577	0	0.147066	0	0	0	0	0.0720362	0	0	0.0529894	0	0	0	0	0	0	0	0	0	0	0	0.0611218	0	0	0	0	0.0598377	0
TCGA-A8-A07C-01	0	0	0.00653861	0	0	0.104459	0.0346061	0.00895015	0	0	0.0625828	0	0	0.0488844	0.0125892	0	0	0	0	0	0.0148292	0.0141547	0	0	0	0.0259227	0.0117719	0	0.0765588	0	0	0	0	0	0.0116022	0.0243048	0	0	0	0.092502	0	0	0.272601	0	0	0	0.050305	0	0
TCGA-A8-A07E-01	0	0.176203	0	0	0	0.114551	0	0	0	0	0	0	0	0.110105	0	0.0151542	0.01162	0	0.132359	0	0.00117891	0	0	0	0	0	0	0	0.0345647	0	0	0	0	0.149862	0	0	0.0724185	0.0169966	0	0	0	0	0	0	0	0	0.0926357	0	0
TCGA-A8-A07F-01	0.103762	0	0	0	0	0.217123	0.17837	0	0.0648892	0	0	0	0	0	0	0	0.0268123	0	0.0750417	0	0.00741387	0	0	0	0	0	0	0	0	0	0	0	0.15479	0	0	0	0	0.0230824	0	0	0	0	0	0	0	0	0	0	0
TCGA-A8-A07G-01	0.0483433	0.118841	0.190965	0.198788	0	0.135238	0.00437735	0.0491078	0	0	0	0	0	0.0255638	0	0	0.0382674	0	0.0595681	0.0147292	0	0	0	0.0330167	0.00586	0	0	0	0	0	0	0.00720819	0.0104017	0.0194611	0	0	0	0	0	0	0	0	0.0402637	0	0	0	0	0	0
TCGA-A8-A07I-01	0.287573	0	0	0	0	0	0.0276594	0.0532075	0	0	0.102653	0	0	0.0578329	0	0.0290136	0.118796	0	0	0	0	0	0	0.0223651	0	0	0	0	0.141286	0	0	0	0.0327519	0	0	0	0.0110005	0	0	0	0.0530425	0.0146769	0.0481418	0	0	0	0	0	0
TCGA-A8-A07J-01	0.049154	0.0449147	0	0	0	0	0.20925	0.0422062	0	0	0	0	0.0673349	0	0.0156547	0	0.0600532	0.0097521	0.0731264	0	0.0360565	0	0	0	0	0	0	0	0.0388898	0	0	0	0.0901454	0	0	0	0.0405335	0	0	0.0234747	0	0	0.120538	0	0	0	0	0.0215527	0
TCGA-A8-A07L-01	0.0339592	0	0	0	0	0.0605268	0	0.0757255	0	0.0225284	0.139878	0	0	0	0.00258199	0	0.00254873	0	0.0356675	0	0.00730576	0.0327491	0	0.038197	0.0431801	0	0	0	0	0	0.0738271	0.00556583	0.0791952	0.0560603	0	0	0	0	0	0.0330593	0	0.00916309	0.24109	0	0	0	0	0	0
TCGA-A8-A07O-01	0.179853	0.229261	0	0	0	0	0	0	0	0	0	0	0	0.0728059	0	0	0.0147948	0	0	0	0.0264634	0	0	0	0	0	0	0.0958147	0	0	0	0	0	0	0.018222	0.00455566	0	0	0	0.09321	0	0	0	0	0	0	0	0	0
TCGA-A8-A07P-01	0.0840098	0.0430967	0	0	0	0.198221	0.0442996	0	0	0	0	0	0.0343996	0	0	0.0342493	0	0	0.0603973	0	0	0.0181498	0.113786	0	0	0	0.0253451	0	0	0	0.0460445	0	0	0.0284048	0.00475854	0	0	0	0.0180802	0	0	0.0269021	0	0	0	0	0	0	0
TCGA-A8-A07U-01	0.106498	0.0877159	0	0	0	0	0	0.0634394	0	0	0	0	0.00691307	0.0596427	0.0367383	0	0.174376	0	0	0.0229928	0	0	0	0	0	0	0	0	0.0686086	0	0	0	0	0	0.00854199	0.0314643	0.00495557	0	0	0.00525143	0	0.0246761	0.100917	0	0	0	0	0.0175922	0
TCGA-A8-A07W-01	0.160083	0.000380287	0	0	0	0	0.0600048	0	0	0.0130978	0	0	0	0	0.044767	0	0.0561853	0.0452556	0.13918	0	0	0.0241952	0	0	0	0.0132104	0	0	0.0436028	0	0.0600742	0	0	0	0	0.00282531	0	0	0.0453636	0	0	0	0.152732	0	0	0	0.00482581	0	0.0122525
TCGA-A8-A07Z-01	0.172666	0	0	0	0	0	0	0	0	0.0616569	0	0	0	0	0.144317	0	0	0	0.28172	0	0	0	0	0	0	0.0112304	0.0317867	0	0.0229127	0	0.0494037	0.0088061	0	0	0	0	0.17997	0	0	0	0	0	0	0	0	0	0	0	0.0355314
TCGA-A8-A081-01	0.156419	0.126266	0	0	0	0.00369713	0	0.080492	0	0	0	0	0.0302154	0.0137184	0.0352339	0	0.139759	0.0145405	0.0615352	0.00661708	0.00828403	0.0186941	0	0	0.00729896	0	0.00232482	0	0	0	0.062767	0	0.031075	0	0	0	0	0	0.0170377	0	0	0	0.0478101	0	0	0	0	0	0.0372885
TCGA-A8-A082-01	0.133151	0	0	0	0	0	0.140714	0	0	0	0	0	0	0	0	0	0.0379717	0	0.363579	0	0	0	0	0	0	0	0	0	0	0	0.0299912	0	0	0	0	0	0	0	0	0	0	0	0	0	0	0	0	0	0
TCGA-A8-A083-01	0	0.0683642	0	0	0	0	0.0185764	0.0427286	0	0.0212712	0.000657467	0	0.0352126	0.0617546	0	0	0	0	0.0717046	0.348013	0	0.00104291	0	0.0284539	0	0.0482035	0.0381777	0	0	0	0	0	0	0	0	0	0.00696026	0	0	0	0	0	0	0	0	0	0	0	0.0836151
TCGA-A8-A084-01	0.132488	0.0997052	0	0.0168518	0	0	0.142914	0.0119589	0	0	0.0344729	0	0	0.166146	0	0.0717038	0.0748838	0	0.0568781	0	0	0.00822449	0	0	0	0	0	0	0	0	0	0	0	0	0	0.0274967	0.00230705	0	0	0	0	0	0.0001447	0	0	0	0	0	0.0392759
TCGA-A8-A085-01	0.00130137	0.00798692	0.0312072	0	0	0	0.00157744	0	0	0	0	0	0	0.00619365	0	0	0.131066	0	0	0	0.00767739	0.0140586	0	0.236164	0	0.0285466	0.0372134	0	0.189992	0	0	0.00707836	0	0	0.00826869	0	0	0	0	0	0	0.026461	0.132525	0	0	0	0	0	0
TCGA-A8-A086-01	0.0813242	0	0	0.0629993	0	0	0	0.0548367	0	0	0	0	0	0.00877272	0	0	0	0.0585542	0.406612	0	0.014477	0.0591174	0	0.0711239	0	0	0	0	0	0	0	0	0.00384956	0	0.0794739	0	0.0402942	0	0	0	0	0	0	0	0	0	0	0	0
TCGA-A8-A08A-01	0.0910668	0	0	0	0	0	0	0	0	0	0.0139839	0	0	0.0254528	0	0	0	0	0	0.0623447	0	0	0	0	0	0.0364717	0	0.127399	0	0	0	0	0	0	0.247256	0	0	0	0.0120446	0	0	0	0	0	0	0	0	0	0
TCGA-A8-A08B-01	0.0510658	0.238917	0.0132483	0	0	0.0398005	0.0263187	0.0136714	0	0	0.0501897	0	0	0.114568	0.0648133	0	0.0154605	0	0	0.0122446	0	0	0	0.123265	0	0.0141895	0	0	0.00298488	0	0	0	0.00475463	0.00282999	0	0	0.0189954	0	0.00371283	0	0	0	0	0	0	0	0	0	0
TCGA-A8-A08F-01	0.00413245	0.015661	0	0	0	0.0117396	0	0.0277299	0	0	0.0245882	0	0	0	0	0	0.0544608	0	0.0455386	0	0.00796886	0.0218266	0.0631687	0.000541878	0.108067	0.0263838	0	0	0	0.110778	0	0	0	0.0770292	0	0.0138593	0.01536	0	0	0	0	0.0457915	0.204826	0	0	0	0	0	0.0256402
TCGA-A8-A08G-01	0.151173	0	0	0	0	0	0.0824524	0.0179351	0	0	0	0	0	0.0719188	0	0	0.0281938	0.103281	0.111349	0	0.0145751	0.0408483	0	0	0	0	0	0	0.0245612	0	0.109566	0	0	0	0	0	0	0	0	0	0.0271463	0	0	0	0	0	0	0	0.0787959
TCGA-A8-A08H-01	0	0.603538	0	0.0919182	0	0	0	0.0599403	0	0.00859988	0	0	0	0.0397546	0	0	0	0	0.0177441	0	0	0	0	0.0485321	0	0	0.002807	0	0.00288084	0	0	0	0	0	0	0.0485123	0	0	0.00855052	0	0	0	0.00261567	0	0	0.00415005	0.0240459	0	0
TCGA-A8-A08I-01	0.101229	0.010577	0	0.127871	0	0	0.0689878	0	0	0	0.113061	0	0.00223306	0.0667879	0	0.066901	0.0207868	0	0	0.0117121	0.0300643	0	0	0.0234848	0	0.0226355	0	0	0	0	0	0	0	0	0	0	0.0106386	0	0.00217952	0.00377687	0	0.00333927	0	0	0	0	0	0.12097	0
TCGA-A8-A08J-01	0.123903	0.0713405	0	0.125943	0	0	0.0372741	0.0508149	0	0.0294598	0	0	0	0.103855	0.04813	0	0.0494988	0	0	0.0395081	0	0.0638479	0	0	0	0.0422876	0	0	0	0	0.0179224	0	0	0	0	0	0.0592992	0	0	0.0367697	0.000939189	0.0078028	0	0	0	0	0	0	0
TCGA-A8-A08L-01	0.0321073	0.0989546	0.258536	0	0	0	0.0656655	0	0	0.0128848	0.0257665	0	0.0115302	0	0	0.00723483	0.262532	0.0147458	0.00795211	0.000439398	0.0104077	0.0156982	0	0.0296619	0	0	0	0	0	0	0.00369076	0	0.0243234	0.00441631	0	0	0	0	0.0250342	0	0	0.00568182	0.0105433	0	0	0	0	0	0
TCGA-A8-A08O-01	0.15422	0.0102076	0	0	0	0	0.0469396	0	0	0	0.0843283	0	0.0119443	0.141945	0	0.0625178	0.0789518	0	0	0.0022546	0	0.0372752	0	0.145373	0	0	0	0	0	0	0.113888	0	0	0	0	0	0	0	0	0	0	0.0431022	0	0	0	0	0	0	0.0670525
TCGA-A8-A08P-01	0.0658568	0.0933794	0.0410647	0.00886141	0	0.160843	0	0	0	0	0	0	0.0143743	0.0518656	0	0.0120206	0.126548	0	0	0.0965581	0.0463844	0	0	0	0	0	0	0	0	0	0	0.00450737	0	0	0	0	0	0	0	0.0576312	0.0077429	0	0	0	0	0.0616362	0	0	0.0256483
TCGA-A8-A08R-01	0.0695188	0.0102704	0.40673	0.0257453	0	0	0.0259092	0.0417841	0	0.00208193	0	0	0	0.0122039	0	0	0.13496	0	0.00668429	0	0.00699948	0.008742	0	0.0115856	0	0.0208126	0	0	0.00833336	0	0	0	0	0	0	0	0.0530794	0	0	0	0	0	0.144507	0	0	0	0	0.00867654	0
TCGA-A8-A08S-01	0.309199	0.0834644	0	0	0	0	0	0	0	0	0.126872	0.000589521	0.00537326	0.0450342	0	0	0	0	0.0652433	0	0.000563975	0	0	0.11479	0	0	0	0	0	0	0.091599	0.00866438	0.0459739	0	0	0	0	0	0	0	0.0204547	0.0240696	0.0175191	0.00947903	0	0	0	0	0
TCGA-A8-A08T-01	0.102626	0.0247614	0	0	0.118378	0	0	0	0	0.0684998	0	0	0.00362069	0.0642621	0	0	0.0381032	0.0631322	0	0.0360243	0	0	0	0	0	0	0	0	0.023808	0	0	0	0	0.201415	0	0.0133516	0	0	0	0.0441186	0	0	0	0	0	0	0	0	0
TCGA-A8-A08X-01	0.0365923	0	0	0	0	0	0	0.18766	0.0131021	0	0	0	0.0179737	0	0	0.062437	0.0600991	0	0.52205	0	0	0	0.000588238	0	0	0	0	0	0	0	0	0	0	0	0	0	0	0.0568078	0	0.00664652	0	0	0	0	0	0	0	0	0
TCGA-A8-A08Z-01	0.232097	0.0556146	0	0	0	0	0.120953	0	0	0	0	0	0	0	0	0.058554	0	0.00877154	0.137957	0	0.045471	0	0	0	0.0262258	0	0.0276309	0	0	0	0	0.0297435	0	0	0	0	0	0.0154096	0	0	0	0	0	0	0.012014	0	0	0.227812	0
TCGA-A8-A090-01	0.17804	0.124915	0	0	0	0	0	0.091105	0.0207637	0	0.0427266	0	0	0.0616939	0.0245579	0.105937	0.0199404	0	0.0196843	0	0	0	0	0	0	0.0107383	0	0	0	0	0	0	0	0	0	0.03533	0.00347525	0.0213691	0	0.0820307	0	0.0125385	0	0	0	0	0	0	0.000416161
TCGA-A8-A091-01	0.339011	0.137686	0	0.0663028	0	0	0.0633282	0	0	0	0	0	0	0.0152854	0	0.0250234	0.047542	0	0.137312	0.0196186	0	0	0	0	0	0	0	0	0.111391	0	0	0	0	0	0	0	0.00175115	0	0	0	0	0	0	0	0	0	0	0	0
TCGA-A8-A092-01	0.121084	0.238694	0	0	0	0	0.0742725	0	0	0.0112113	0.00268194	0	0	0.17928	0	0.0105957	0.169658	0	0.00209857	0.00432563	0	0	0	0.00875729	0.0663556	0	0	0	0	0	0	0	0.0250868	0	0.00453925	0	0.022042	0	0	0	0	0	0	0	0	0	0	0	0
TCGA-A8-A093-01	0.0673282	0.329148	0	0	0	0	0	0	0	0.0142577	0	0	0	0.176496	0	0	0.129862	0.000580934	0	0.00252764	0	0.00326699	0	0.0604907	0	0	0	0	0	0	0.00592601	0	0.0281224	0	0	0	0.0118505	0	0	0	0	0	0	0	0	0	0	0	0
TCGA-A8-A094-01	0.0425033	0.238486	0	0	0	0	0.046934	0	0.00995761	0	0.00625148	0	0	0.0476404	0	0.103595	0.29708	0.0118087	0	0	0.00943552	0.00426199	0	0.0300727	0	0.0159427	0	0	0	0	0	0	0	0	0	0	0.000319292	0	0	0	0	0.0180986	0	0	0.0316707	0	0	0	0
TCGA-A8-A095-01	0.0433291	0.333073	0	0	0	0	0.0577533	0	0	0	0.00158179	0	0	0.0811621	0	0	0.321929	0	0	0	0	0	0	0	0.0039495	0.00373808	0	0	0	0	0	0	0.0375295	0	0	0	0	0	0.014323	0	0	0.00729874	0.0569936	0	0	0	0	0	0
TCGA-A8-A096-01	0.259407	0	0	0	0	0	0	0	0	0.112873	0.0708829	0	0.0242279	0	0	0.0712419	0	0	0.325944	0	0	0.034765	0	0	0	0	0	0	0	0	0	0	0.0156212	0	0	0	0	0	0	0	0	0	0.085037	0	0	0	0	0	0
TCGA-A8-A097-01	0.036916	0.0420124	0.16642	0.0348671	0	0	0	0.0449285	0	0.000531159	0	0	0	0.023753	0	0.00157668	0.107028	0	0	0	0.00923222	0.00332724	0	0	0	0.0230455	0	0	0.035041	0	0.0399854	0	0	0	0.0351142	0.0295844	0	0	0.110796	0	0	0.0357263	0.0602038	0	0	0	0	0	0
TCGA-A8-A099-01	0.153503	0	0	0.0548559	0	0	0.0440124	0.0959136	0.0310705	0.0600629	0	0	0	0	0	0.108056	0.0820668	0	0.148591	0	0	0	0	0	0	0	0	0	0.0949644	0	0	0	0	0	0	0	0	0	0	0.0675482	0.0348142	0	0	0	0	0	0	0	0.00197945
TCGA-A8-A09A-01	0.0264405	0.0307832	0	0	0	0	0.0866363	0	0	0.0130244	0.239739	0.0102769	0	0	0	0.0241109	0.0344577	0	0.038995	0	0	0.00240084	0	0.0301917	0	0.0152335	0	0	0	0	0	0.0094792	0.117928	0	0	0	0	0	0.0126575	0	0	0	0.114104	0.0360257	0	0	0	0.108923	0
TCGA-A8-A09B-01	0.174227	0.0777624	0	0.0157946	0	0	0	0.0665264	0	0.0454826	0.150838	0	0	0.040687	0	0	0.0379702	0	0	0.0449955	0	0	0	0.0164454	0	0	0	0	0	0	0	0	0	0	0	0.00573641	0	0	0	0	0	0.0407691	0	0	0	0	0	0.133656	0
TCGA-A8-A09C-01	0.14104	0	0	0	0	0	0	0.10508	0	0	0	0	0	0	0.0852664	0.00778779	0	0.0172732	0	0.107122	0	0.0230949	0	0	0	0.0106379	0.00114915	0	0	0	0.0739219	0.0262247	0	0	0	0.128469	0.00466585	0.0174932	0.0065903	0	0.0639513	0.0422761	0.0414335	0	0	0	0	0	0
TCGA-A8-A09D-01	0	0.152861	0	0	0	0	0	0.0429461	0	0	0	0	0.0165598	0	0.0343908	0	0	0	0	0.0382491	0.0544146	0	0	0	0.114491	0.0262429	0	0.125324	0	0	0	0	0	0	0	0	0	0.030549	0	0	0	0.0171542	0	0	0	0.0600914	0	0	0
TCGA-A8-A09E-01	0.116383	0	0.0696944	0	0	0	0.0904208	0	0	0	0.243152	0	0.0212368	0	0.0119047	0	0	0	0	0.0248915	0.0287024	0	0	0.152534	0	0	0	0.0038476	0	0	0	0	0	0	0.0905831	0	0	0	0	0	0.000672221	0	0	0	0	0	0	0.0470027	0
TCGA-A8-A09G-01	0.00196424	0.355315	0	0	0	0.0425622	0	0	0	0	0	0	0	0.0522162	0	0.0221163	0.460033	0	0	0	0.0023174	0.00633536	0	0	0	0	0	0	0.000180769	0	0	0	0	0.0147998	0.0036882	0	0	0	0	0	0	0	0.0339917	0	0	0	0	0	0
TCGA-A8-A09I-01	0.15802	0.164506	0	0	0	0.0674832	0.0622173	0	0.00449281	0	0	0	0	0.0284535	0	0	0.222092	0.0162224	0	0.0207992	0.0124772	0.00999014	0.00129675	0	0	0.0163314	0.0113037	0	0	0	0	0	0.0100274	0.0346307	0	0	0	0.0066429	0	0	0	0	0.111228	0	0	0	0	0	0
TCGA-A8-A09K-01	0.126099	0	0	0	0	0	0.250661	0.030582	0	0.0225418	0.019156	0	0	0	0	0	0	0	0.177054	0	0	0.0278583	0	0	0	0	0	0	0.0360693	0	0.00293327	0	0	0.0881077	0	0	0.0348653	0.0254306	0	0	0	0	0.0919683	0	0	0	0	0	0.0258129
TCGA-A8-A09M-01	0.00831405	0.0314982	0	0.0562361	0	0	0.0266128	0.00193092	0	0.0156152	0.00357645	0	0.0445722	0	0	0	0.00787903	0	0	0	0.0397574	0.0070348	0	0.0118404	0	0.0301011	0	0	0	0	0	0.000114946	0.130081	0	0	0	0.0135922	0	0	0	0	0	0	0	0	0	0	0.170484	0.00127957
TCGA-A8-A09N-01	0.135054	0.173358	0	0	0	0.0795724	0	0	0	0	0	0	0	0.0447631	0	0.0348212	0.223853	0	0.0237779	0.0859608	0.0124516	0	0	0	0	0	0	0	0.023486	0	0	0	0	0	0	0	0	0	0	0	0	0.00106109	0.115036	0	0	0	0	0	0
TCGA-A8-A09Q-01	0.240084	0.0298656	0.0501996	0	0.0383759	0	0	0.0360071	0	0	0	0	0.0296555	0.0197196	0	0.0199684	0.00393049	0	0	0.00737026	0.0198803	0.013765	0	0.0383415	0	0	0	0	0.0352639	0	0.033267	0	0	0	0.0271851	0	0.0161725	0	0	0.0449894	0	0	0.211845	0	0	0	0	0	0
TCGA-A8-A09R-01	0.115213	0	0	0	0	0	0.0591832	0.0148055	0	0	0	0	0	0	0	0	0.0141275	0	0.0879513	0.0972961	0.0456297	0	0.0514255	0	0	0.0124621	0.037325	0	0.0389658	0	0	0	0.146855	0	0	0	0	0.00374928	0	0	0	0	0	0	0	0	0	0.0662473	0
TCGA-A8-A09T-01	0.212662	0.118124	0	0	0	0	0	0	0.00747247	0.0462656	0	0	0	0	0	0	0	0	0	0.0274045	0.0216718	0	0.00387649	0	0	0	0.0204244	0	0	0	0	0	0.179513	0	0	0	0	0	0.0217313	0	0.0695465	0	0	0	0	0	0.212992	0	0.0386247
TCGA-A8-A09V-01	0.0826696	0	0	0.0482761	0	0	0.139872	0.0582748	0	0	0	0	0	0	0	0	0.0633413	0	0.0678141	0	0	0	0	0	0.0365452	0	0	0	0	0	0	0	0	0	0	0	0.0311056	0.0212537	0	0	0	0	0.0635499	0	0	0	0	0	0
TCGA-A8-A09W-01	0.0268675	0	0	0	0	0	0	0	0	0.0176353	0	0	0	0	0	0.0148864	0.00471192	0.0129257	0.178231	0.0431424	0	0	0	0.0356914	0	0	0.00440068	0	0.0679551	0.0488925	0.0106182	0	0	0	0	0.0223404	0	0	0.0169083	0	0	0	0.171812	0	0	0	0	0	0
TCGA-A8-A09X-01	0.2231	0.137081	0	0	0	0	0.131358	0	0	0	0	0	0	0.00856619	0	0	0.105529	0	0	0	0.0162444	0.0183672	0	0.00572001	0	0	0	0	0	0	0	0.0189204	0.114901	0	0	0	0	0	0	0.0491244	0.0534981	0	0	0	0	0	0.0340514	0	0
TCGA-A8-A09Z-01	0.10454	0	0	0	0	0.19257	0	0	0	0	0	0	0	0	0.0100681	0	0	0.0272441	0.0919126	0	0.0158716	0	0	0	0.159194	0.022191	0	0.0396788	0	0	0.208135	0	0	0	0	0	0.00171587	0	0	0	0	0	0	0	0	0.117135	0	0.00974365	0
TCGA-A8-A0A1-01	0.2798	0.0477974	0	0	0	0.0879356	0.0399742	0.113818	0	0	0.157672	0	0	0.00249604	0	0	0	0	0	0	0	0	0	0.0160216	0	0.016595	0	0	0	0.0339231	0.0251229	0	0.0787549	0	0	0	0.0157354	0.0018337	0	0	0	0	0	0	0	0	0	0.0308122	0
TCGA-A8-A0A2-01	0.30575	0.0543521	0	0	0	0	0	0	0	0.0774319	0	0	0.107254	0	0	0	0	0.0154452	0	0.0757731	0	0	0	0	0	0	0.00278452	0.117192	0	0	0	0	0.132466	0	0	0	0.0228208	0	0	0	0	0	0	0	0	0	0	0	0
TCGA-A8-A0A4-01	0.210965	0.0395534	0	0	0	0.0618544	0.0386845	0.109037	0	0.0681713	0	0	0	0.00859406	0	0	0	0	0.0203258	0.000952153	0	0	0.0105782	0	0	0.0168502	0	0	0	0	0	0	0.12902	0	0	0	0.014036	0	0	0	0	0	0.168506	0	0	0	0	0	0
TCGA-A8-A0A6-01	0.0524166	0.0934656	0	0	0	0.222263	0	0	0	0	0	0	0	0.146657	0	0	0.0398926	0	0	0	0	0.0247381	0.00183456	0	0	0	0	0	0	0	0	0	0	0.0481922	0	0.0477674	0.0310175	0.0593187	0	0	0	0	0	0	0	0	0	0	0
TCGA-A8-A0A7-01	0	0.439477	0.0212321	0	0	0.0511823	0.0880237	0	0.00532407	0	0	0	0	0.0436358	0	0.0145995	0.180758	0	0.00176141	0.00541632	0	0	0	0	0	0	0	0	0.013867	0	0	0	0	0	0	0	0	0	0	0.0170362	0	0	0	0	0.00163245	0.0223185	0	0	0
TCGA-A8-A0A9-01	0.394714	0.0774617	0	0	0	0	0	0	0	0	0	0	0.0439543	0.0377667	0	0	0.139816	0	0.0722388	0	0	0	0	0.119238	0	0	0.00244984	0.0245127	0	0	0	0	0.0380932	0	0.0158738	0	0.00139958	0.0014416	0	0	0	0.00926752	0	0	0	0	0	0	0
TCGA-A8-A0AB-01	0	0	0	0	0	0.0307259	0	0	0	0.0253487	0	0	0	0	0	0	0.0873989	0	0	0	0	0	0	0.0552483	0.0433269	0.0383407	0	0	0	0	0	0	0	0	0	0.00404075	0.0329205	0	0	0.045749	0	0	0	0	0	0	0	0.0421977	0
TCGA-A8-A0AD-01	0.190648	0.0770794	0	0.0955339	0	0	0	0	0	0	0.0769412	0	0	0	0	0.000244442	0	0	0	0	0.0480536	0	0	0.16221	0	0.0539815	0	0	0	0	0	0.00738159	0	0	0	0	0	0	0	0	0	0.0184611	0	0	0	0	0	0.104265	0
TCGA-AC-A23C-01	0.0160496	0.180351	0.0363871	0	0	0.112522	0.0758317	0	0	0	0.112757	0.00725877	0.0288519	0.0176409	0	0	0.13707	0	0.0399402	0	0.0218391	0	0	0	0	0.0642717	0	0	0	0.000193895	0	0	0	0	0	0	0.00149736	0.00469366	0.0252923	0	0.0352396	0	0.0823117	0	0	0	0	0	0
TCGA-AC-A23E-01	0.191164	0	0	0	0	0.0161139	0	0	0	0	0	0	0.038522	0.0308185	0	0	0	0	0	0	0	0	0	0.155305	0	0	0	0	0.0643536	0	0	0	0	0	0	0	0.00214526	0	0	0	0	0	0	0	0	0	0	0	0
TCGA-AC-A23H-01	0.00884596	0.36141	0	0	0	0	0.0575023	0	0	0	0	0	0	0.0325968	0	0	0.476531	0	0.0130392	0	0	0	0	0	0.000384003	0	0	0	0	0	0	0	0.00408198	0	0	0	0	0	0	0	0	0	0.0413926	0	0	0	0	0	0
TCGA-AC-A2B8-01	0.0280872	0.33604	0	0	0	0	0	0	0	0.016101	0	0	0	0.050583	0	0	0.283649	0	0	0	0	0	0	0.0249799	0	0	0	0.0467217	0	0	0	0	0.0224132	0.0063382	0	0	0	0	0	0	0	0	0	0	0	0	0	0	0
TCGA-AC-A2BK-01	0	0	0	0.136802	0	0	0	0.0130792	0	0.0302013	0.000400691	0	0	0.0140931	0	0	0.0126211	0	0.235994	0	0	0	0	0	0	0	0	0	0	0	0.0292339	0	0.00785565	0	0	0	0.00315364	0	0.092157	0	0	0	0.179571	0	0	0	0	0	0
TCGA-AC-A2BM-01	0.017486	0	0	0.137434	0	0.23276	0	0	0	0	0	0	0	0.0017501	0	0	0.0836666	0	0	0	0.0478724	0.0887607	0	0	0	0	0.0598491	0	0	0	0	0	0	0	0	0	0	0	0	0	0	0	0	0	0	0.253523	0	0	0
TCGA-AC-A2FB-01	0.136814	0.187854	0	0	0	0	0	0	0	0	0	0	0	0	0	0	0	0	0.0139492	0	0	0	0	0	0	0.0289664	0	0	0	0	0	0	0	0	0.402965	0	0.104993	0	0	0	0	0	0	0	0	0	0	0	0.0767786
TCGA-AC-A2FF-01	0.0809341	0.0925153	0	0	0	0	0	0.0718871	0	0	0	0	0	0	0.0938904	0	0.108219	0.212221	0.023256	0	0	0	0	0	0	0	0	0	0	0	0	0	0.107982	0	0	0	0	0	0	0	0	0	0	0	0	0	0	0	0.0833352
TCGA-AC-A2FG-01	0.248071	0.154528	0.0413778	0	0	0	0	0	0	0	0.0565021	0	0	0.0650084	0	0	0.0494119	0	0	0	0.0388105	0	0	0	0	0.00804966	0	0	0	0	0	0	0.0444286	0.0849084	0	0	0.0780485	0.0292257	0	0	0	0	0.0255347	0	0	0	0	0.0760946	0
TCGA-AC-A2FK-01	0	0.133696	0	0	0	0	0	0	0	0.0431405	0	0	0	0.0231174	0.121807	0	0	0	0	0.0985291	0	0	0	0	0	0	0	0	0	0.228817	0	0	0	0	0	0	0	0	0	0	0	0	0	0	0	0	0	0	0
TCGA-AC-A2FO-01	0.0793301	0.211899	0	0.0367873	0	0	0	0	0	0	0.0739227	0	0.0200215	0.113954	0	0	0.115285	0	0	0	0	0	0	0.0720127	0	0	0	0	0	0	0	0	0	0	0	0.128229	0	0	0	0	0	0	0	0	0	0	0	0	0.0184935
TCGA-AC-A2QH-01	0.211725	0.0514245	0	0.0226004	0	0	0	0	0	0.0347542	0.055173	0	0	0	0	0	0.0338704	0.0836481	0.204304	0	0	0	0	0	0	0	0.0548425	0	0	0	0	0	0	0	0	0.101373	0	0	0	0.0610634	0	0	0.0852221	0	0	0	0	0	0
TCGA-AC-A3HN-01	0.112271	0.00352624	0	0	0	0	0.094435	0	0	0	0.0529348	0	0	0.0126543	0	0.125124	0.0327253	0	0.253196	0	0	0.0620168	0	0	0	0.0497716	0	0	0.0898889	0	0	0	0	0	0	0	0	0	0.0177112	0	0	0	0	0	0	0	0	0	0
TCGA-AC-A3OD-01	0.160788	0.115107	0	0	0	0.0285121	0	0	0	0	0	0	0.0334677	0.0971783	0	0	0	0.0253638	0.144144	0.0869626	0	0	0	0	0	0	0	0	0	0	0	0	0	0.0366466	0.18122	0	0.026622	0	0.0458149	0	0	0	0	0	0	0	0	0	0
TCGA-AC-A3QP-01	0.0721072	0	0	0	0.0918672	0	0	0	0	0	0	0	0	0.108801	0	0	0.0276362	0	0	0.0610403	0	0	0	0.0520954	0	0	0.0623029	0	0	0	0.138919	0	0.30569	0	0	0.0394624	0	0	0	0	0	0	0.0368618	0	0	0	0	0	0
TCGA-AC-A3QQ-01	0.0140963	0.0014466	0	0	0	0.030463	0	0.0799206	0	0	0	0	0.0276784	0	0.0585809	0	0.0258265	0	0.233755	0	0	0.0363482	0	0	0	0	0.0409373	0	0	0	0	0	0	0	0	0.0740016	0	0.0279308	0	0	0	0	0	0	0	0	0	0	0
TCGA-AC-A3W5-01	0.0124668	0.0560995	0	0	0	0.00406276	0.0676586	0	0	0	0	0	0	0.0252258	0	0	0.129469	0	0.0748925	0	0.00936941	0.0099682	0	0	0	0	5.13967e-06	0	0.058048	0	0	0	0.0183358	0.0359043	0.0407791	0	0	0	0	0	0	0	0.126282	0	0	0.00312074	0	0	0
TCGA-AC-A3YI-01	0.0377972	0	0	0	0	0	0	0.00367655	0	0	0.107991	0	0.0224993	0.168443	0	0.0447469	0	0	0.139788	0	0	0	0	0.0980261	0	0	0	0	0	0	0	0	0.120076	0	0	0	0.0721951	0	0	0	0.113337	0.033628	0	0	0	0	0	0	0
TCGA-AC-A3YJ-01	0.160061	0.0205988	0	0	0	0	0.126225	0.0374111	0	0	0.0620173	0	0.021946	0	0	0	0.01685	0	0.0805056	0.0997216	0	0	0	0.0456189	0	0	0	0	0	0	0.0524003	0	0	0	0.0723453	0	0.013693	0	0	0	0	0	0	0	0	0	0	0	0
TCGA-AC-A4ZE-01	0.156941	0.0545684	0	0	0	0	0.0819879	0	0.0308299	0	0	0	0	0.000941147	0	0	0	0	0.081996	0.0411678	0	0	0	0	0	0	0	0.000283332	0.206317	0	0.0600543	0	0.0118254	0	0	0	0	0	0.00162868	0	0	0	0.126963	0	0	0.105764	0	0	0
TCGA-AC-A5EH-01	0	0.0459944	0.0462448	0	0.0488616	0.0609693	0	0	0	0	0.126343	0	0.00521916	0.0182092	0	0	0.0458296	0	0.0165078	0	0.00252541	0.0188936	0	0.0332173	0	0	0	0	0	0	0.0155843	0	0.0775067	0.0499031	0	0.0184444	0.0178008	0	0	0.00909492	0	0.00492518	0.226951	0	0	0	0	0	0
TCGA-AC-A5EI-01	0.225648	0.201653	0	0	0	0	0	0	0	0.0171839	0	0	0	0.0564842	0.027772	0	0	0	0	0	0	0	0	0	0	0.0400061	0.128581	0	0	0	0	0	0	0	0.176565	0	0.016069	0	0	0.00392412	0	0	0	0	0	0	0	0	0
TCGA-AC-A5XS-01	0.0039716	0.291295	0	0	0	0	0.12129	0	0	0	0	0	0	0.104471	0	0	0.369853	0	0	0	0	0	0	0	0	0	0	0	0	0	0	0	0	0	0	0	0	0	0	0	0	0	0.0829212	0	0	0	0	0	0
TCGA-AC-A5XU-01	0.236564	0.107265	0	0.0425323	0	0.0719577	0	0.0930643	0	0.0139298	0	0	0	0	0	0	0.0581701	0	0.105605	0.00102714	0.00619809	0	0	0	0	0.0244015	0	0	0.0228125	0	0	0.0101218	0.0794801	0	0	0	0	0	0	0.016319	0	0	0	0	0	0	0	0	0.0311469
TCGA-AC-A62V-01	0.135038	0	0	0	0	0	0.0487397	0.0681899	0.00893675	0	0	0	0.0394455	0	0	0	0.0332407	0	0.351066	0.0190055	0.0108441	0	0	0	0	0	0	0	0	0	0	0	0	0	0	0	0	0.00384958	0	0	0	0.00653722	0.183818	0	0	0	0	0	0
TCGA-AC-A62X-01	0.24998	0.00621529	0	0.023235	0	0	0	0.0603871	0.0129233	0	0	0	0.046483	0	0	0	0.0316948	0	0.191557	0.00113998	0	0.01605	0	0	0	0.0218292	0	0	0	0	0.0342527	0	0	0	0	0	7.71069e-05	0.00446041	0	0.0359452	0	0	0	0	0	0	0	0	0
TCGA-AC-A62Y-01	0.173716	0.146005	0	0	0	0	0	0	0	0.00883686	0	0	0	0.019644	0	0	0.141036	0.0119624	0.0064034	0.104765	0.0113355	0.0117066	0	0.0715447	0	0	0	0	0	0	0.0536837	0	0.0252561	0	0	0	0	0	0.0546084	0	0	0.00338592	0	0	0	0	0	0.0281447	0
TCGA-AC-A6IV-01	0.107668	0	0	0	0	0	0	0.0460204	0	0	0	0	0	0.169743	0	0.0485801	0	0.0118258	0	0.0218792	0	0	0.0648715	0	0.150874	0	0.0276767	0.0866695	0	0	0	0	0.0874923	0.0177254	0.0046369	0	0	0.0119147	0.00307872	0	0	0	0	0	0	0	0	0	0
TCGA-AC-A6IW-01	0.0102906	0.104394	0	0	0	0	0.0253019	0.107976	0	0	0.0299168	0.00786116	0	0.000918808	0	0	0.230837	0	0.102289	0.0206255	0.00197723	0.00827699	0	0	0	0	0	0	0.0307258	0	0.0139297	0	0	0	0	0.00136148	0	0.000181352	0	0	0	0	0.159433	0	0	0	0	0	0
TCGA-AC-A6IX-01	0.0997373	0.271572	0	0	0	0	0.042949	0	0.0369284	0.00601443	0	0	0	0	0.00641607	0	0.107022	0	0.0975135	0	0	0	0	0	0	0	0	0.0145669	0	0	0.0773561	0	0	0.0600439	0	0.0485062	0.00620696	0	0	0.00923673	0	0	0	0	0	0.028848	0	0	0
TCGA-AC-A6IX-06	0.122929	0.281555	0	0	0	0	0.037733	0	0.0298771	0.0146269	0	0	0	0	0	0	0.0646451	0	0.0138409	0	0	0	0	0.0781586	0	0	0	0	0	0	0.0486545	0	0	0.155008	0	0	0.0138327	0	0	0	0	0	0	0	0	0	0	0	0
TCGA-AC-A6NO-01	0.263156	0	0	0	0	0	0.114776	0	0	0.0373524	0	0	0	0.000967843	0	0.0742446	0.023336	0.0253858	0	0	0	0	0.0760035	0	0.119537	0	0	0	0	0	0	0	0	0	0	0	0.0281746	0	0	0.0229667	0	0	0	0	0	0.2141	0	0	0
TCGA-AC-A7VB-01	0.312558	0	0	0	0	0	0	0	0	0	0	0	0	0	0.11476	0	0.00185346	0	0.127778	0.000616735	0.00333115	0	0	0	0	0	0.000956298	0.0947177	0.213689	0	0.0504301	0	0	0	0	0	0	0.00581011	0	0.0238336	0	0.0153978	0	0	0	0	0	0	0
TCGA-AC-A7VC-01	0.236699	0	0	0.0279629	0	0.106039	0.00780888	0.0240461	0	0	0	0	0	0.128652	0	0	0	0	0	0	0	0	0	0.129823	0	0.0450882	0	0	0.0335399	0	0.0209372	0	0.00134924	0	0	0	0	0.00146732	0	0	0	0	0	0	0	0.0556398	0	0	0
TCGA-AC-A8OP-01	0.0923518	0.0145642	0	0.0501052	0	0.128792	0.0535019	0.00520811	0	0	0	0	0	0.0560278	0	0	0.0357809	0.0823809	0.0146966	0	0.00644696	0.00106191	0	0.00320652	0	0.00291648	0	0	0.0564779	0	0.051471	0.00658322	0	0	0	0.00216144	0	0.0190758	0	0.0398076	0	0	0.1363	0	0	0	0	0	0
TCGA-AC-A8OQ-01	0.26076	0.0652185	0	0	0	0	0.0821559	0	0	0.0241713	0.0117327	0	0	0.0436622	0	0.0194427	0.0213012	0	0.00345759	0.0300432	0	0.0259557	0	0	0	0	0	0	0	0	0	0	0.0398797	0	0.0114809	0	0	0	0.102713	0.00360238	0.0245599	0	0.0470749	0	0	0.146108	0	0	0
TCGA-AC-A8OR-01	0.017684	0	0	0	0	0	0	0	0	0	0	0	0	0	0	0	0	0.0300469	0	0	0.0118375	0	0	0	0	0	0	0	0.390614	0	0	0	0.549818	0	0	0	0	0	0	0	0	0	0	0	0	0	0	0	0
TCGA-AC-A8OS-01	0.073838	0.140254	0	0	0	0	0.0283215	0	0	0.02913	0	0	0	0	0	0	0.0536819	0	0	0	0.0816497	0.0129449	0	0	0	0	0.0110888	0.0236695	0.0862387	0	0.0335504	0.00869271	0.0110298	0.0229532	0.0656726	0	0.0224167	0.022714	0.00996568	0	0	0	0.0128352	0	0	0	0	0.00159782	0
TCGA-AN-A03X-01	0.219862	0.0135568	0	0	0	0	0	0	0	0	0.139973	0	0	0	0.0570073	0.0865842	0	0	0	0	0.00855616	0	0	0.0326163	0	0	0.0712544	0	0	0	0	0.00544938	0.0552805	0	0	0.130368	0	0.00181983	0	0.0837455	0	0	0	0	0	0	0	0	0
TCGA-AN-A03Y-01	0.2996	0.127036	0	0	0	0	0	0	0	0.0301466	0	0	0	0.0562914	0	0	0	0	0.0281491	0.0307818	0	0.0325081	0	0	0	0	0	0	0	0	0	0	0.0169509	0	0.0995685	0	0.0447467	0.0277318	0.0403431	0	0	0	0	0	0	0	0	0	0
TCGA-AN-A041-01	0.186594	0.137513	0	0	0	0	0	0.0252105	0	0	0	0	0.00127487	0.0872197	0.0499035	0	0	0	0.100967	0	0	0	0	0	0	0.0272448	0	0	0.0317298	0	0.0171458	0	0	0	0.199869	0	0.0186699	0.0221083	0	0.0501311	0	0	0	0	0	0	0	0	0
TCGA-AN-A046-01	0.0692927	0	0	0	0	0	0	0	0	0	0	0	0.257859	0.622204	0	0	0	0	0	0	0.00276228	0	0	0	0	0	0	0	0	0	0	0	0	0	0	0	0.00253206	0	0	0.0453502	0	0	0	0	0	0	0	0	0
TCGA-AN-A049-01	0.0790871	0	0	0.145247	0	0.24119	0.100515	0	0	0	0	0	0.0126399	0.14094	0	0	0	0	0	0.0171353	0	0	0	0	0	0	0	0	0	0	0.0346283	0	0	0	0	0	0	0	0	0	0	0	0.0558948	0	0	0	0	0	0
TCGA-AN-A04A-01	0.109944	0	0	0	0	0.216219	0	0.11072	0	0	0	0.0014992	0	0.0150915	0	0	0	0	0	0	0	0	0.07344	0.0576695	0	0	0	0	0.0844666	0	0.0248242	0	0	0.0993602	0	0	0.0180495	0.037392	0	0.020712	0	0.0372936	0	0	0	0	0	0	0
TCGA-AN-A04C-01	0.0808622	0.00383234	0	0	0	0	0	0.187913	0.00756804	0.0125752	0	0	0	0.0336495	0	0	0.0313417	0.00563637	0.171397	0.0136425	0	0.00972265	0	0	0.0378958	0	0	0	0	0	0	0.0181144	0.0512504	0	0	0.0115338	0.0326976	0	0	0	0	0.0215452	0	0	0	0	0	0	0
TCGA-AN-A04D-01	0	0	0.104714	0	0	0.144072	0.0105797	0.0170187	0	0.00743042	0	0	0	0	0.0124706	0	0.00434624	0	0	0	0.0303875	0	0	0	0	0	0.0824199	0	0	0.0328451	0	0	0	0.0267861	0	0	0	0.000636279	0	0	0.0841023	0.0340384	0.087097	0.136014	0	0.00269661	0	0.0384916	0
TCGA-AN-A0AJ-01	0.119474	0	0	0	0	0.0501532	0.105404	0.0146365	0	0.00561725	0	0	0.00290243	0.117073	0	0	0.148703	0	0.0447492	0.0619231	0	0	0	0	0	0	0.00418646	0	0.0232838	0	0.0120611	0	0.0708907	0	0	0	0.0143952	0.0163435	0	0	0	0	0.0799609	0	0	0	0	0	0
TCGA-AN-A0AK-01	0.0207832	0	0	0	0	0.343308	0	0.0034442	0	0	0	0	0.0165439	0.0137566	0.0136542	0	0.000490572	0.0101906	0.16746	0	0	0	0	0	0.156468	0.0271939	0	0	0	0	0.147298	0	0	0.0138478	0	0.00500417	0.0225777	0	0.0154168	0	0	0.00442573	0	0	0	0	0	0	0
TCGA-AN-A0AL-01	0.0378851	0	0	0	0	0	0	0	0	0	0	0	0.0281766	0	0	0.122355	0.0786357	0.0122775	0	0	0.00504496	0.00896859	0	0.128372	0	0	0	0	0	0	0	0	0.233286	0	0	0.105555	0	0	0	0	0	0.0196367	0.204825	0	0.0118679	0	0	0	0
TCGA-AN-A0AM-01	0.0776723	0.0309078	0	0	0	0	0.0291002	0.054897	0	0.0364918	0.0634078	0	0	0.0202318	0	0	0.124846	0	0.098797	0	0.0060901	0.0356316	0	0.0494532	0	0	0	0	0.00995917	0	0	0	0	0	0	0.0240459	0.026994	0	0.068612	0	0	0.0278003	0.038366	0	0	0	0	0	0
TCGA-AN-A0AR-01	0.0400147	0	0	0	0	0.0057659	0.0311591	0.038445	0	0	0.206838	0	0.0152576	0.00245972	0	0.00458123	0.0730587	0	0.0262696	0.0016119	0	0	0	0	0	0	0	0	0.0504391	0	0	0	0	0	0	0	0.01994	0	0	0	0.00444649	0	0.258544	0	0	0.122022	0	0	0
TCGA-AN-A0AS-01	0.391767	0.0654507	0	0.0750784	0	0	0	0	0	0	0	0	0	0.0302513	0	0.0313598	0.0478573	0	0	0	0.0225992	0	0	0	0.037923	0	0	0	0	0	0	0	0	0	0.128232	0	0.032223	0	0	0	0.0303155	0	0.0314167	0	0	0.0466563	0	0	0
TCGA-AN-A0AT-01	0.0443553	0.0233324	0	0	0.0145036	0	0.0234242	0	0	0.00268406	0.0709217	0	0	0.00575966	0	0	0.0541072	0	0	0.00223343	0.0368797	0.00494448	0	0	0.090074	0.000889144	0	0	0	0.0338148	0	0.0185427	0.0437516	0	0	0.0432008	0.0135692	0.0105353	0	0	0	0.0460931	0.178813	0	0	0.00485071	0	0.157119	0
TCGA-AN-A0FD-01	0.0981543	0.0121874	0.147741	0.0278952	0	0	0	0	0	0	0	0	0	0	0	0	0	0	0	0	0	0	0	0.111458	0	0	0	0	0.0939573	0	0	0	0	0	0	0.0896305	0	0	0	0	0	0.01345	0	0	0	0	0	0	0
TCGA-AN-A0FF-01	0.131161	0	0	0	0	0	0	0.110007	0	0	0	0	0	0	0	0	0	0.000835059	0.235915	0.152701	0	0	0	0.0418652	0.012208	0	0	0	0	0	0.172045	0	0	0	0.134789	0	0.00847396	0	0	0	0	0	0	0	0	0	0	0	0
TCGA-AN-A0FJ-01	0.128582	0.127647	0	0	0	0	0	0	0	0	0.183937	0	0	0	0	0.0299933	0.141056	0.0279677	0	0	0	0	0	0.0314591	0	0.00197193	0	0	0	0	0.0208653	0	0	0.0686545	0	0	0	0	0	0	0.0479524	0.00862112	0.181292	0	0	0	0	0	0
TCGA-AN-A0FK-01	0.114257	0.0396747	0	0	0	0.0520158	0	0	0	0	0.0337337	0	0	0.0669399	0	0.0649731	0	0	0.201368	0.0370247	0	0	0	0.0869177	0	0	0	0	0	0	0	0	0.0541272	0	0.0563329	0.102864	0.0159071	0	0	0	0	0	0.000951568	0	0	0	0	0	0
TCGA-AN-A0FL-01	0.0440566	0.0138968	0	0	0	0	0.0392398	0	0	0	0	0	0	0	0.00245348	0.0507539	0.105193	0	0.0815055	0	0.0165661	0.00358172	0.0819326	0.00867581	0	0	0	0	0.0608782	0	0	0	0.0470968	0	0	0.0978159	0.00336799	0.006781	0	0	0	0	0.214617	0	0	0	0	0	0
TCGA-AN-A0FN-01	0.0816649	0.0477348	0	0	0	0	0.0696514	0	0.0139614	0	0	0	0	0.0428577	0	0	0	0	0.0425666	0	0.0212023	0	0	0	0	0	0.00525355	0	0	0	0	0.0145388	0.0552475	0	0	0.153146	0	0	0	0	0.0537032	0	0.123071	0	0	0.185492	0	0	0
TCGA-AN-A0FS-01	0.154483	0.0843972	0	0	0	0	0.141841	0	0	0.0181722	0	0	0.0111083	0	0	0.0403732	0.0892006	0	0.0309017	0	0	0	0.144353	0.0662542	0	0	0	0	0.0352592	0	0	0	0	0.0936364	0	0.0177126	0.00834707	0	0	0	0	0.00171863	0	0.037244	0	0	0	0	0
TCGA-AN-A0FT-01	0.223629	0.0742011	0.00409302	0	0	0	0.0924657	0.0787658	0	0.0306087	0	0	0.0192958	0.029256	0	0	0.0977914	0	0.0838605	0	0.012261	0.00878642	0	0	0	0	0.0190991	0	0	0	0	0	0.0182973	0.0113341	0	0	0	0	0	0	0	0	0.122506	0	0	0	0.044921	0	0
TCGA-AN-A0FV-01	0.0559671	0.206456	0	0	0	0	0.14828	0	0	0	0	0	0	0	0	0.0891912	0.168087	0	0.131511	0	0	0	0	0	0	0	0	0	0	0	0	0.0157868	0.0595303	0	0	0	0.000557736	0	0	0	0	0.005428	0.108089	0	0	0	0	0	0
TCGA-AN-A0FW-01	0.0166672	0	0	0.091968	0	0.0567899	0.0657074	0.0713139	0.0115264	0	0	0	0	0.0475069	0	0	0.0410974	0	0.0663379	0	0	0	0	0	0	0	0.0166642	0	0	0.0107146	0.0371459	0	0.142683	0	0.0193674	0.0745349	0	0	0	0	0	0	0.0387959	0	0	0	0	0	0.0135354
TCGA-AN-A0FX-01	0.0500543	0.0138384	0.0933362	0	0	0	0	0	0	0	0	0	0	0.0284378	0	0	0.0167662	0	0	0.083875	0.0146555	0	0	0	0	0.00208226	0	0	0.0677069	0	0.00447836	0	0	0.0502922	0	0	0	0	0	0.0618964	0.00223711	0	0.101492	0	0	0.130913	0	0.0157509	0
TCGA-AN-A0FY-01	0.26739	0.0513675	0	0	0	0	0	0	0.0178744	0	0	0	0	0.0379672	0	0	0.00527999	0.0204731	0	0	0.0507241	0	0.0337781	0	0	0.00296468	0	0	0	0	0	0.0106909	0	0.0311594	0	0.073769	0.00680668	0	0	0	0	0	0	0	0	0	0	0.0344346	0
TCGA-AN-A0FZ-01	0.204506	0.0870048	0	0	0	0	0.0181993	0.0486699	0	0.0120607	0.139698	0	0	0	0	0	0.0113975	0	0.145092	0.0206512	0	0	0.00244771	0	0	0	0	0	0.0158919	0	0	0	0.0190852	0	0	0.0485876	0.00442199	0	0	0.0749548	0	0	0.0497384	0	0	0	0	0	0
TCGA-AN-A0G0-01	0.347474	0.00513497	0	0.117595	0	0	0	0.00652215	0	0	0	0	0	0	0.0717598	0	0.0197035	0	0	0	0	0.0342838	0	0	0	0	0.00758689	0	0	0	0	0	0	0.0729462	0	0.0715596	0	0	0	0.112355	0	0	0.0924422	0	0	0	0	0	0.0215334
TCGA-AN-A0XL-01	0.0553855	0.00733663	0	0	0	0	0	0.143831	0.019558	0.0809136	0	0	0.0399666	0.0049557	0	0	0	0.0347388	0	0	0	0.000147747	0	0	0.0988022	0	0	0	0.0266733	0	0	0	0.122091	0	0	0	0	0	0	0	0	0	0	0	0	0	0	0	0
TCGA-AN-A0XN-01	0.0756119	0	0.199148	0.15056	0	0.00378766	0.00570455	0	0	0.0153949	0	0.00356565	0.00589644	0.0206982	0	0.102133	0.0536117	0	0.0290574	0	0.0241716	0.021552	0	0	0	0.00474288	0	0	0.0895587	0	0	0	0	0.0766419	0	0.0103658	0	0	0	0	0	0	0	0	0	0.00667302	0	0	0
TCGA-AN-A0XO-01	0.0906333	0.0706772	0	0	0	0	0.160345	0	0	0.00420783	0	0	0	0.157861	0	0.182146	0.0253015	0	0.0601151	0	0	0	0	0	0	0	0	0	0	0	0	0	0	0	0	0	0	0	0	0	0	0	0.230147	0	0	0	0	0	0
TCGA-AN-A0XP-01	0	0.0803986	0.0150501	0	0	0	0.0538737	0	0	0	0	0	0.00983163	0	0	0	0.0779997	0	0.161606	0.0837844	0	0.0418772	0	0	0	0.119996	0.00051787	0	0.038998	0.0105578	0	0	0	0	0	0	0.0362736	0	0	0.0439746	0	0	0	0	0	0	0	0	0
TCGA-AN-A0XR-01	0.115631	0.103418	0	0	0	0	0	0	0	0	0.0295694	0	0	0	0	0	0.033715	0	0	0	0	0	0	0	0	0	0	0.157096	0.192722	0	0	0	0	0	0	0	0	0	0.0601614	0	0	0	0	0	0	0.0587891	0	0	0
TCGA-AN-A0XS-01	0.0473623	0.139001	0	0	0	0.0708545	0	0	0	0	0	0	0	0.076228	0	0	0	0	0	0	0.0142519	0.000466117	0	0	0	0	0	0	0.234876	0	0	0	0	0.011835	0	0	0	0.027716	0	0	0	0	0	0	0	0.221462	0	0	0
TCGA-AN-A0XT-01	0.422059	0	0	0	0	0	0	0	0	0.117086	0	0	0	0	0.00164157	0	0.0463553	0.0276861	0	0	0	0	0	0.335453	0	0	0	0	0	0	0	0	0.0409263	0	0	0.00879242	0	0	0	0	0	0	0	0	0	0	0	0	0
TCGA-AN-A0XU-01	0.0822995	0.0316664	0.214818	0.0268476	0	0	0	0	0	0	0.119019	0	0.0470038	0.0200106	0	0	0.0735405	0.00172877	0	0	0	0.00375863	0	0	0	0	0	0.0773675	0	0	0	0	0	0	0.00354635	0	0.0267036	0	0.0817789	0	0	0	0.141333	0	0	0	0	0	0
TCGA-AN-A0XV-01	0.129906	0	0	0.0444155	0	0	0.0337569	0.0198541	0	0.0238632	0	0	0	0.0757994	0	0	0.126163	0	0.2111	0	0	0	0	0	0	0.0187831	0	0	0	0	0.0709495	0	0	0	0	0	0	0.0279536	0	0	0	0	0.00751343	0	0	0	0	0	0
TCGA-AN-A0XW-01	0.0166681	0.363983	0	0	0	0.0067095	0.041677	0	0.00425288	0	0	0	0	0	0	0	0.517269	0	0.00280411	0	0.000628462	0.00306379	0	0	0.00403638	0	0.00203345	0	0	0	0	0.00226285	0	0.00142041	0	0	0.00101539	0	0	0	0	0	0.0318742	0	0	0	0	0	0
TCGA-AO-A03L-01	0.117362	0.0106713	0	0	0	0	0	0.0823188	0.0556307	0	0	0	0	0	0	0	0.100019	0	0	0.12059	0	0.0342435	0.0816189	0.116562	0	0	0.00990217	0	0	0	0	0	0.170499	0.048846	0	0.0163494	0	0	0	0	0	0	0	0	0	0	0	0	0
TCGA-AO-A03M-01	0.0147099	0.346019	0	0	0	0	0.0361326	0	0	0	0	0	0	0.0482048	0	0	0.505069	0	0	0	0.00114953	0	0	0	0	0	0	0	0	0	0	0	0	0	0	0	0	0	0	0	0	0	0.0355455	0	0	0	0	0	0
TCGA-AO-A03N-01	0.0501379	0.277534	0	0	0	0.0988762	0	0.0121211	0	0.0155735	0	0	0.000761334	0.087853	0	0	0.278538	0	0	0	0.00723993	0	0.00628726	0.00700981	0.0402227	0	0	0	0	0	0	0	0.058103	0	0	0	0	0	0	0	0	0	0	0	0	0	0	0	0.00830024
TCGA-AO-A03O-01	0.263113	0.0198332	0	0	0	0.0682519	0	0.0071463	0	0.0167105	0	0	0.00196921	0	0	0	0.0655619	0	0.051758	0.0593666	0.0508633	0	0	0	0	0	0	0	0.00657671	0	0	0	0	0	0.016	0	0	0.003556	0.106504	0	0	0	0.262789	0	0	0	0	0	0
TCGA-AO-A03P-01	0.220157	0.0619853	0.0136311	0.0354823	0	0	0	0	0	0	0	0	0.02866	0.0505031	0	0	0	0	0.0914928	0	0.000447026	0	0	0.0407268	0	0	0.00943333	0.00306102	0.0734785	0	0	0	0	0.18237	0.00371191	0	0	0	0	0	0	0.00434991	0	0	0	0	0	0	0
TCGA-AO-A03R-01	0.0164325	0	0	0.0180226	0	0.266532	0	0.231561	0	0	0	0	0	0	0	0	0.00873289	0	0	0	0.00768977	0	0.138113	0	0	0	0	0	0	0	0	0	0	0	0.0171052	0.0678931	0	0	0	0	0.0534824	0	0.0613886	0	0.0787253	0	0	0	0
TCGA-AO-A03T-01	0.025851	0.04897	0	0	0	0	0	0.00389876	0	0.00347248	0	0	0	0.0178847	0.00157524	0	0.0877287	0	0	0	0	0.00719303	0	0	0	0.00668336	0	0.0267174	0.178558	0.0996362	0.0366657	0	0	0.0164541	0.0876325	0.062708	0	0.00359828	0	0	0	0	0	0	0.0106513	0	0	0	0
TCGA-AO-A03U-01	0	0.0845209	0	0	0	0	0	0	0	0.0119845	0	0	0	0.00441563	0.0824519	0.0634738	0.220761	0	0	0.0697534	0.0871463	0	0	0	0	0	0	0	0	0	0	0	0	0	0	0	0	0	0	0.147531	0	0	0	0	0	0	0	0	0
TCGA-AO-A03V-01	0.0869008	0.0237976	0	0	0	0	0.182914	0	0	0	0.141557	0	0.0113087	0.0574366	0.0402256	0	0.143055	0	0	0	0.00694378	0.0178862	0	0	0	0	0	0	0.0957726	0	0.0102936	0.00743322	0	0	0	0	0	0	0	0.022889	0	0	0	0	0	0	0	0.0545972	0
TCGA-AO-A0J2-01	0.0284062	0	0.0700833	0	0	0	0	0	0	0	0.0814041	0	0	0.0162718	0.00725132	0.058326	0.0504453	0.0813902	0.124048	0	0.0175352	0	0	0	0.00845241	0	0.030165	0	0	0	0	0.0293207	0	0	0	0	0	0	0	0	0	0.0544809	0.186614	0	0	0	0	0	0
TCGA-AO-A0J3-01	0.0374647	0.081907	0	0	0	0	0.0436356	0.0337542	0	0	0	0	0.00151109	0.0853428	0	0	0.0494362	0.0314314	0.164252	0	0	0.0108143	0.0212339	0.0370698	0	0	0	0	0	0	0	0	0.115882	0.0152597	0.051509	0	0.00538092	0.00158944	0	0	0	0	0	0	0	0	0	0	0
TCGA-AO-A0J4-01	0.0807502	0.0423618	0	0	0	0	0.00899569	0.0152487	0	0.01988	0	0	0.00722959	0.0111172	0	0	0.275736	0.0291465	0	0.000227868	0.0142592	0	0	0.0254858	0	0	0	0	0.0154341	0	0	0.000189026	0	0	0	0.0345781	0.00998376	0	0.071854	0	0	0	0.216418	0	0	0	0	0	0
TCGA-AO-A0J5-01	0.103848	0.0632493	0	0.00887201	0	0.075998	0.00995447	0.0490939	0	0	0	0	0	0.040658	0	0	0.00563192	0	0	0.00321232	0.010258	0	0	0	0.0490905	0	0	0	0.0713336	0	0.0303913	0	0.115024	0.0531314	0.117867	0	0	0	0.0225412	0	0	0	0	0	0	0.0316295	0.0155146	0	0
TCGA-AO-A0J6-01	0.00103496	0.0309796	0	0	0.0276454	0.100756	0.0330792	0	0	0	0.00880688	0	0.00184146	0.0214075	0.0286472	0	0.0623626	0	0	0	0	0.00326458	0	0	0	0	0	0	0	0.00867678	0	0	0.0869541	0	0	0	0	0	0	0	0	0	0.304189	0	0	0	0	0	0
TCGA-AO-A0J7-01	0.0535027	0	0	0	0	0	0.317172	0.0556146	0	0.066791	0	0	0	0.0389699	0.0230041	0	0	0	0	0	0	0	0.0138361	0	0.0717712	0	0	0	0	0	0	0	0.0267298	0	0	0	0	0	0	0	0	0	0	0	0	0	0	0	0
TCGA-AO-A0J8-01	0	0	0	0	0	0	0	0	0	0	0	0	0.0114744	0.0927959	0	0.0122605	0.0193327	0	0	0	0	0	0	0	0	0	0	0	0.0304142	0.129754	0	0	0	0.236073	0	0	0.0753884	0.0214865	0	0	0	0	0	0	0	0	0.017879	0	0
TCGA-AO-A0J9-01	0	0.359084	0	0	0	0.0646108	0	0	0	0.0022772	0	0	0.00443359	0.0943653	0	0	0.169199	0	0	0	0	0	0	0.0619279	0	0	0.00515064	0	0	0	0	0	0.0455618	0.0233511	0	0	0.00864351	0	0	0	0	0	0	0	0	0	0	0	0
TCGA-AO-A0JA-01	0.0446898	0.388255	0	0	0	0	0.0518769	0.0970397	0	0	0	0	0	0	0	0	0.0378749	0	0.0162759	0	0	0	0.105604	0	0	0	0	0	0	0	0	0	0	0	0	0	0.0502808	0	0	0	0	0.0263782	0.013795	0	0	0	0	0	0
TCGA-AO-A0JB-01	0	0.0422598	0	0.15101	0.123783	0.0581414	0.0650637	0	0	0	0	0	0	0.00339766	0	0	0.0387983	0	0	0	0.0101819	0.0136165	0	0	0	0	0	0	0.0442659	0	0.0389947	0.0198545	0.0236102	0.0919237	0	0.0752191	0	0	0	0.0142148	0	0	0	0	0	0.0140224	0.0130046	0.0418634	0
TCGA-AO-A0JC-01	0.0315408	0.40912	0	0	0	0	0	0.0368728	0	0.00316693	0	0	0.00408271	0.0768731	0	0	0.378662	0	0.00508999	0.0275159	0.000333313	0	0	0	0	0	0	0	0	0	0	0	0	0	0	0	0	0	0	0.00607883	0	0.00483614	0	0	0	0	0	0	0.000390164
TCGA-AO-A0JD-01	0.135276	0	0	0	0	0	0.0466077	0.0449671	0	0	0.172617	0	0	0	0.0549042	0	0.0212433	0	0.0115345	0	0.0282313	0.0310075	0	0	0	0	0	0	0	0	0.00689827	0.0166925	0.042626	0	0	0.00814656	0.00276421	0	0	0.0375253	0	0	0.115877	0	0	0.00381457	0	0	0
TCGA-AO-A0JE-01	0.0246393	0.179661	0	0.00552303	0	0.0576295	0	0	0	0	0	0	0	0.15608	0	0	0.241342	0	0.0242339	0.00904336	0	0	0	0	0	0	0	0	0	0	0	0	0.0943218	0	0.0446597	0	0.0946262	0	0.00909402	0	0	0	0	0	0	0	0	0	0
TCGA-AO-A0JF-01	0.0932377	0.0858684	0	0	0	0.0289257	0	0	0	0	0	0	0.0426624	0	0.168069	0	0	0	0	0	0	0	0	0.0960309	0	0	0.0345509	0	0.0106821	0	0.124081	0	0	0	0	0.112449	0	0	0	0	0	0	0.0565905	0	0	0	0	0	0
TCGA-AO-A0JG-01	0	0	0	0	0	0	0.199538	0	0	0.0744897	0.200898	0	0.106353	0	0	0	0	0.0390718	0	0	0	0.0666355	0	0	0.104177	0	0	0	0	0	0.0463506	0	0	0	0	0	0	0	0	0	0	0	0.0926246	0	0	0.0698623	0	0	0
TCGA-AO-A0JI-01	0.239077	0	0	0	0	0	0	0	0	0	0	0	0	0.10153	0	0	0	0	0.0921481	0	0	0.0667074	0.149915	0	0	0	0.0079876	0.0849299	0	0	0	0	0.0559965	0	0.00140414	0	0	0.00686773	0	0	0	0.0352592	0	0	0	0	0	0.0516794	0
TCGA-AO-A0JJ-01	0.143125	0	0	0	0	0	0.084398	0.15713	0	0	0	0	0.0628676	0.0192205	0.00389826	0	0	0.0850029	0	0	0.0291675	0	0	0	0.0680893	0	0.0666287	0	0	0	0	0	0	0	0	0	0	0	0	0.153262	0	0	0	0	0	0	0	0	0.0542026
TCGA-AO-A0JM-01	0.294523	0	0	0.050057	0	0.0272397	0	0	0	0	0	0	0	0.124238	0	0	0.102445	0	0	0	0	0.0264353	0	0	0	0	0.0392168	0	0	0	0.0547283	0	0.0476501	0.150283	0	0	0.00333582	0	0	0	0	0	0	0	0	0	0.0142084	0	0
TCGA-AO-A124-01	0.0359484	0	0	0.0145824	0	0.00709025	0.0207078	0.0412963	0	0	0	0	0	0.0221735	0.0118582	0	0.00353161	0	0.00433569	0.00291672	0.0434658	0.00254472	0.0531937	0	0	0	0	0	0.0128947	0.108002	0	0	0.021125	0	0	0.0579707	0.00844376	0	0	0.0680573	0	0	0.32283	0	0	0	0	0.0320062	0
TCGA-AO-A125-01	0.11926	0.0353038	0	0	0	0	0	0	0.0407579	0	0	0	0	0.0805818	0	0.0286948	0.0182067	0.0321002	0.0166859	0.0262441	0	0	0	0.125239	0.0301313	0	0	0	0.106845	0	0	0	0	0	0.0376029	0	0	0	0.01788	0	0	0.0246143	0	0	0	0	0	0	0
TCGA-AO-A126-01	0.282628	0.113968	0	0.146113	0	0	0	0	0	0	0.121927	0	0	0.0731669	0	0.0421558	0	0.0057565	0	0	0	0	0	0	0.134549	0	0	0	0	0	0	0	0	0	0	0	0.00156338	0.0135292	0.00234387	0	0	0	0	0	0	0	0	0	0
TCGA-AO-A128-01	0.202262	0.003217	0	0	0	0.11652	0.000616589	0	0	0	0	0	0	0	0.00864276	0	0.00834101	0.0114665	0.149056	0	0	0.00922611	0	0	0.142789	0	0	0	0	0	0.274564	0	0	0	0	0	0.0276546	0	0.00361457	0	0	0	0	0	0	0	0	0	0
TCGA-AO-A129-01	0.0860618	0.0713967	0	0	0	0	0.0393184	0	0	0	0	0	0	0	0	0	0.107815	0.0203586	0.00618288	0	0.0189151	0.023469	0	0	0.0166419	0.00845992	0.00777785	0	0.00712189	0	0.0432471	0	0.182282	0	0.0442372	0	0.0137898	0	0.0611779	0	0	0	0.15617	0	0	0	0.00127821	0.00814592	0
TCGA-AO-A12A-01	0.0834523	0.198529	0	0	0	0	0	0	0	0	0.0659962	0	0	0	0	0.00747433	0	0	0.24869	0	0.0302303	0	0	0	0	0	0	0	0	0	0	0	0	0	0	0	0	0.0821934	0	0	0	0	0	0	0	0	0	0	0
TCGA-AO-A12B-01	0.376209	0.0359152	0	0	0	0	0	0	0	0	0.0617568	0	0	0	0	0.0647664	0	0	0.0449701	0	0.00896814	0	0	0	0	0	0.120682	0	0	0	0	0.0600418	0	0	0	0	0	0	0.120539	0	0.00504712	0.0692183	0	0	0	0	0	0	0
TCGA-AO-A12D-01	0.0968428	0.160816	0	0	0	0	0.226919	0	0	0	0	0	0	0.135435	0	0	0.115679	0	0	0	0	0	0	0	0	0	0	0	0	0	0	0	0.018567	0.0258099	0	0.00133565	0	0	0	0	0	0.00867646	0.0148208	0	0	0	0	0	0
TCGA-AO-A12E-01	0.249924	0	0	0	0	0.164496	0.179165	0	0	0	0.0838719	0	0	0.00315538	0	0.0320607	0	0	0.0238255	0	0	0	0	0	0	0	0.0291736	0	0.0317146	0	0	0	0	0	0	0	0	0	0	0	0	0	0	0	0	0	0	0	0
TCGA-AO-A12F-01	0.0206375	0	0	0	0	0.111097	0	0	0	0	0.0693993	0	0.0156568	0.0374268	0	0	0	0	0.330169	0.0129029	0	0	0	0	0	0	0.0436956	0	0	0	0	0.0618203	0	0	0	0	0.0332128	0	0	0	0	0	0	0	0	0	0	0	0
TCGA-AO-A12G-01	0.305196	0.07369	0	0	0	0	0	0	0	0	0	0	0	0.00585933	0.0285319	0	0.0804405	0	0	0.00126174	0	0	0	0	0	0.0761763	0	0	0	0	0	0	0.040499	0.112378	0	0.0251631	0.0762598	0	0	0	0	0	0	0	0	0	0	0.0458904	0
TCGA-AO-A12H-01	0.273223	0	0	0	0	0	0.0806285	0.0123777	0.0250226	0	0	0	0	0.0159155	0	0.0196345	0	0	0	0.0244482	0	0	0	0	0	0	0	0	0	0	0	0	0	0	0	0	0.0451578	0.00903991	0	0	0	0	0	0	0	0.246862	0	0	0
TCGA-AO-A1KO-01	0	0	0	0	0	0.0132834	0	0	0	0	0	0	0	0.145821	0	0.105759	0	0	0	0	0	0	0	0	0	0.0411907	0.582081	0	0	0	0	0	0	0	0	0	0	0	0	0	0	0	0	0	0	0	0.111865	0	0
TCGA-AO-A1KP-01	0.0751833	0	0	0	0	0.000665006	0	0	0	0	0	0	0.0354531	0	0	0	0	0	0.169198	0	0.070842	0.0479065	0	0	0	0	0.0446347	0	0.0447055	0	0	0	0	0	0	0.1325	0.0311056	0	0	0	0	0	0	0	0	0	0	0	0
TCGA-AO-A1KR-01	0.0154321	0.0519608	0	0	0	0	0	0	0	0	0	0	0	0.00994286	0	0.0652307	0.0500243	0	0	0	0	0	0.0241851	0.0343256	0	0	0	0	0	0	0	0	0.0602903	0.0146019	0	0	0.00717842	0	0	0	0	0.0340692	0.190981	0	0	0	0	0.111415	0
TCGA-AO-A1KS-01	0.313897	0.326329	0	0	0	0	0	0	0	0	0	0	0	0.0767203	0	0	0.0328923	0	0	0.0457532	0	0.0221863	0	0	0	0.0272799	0.0137999	0.0329246	0	0	0	0	0	0	0	0	0	0	0	0	0	0	0.00977302	0	0	0	0	0	0
TCGA-AO-A1KT-01	0.122781	0.0506111	0	0	0	0	0	0	0	0	0	0	0	0.0481396	0	0	0	0.00122537	0.0424469	0	0	0	0	0.0480308	0	0.0925254	0	0	0	0	0.0864341	0	0.124896	0	0	0	0.0235868	0.0362816	0	0	0	0	0.0435458	0	0	0	0	0.0877075	0
TCGA-AQ-A04H-01	0.395112	0	0	0.00967105	0	0	0.0562505	0	0	0	0	0	0.019978	0.00644457	0	0	0.0317386	0	0.0878807	0	0	0.015076	0	0	0	0.0733693	0	0.0235743	0.0959909	0	0	0	0	0	0	0.0198694	0	0	0	0	0	0.00109693	0	0	0	0	0	0	0
TCGA-AQ-A04J-01	0.0633186	0.0811924	0.0342401	0.101871	0	0	0	0	0	0.0127149	0.0428834	0	0.000216715	0	0	0	0	0	0	0	0	0.01153	0.0104434	0	0	0.0293182	0.0136839	0.104778	0.0362542	0	0.0707225	0	0	0.141319	0	0	0	0	0.0688742	0	0	0	0.138641	0	0	0	0	0	0
TCGA-AQ-A0Y5-01	0.21517	0.083151	0	0.0089596	0	0	0.0842743	0	0	0	0	0	0	0.0643481	0	0	0.104752	0	0.108615	0	0.0184992	0	0	0	0	0.0168825	0	0	0	0	0	0	0.0150754	0	0	0	0.00756487	0	0	0	0	0.0177934	0.188446	0	0	0	0	0	0
TCGA-AQ-A1H2-01	0.242859	0.033722	0	0.0482602	0	0.0700108	0	0	0	0	0	0	0	0.0782011	0	0.0838857	0	0	0.101952	0	0.0174878	0.0362712	0	0.0310139	0	0	0.120138	0	0	0	0	0	0.0654139	0	0	0	0.0298122	0	0	0	0	0	0	0	0	0	0	0	0
TCGA-AQ-A1H3-01	0.492692	0	0	0	0	0	0	0	0	0	0	0	0	0	0	0	0	0	0	0.0448693	0	0.0441729	0	0	0	0	0.00176515	0	0	0	0	0	0	0	0.139815	0	0.0242017	0	0	0	0.010874	0	0	0	0	0	0	0	0.00497291
TCGA-AQ-A54O-01	0.0283971	0.0967406	0	0	0	0.170406	0	0	0	0	0	0	0.0246002	0	0	0	0	0	0	0	0	0.0424684	0	0	0	0	0	0	0	0	0	0	0.0957812	0.0850557	0	0	0	0	0	0	0	0	0	0	0	0	0.112837	0	0
TCGA-AQ-A7U7-01	0.0630803	0.271406	0	0	0	0	0.0163944	0	0	0	0	0	0	0.0823739	0	0.0124209	0.269787	0	0.0929572	0	0.00834348	0.0102005	0	0	0.00570776	0	0	0	0.0237067	0	0	0	0	0.0710017	0	0	0.0220332	0	0	0.0164223	0	0	0	0	0	0	0	0	0
TCGA-AR-A0TP-01	0.0631398	0.0217174	0	0	0	0	0.0529588	0	0.0368113	0.000837056	0.00968804	0	0	0	0	0	0.0157519	0	0	0	0	0.0153325	0	0.0505199	0	0	0	0	0	0.00302933	0.0731082	0	0.157716	0	0	0	0.0341446	0.00164612	0	0	0	0.0552983	0.290139	0	0	0	0	0.0750324	0
TCGA-AR-A0TQ-01	0.00272684	0.177333	0	0.0899077	0	0.188184	0.0776885	0	0	0	0	0	0	0.00422213	0.00559527	0	0.0184749	0	0	0	0.0390049	0	0	0	0	0	0	0	0.0628261	0	0	0	0	0	0	0	0	0.00868991	0	0.0959739	0	0	0	0	0	0	0	0	0
TCGA-AR-A0TR-01	0	0	0	0	0	0.166806	0.104367	0	0	0	0	0	0	0.0419836	0	0	0.00621623	0	0	0	0	0	0	0	0	0	0.0145519	0	0.103578	0	0	0	0	0	0	0	0.137654	0.0273195	0	0	0	0	0	0	0	0	0	0.080862	0
TCGA-AR-A0TS-01	0.000209706	0.0131974	0	0	0	0	0.0801845	0	0	0	0	0	0	0	0	0	0.0520756	0.00914769	0.0874855	0	0.016193	0.0120562	0	0	0.0174322	0	0.000932526	0	0.0441001	0	0	0	0.078919	0.022253	0	0	0	0.017272	0	0	0	0	0.0501085	0	0	0	0	0	0
TCGA-AR-A0TT-01	0.0857157	0.0889259	0	0	0	0	0.0224534	0	0	0	0	0	0	0.0488287	0	0	0.052921	0	0.141323	0	0	0.0149606	0	0	0	0.055409	0.0360051	0	0.0286722	0	0.00783317	0	0	0	0.105935	0.107091	0	0.0023362	0.0217894	0	0	0	0.0552458	0	0	0	0	0	0
TCGA-AR-A0TU-01	0.102536	0	0	0	0	0	0.0790025	0	0	0	0.0436814	0	0.0414357	0	0	0.027379	0.0458228	0.0261796	0.0903429	0	0.0354662	0	0	0.0432245	0	0	0.0176105	0	0	0	0	0	0.044571	0	0	0	0	0	0	0	0	0.014753	0.387995	0	0	0	0	0	0
TCGA-AR-A0TV-01	0.1978	0.0270095	0.195381	0	0	0.0073614	0	0.0215418	0.0149997	0	0	0	0	0	0	0	0.0306333	0	0	0.0601401	0.00102618	0	0	0	0	0.0217775	0	0.0583383	0	0	0.00527216	0	0.0178714	0.114486	0	0	0	0	0	0.0301871	0	0	0.032785	0	0	0.0396296	0	0	0
TCGA-AR-A0TW-01	0.243681	0.00782136	0	0.0485552	0	0.0178315	0	0	0	0	0	0	0.0378754	0.0532543	0	0	0.00983158	0.0122244	0	0	0	0	0	0	0	0	0	0	0	0.027333	0	0	0.102362	0.062448	0	0	0.0480206	0	0	0	0	0	0.185216	0	0	0	0.0384745	0	0
TCGA-AR-A0TX-01	0.0255387	0.33488	0	0	0	0	0.0825884	0	0	0	0	0	0	0.0780772	0	0	0.4139	0	0	0	0	0	0	0	0	0	0	0	0	0	0	0	0	0	0	0	0.000207019	0	0	0	0	0	0.0598882	0	0	0	0	0	0
TCGA-AR-A0TY-01	0.185675	0.0166009	0	0.083926	0	0	0	0	0	0	0	0	0.0204675	0	0.0154247	0	0.0423581	0	0.1669	0	0.0678717	0.0115057	0	0	0.0486665	0.00854792	0	0.00992951	0.0115087	0	0	0.0120306	0.160551	0.0406596	0	0	0.0340158	0	0	0	0	0	0.053201	0	0	0	0	0.0101608	0
TCGA-AR-A0TZ-01	0.168803	0.140612	0	0	0	0	0	0	0	0	0	0	0	0.168276	0	0.0459093	0.170071	0	0.043196	0	0	0	0	0	0	0	0	0	0.0156178	0.00899181	0	0	0.0122254	0	0	0	0	0	0	0.0885083	0	0	0	0	0.00232609	0	0	0.0620821	0
TCGA-AR-A0U0-01	0	0.0320003	0	0	0	0.0960272	0	0	0	0.048941	0.0203662	0	0.0361824	0.0435688	0	0	0.152392	0	0.00306665	0	0	0.0262503	0	0.188494	0	0	0	0	0.0549676	0	0	0.0104088	0.015943	0	0	0	0	0.0177526	0	0	0	0	0	0	0	0	0	0	0
TCGA-AR-A0U1-01	0.0104634	0.011216	0.209443	0.0801726	0	0	0	0.0689732	0	0	0	0	0.00246254	0.00175523	0	0	0.0889378	0	0.0236597	0.0024839	0.034419	0	0.0322761	0	0	0.0141848	0.0887118	0	0	0	0.0748942	0	0.0491626	0	0	0	0.0123212	0	0	0.00234665	0	0	0.132541	0	0	0	0	0	0
TCGA-AR-A0U2-01	0.140811	0	0	0	0	0.0316081	0	0.0854958	0.0643851	0	0.0682647	0	0	0	0	0	0	0	0.336685	0.069084	0	0	0	0	0	0	0	0	0	0	0	0	0.0814399	0	0	0.00231753	0.022014	0	0	0	0	0	0	0	0	0	0	0	0
TCGA-AR-A0U3-01	0.106555	0	0	0	0	0.0698153	0.0898226	0.0986218	0	0	0	0	0.0455652	0.0640187	0	0	0	0.00354913	0.26541	0	0	0	0	0	0	0.0139088	0.0420205	0	0.18262	0	0	0	0	0	0	0	0	0	0	0	0	0	0.0180929	0	0	0	0	0	0
TCGA-AR-A0U4-01	0	0.0646485	0.168455	0	0	0.0508329	0.0196195	0.0399002	0.00843597	0.00989103	0	0	0	0.00645347	0	0	0.149872	0	0	0	0	0.00340764	0.0273143	0	0	0	0	0	0.00520639	0	0	0	0	0	0	0	0.0130103	0.0082166	0	0.0837255	0	0	0.290041	0	0	0	0	0	0
TCGA-AR-A1AH-01	0.0626603	0.0187832	0	0.106142	0	0	0	0	0	0	0	0	0.0261148	0	0	0	0.0317573	0	0.131305	0	0.0064977	0.0196495	0	0	0	0.061818	0	0.0190602	0.07261	0	0.0367723	0	0	0	0.0318832	0	0	0	0.0280326	0.0971266	0.000623643	0	0.164561	0	0	0.0181991	0	0	0
TCGA-AR-A1AI-01	0.117913	0	0	0	0	0	0.0172425	0.0761451	0	0	0.0670573	0	0	0.12834	0	0	0.171754	0	0.0655064	0	0	0	0	0	0.0318984	0.0188753	0	0	0	0	0.011175	0	0	0.152768	0	0	0.01681	0	0	0	0	0.00112337	0	0	0	0	0	0.0219093	0
TCGA-AR-A1AJ-01	0.252879	0.283486	0	0	0	0	0.0116169	0	0	0	0	0	0.00624364	0.0407566	0	0	0.132665	0	0	0.0236103	0	0	0	0.0173489	0	0	0	0	0	0	0.0318377	0	0	0	0	0	0.0253954	0.0157726	0	0	0	0	0	0	0	0	0.00351704	0.070587	0
TCGA-AR-A1AK-01	0.158926	0.155599	0	0	0	0	0.0551778	0.0277814	0	0	0	0	0	0.0725835	0	0	0.222006	0	0.00656179	0	0	0	0	0.058401	0	0.0143635	0	0	0.00751851	0	0	0	0.037567	0	0.0399634	0	0.01286	0.030939	0	0.0320137	0	0.0272796	0	0	0	0	0	0	0
TCGA-AR-A1AL-01	0.176119	0.104395	0	0	0.0703465	0.00725168	0	0.0437247	0.0315377	0	0.0837151	0	0.0251702	0	0	0	0.0732563	0	0	0	0	0	0	0.0456154	0	0	0	0	0.0322907	0	0.147688	0	0	0	0	0	0.0199118	0	0	0	0	0.0340731	0	0.0622858	0	0	0	0	0.0126344
TCGA-AR-A1AN-01	0.392659	0.015602	0	0	0	0	0	0	0	0	0	0	0	0.0234708	0	0.0388853	0.0854226	0	0.0126697	0	0.00244132	0	0	0.0320978	0	0.0104474	0	0	0.126612	0	0	0	0	0.0479735	0	0	0	0	0	0	0	0	0.143311	0	0	0	0	0	0.0684073
TCGA-AR-A1AO-01	0.0834944	0.0845086	0	0	0	0	0	0.0290396	0	0.0115169	0	0	0	0.0619016	0	0	0.0630739	0	0	0	0.000640041	0.0203154	0	0.0136257	0	0	0	0	0.184339	0	0	0	0	0.0181177	0	0	0.0086256	0	0	0	0	0	0.362776	0	0	0	0	0	0
TCGA-AR-A1AP-01	0.228886	0	0	0	0	0	0.156608	0	0.0168441	0.0304294	0	0	0.00365921	0.0648702	0.0251079	0	0.101413	0	0.104926	0	0	0.016873	0	0	0	0.00599985	0	0	0	0	0	0	0	0	0	0	0.0090497	0	0	0	0	0	0	0	0	0	0	0	0
TCGA-AR-A1AQ-01	0	0.0217043	0	0.140237	0	0.325203	0.0159714	0	0	0	0	0	0	0	0	0	0.0155087	0	0	0	0	0	0	0.0351321	0	0	0	0	0	0	0.0391846	0	0.00225564	0.005045	0	0	0	0	0	0	0	0.044212	0.200298	0	0	0	0	0	0
TCGA-AR-A1AR-01	0.131278	0.033982	0	0	0	0	0	0.016189	0	0	0.248997	0	0.0374524	0	0	0.0299284	0.0977486	0	0.106181	0	0.00316122	0.046807	0	0.164218	0	0.00305314	0	0	0	0	0	0	0.0397669	0	0	0	0.0112343	0.00286078	0	0	0	0.0111513	0	0	0	0	0	0	0
TCGA-AR-A1AS-01	0.00443419	0.232101	0	0	0	0.0189483	0	0	0	0	0	0	0.00357871	0.106231	0	0	0.0503488	0	0.255714	0.124635	0	0	0	0	0	0	0.0217685	0	0.0368251	0	0	0	0.0506714	0	0.0137716	0.0443085	0	0	0.00678921	0	0	0	0.0209772	0	0	0	0	0.00716611	0
TCGA-AR-A1AT-01	0	0.000626376	0	0	0	0.0947068	0	0	0.0435151	0	0	0	0	0	0	0	0	0	0.0192055	0	0	0	0	0	0.0954606	0	0	0	0	0	0	0.0324062	0.0312581	0.119545	0	0	0	0	0	0	0	0	0.263718	0	0	0	0	0	0
TCGA-AR-A1AU-01	0.310119	0.00124781	0	0	0	0	0.0842674	0.0721294	0	0.0891738	0	0	0	0	0.00189975	0	0.0245151	0	0.0414613	0	0.0586841	0	0	0	0	0	0.0426475	0	0.113891	0	0.00803504	0.000926016	0	0.00691948	0	0	0.0308789	0	0	0	0	0	0.0915803	0	0	0	0	0	0
TCGA-AR-A1AV-01	0.246327	0.0149881	0	0	0	0	0.0798398	0.065738	0.0262255	0.0347453	0	0.0715768	0.00139555	0.0479938	0	0	0.0163562	0	0.169088	0	0.0126978	0	0.0649403	0	0	0	0	0	0	0	0.0343352	0.0113373	0.0576717	0	0	0	0	0	0	0	0	0	0.0289393	0	0	0	0	0	0
TCGA-AR-A1AW-01	0	0.0245704	0	0	0.00645254	0.177127	0	0.0588938	0.0534601	0	0	0	0.0187492	0	0	0.11046	0.011115	0	0.0618201	0	0	0	0	0	0	0	0.0295004	0	0.0515455	0	0	0.0307032	0	0	0	0	0.0265705	0	0	0	0	0	0.0890114	0	0	0.103263	0	0	0
TCGA-AR-A1AX-01	0.133112	0	0	0	0	0.040728	0.0897275	0.0933369	0	0	0	0	0	0.160426	0	0.0654745	0.0275003	0	0	0.015422	0.0219607	0	0	0.0141757	0	0	0.052686	0	0.213065	0.00960719	0	0	0	0	0	0	0	0.020134	0	0	0	0	0	0	0	0	0	0	0
TCGA-AR-A1AY-01	0.147062	0.0978718	0	0.0624396	0	0	0	0.0428371	0	0	0	0	0	0.0101895	0.0243944	0	0.0695033	0	0	0	0.0267901	0	0	0.00239826	0	0	0.0218294	0	0.107904	0	0.0152785	0	0	0	0	0.0244213	0.011167	0	0	0	0	0	0.0244688	0	0	0.120519	0	0.00789216	0
TCGA-AR-A24H-01	0.0884702	0.030454	0.134986	0	0	0	0.0271938	0	0	0	0.0536274	0	0.0414593	0	0.039646	0	0.0979527	0	0	0	0	0	0	0.0637354	0	0	0.0163351	0	0.0784939	0	0	0	0.0221621	0.00603028	0	0.00450107	0.0215823	0	0	0	0	0	0.237878	0	0	0	0	0	0
TCGA-AR-A24K-01	0.131077	0	0	0	0	0	0	0	0	0.0114418	0	0	0.0117509	0.0354418	0	0	0	0.00526665	0	0	0	0	0	0	0.0875231	0.0982863	0	0	0	0	0	0	0.0793132	0.139978	0.0493555	0	0	0	0	0	0	0.0219513	0	0	0	0	0.02232	0	0
TCGA-AR-A24L-01	0.015176	0	0	0	0	0	0.0199712	0.00500141	0	0	0.00481848	0	0	0	0	0	0.0437217	0	0.0588957	0.0051417	0	0.0193401	0	0.121536	0	0	0	0	0.068841	0	0.00749576	0	0.192391	0.00517602	0.00144979	0	0.0295682	0.0124892	0	0	0	0.00872758	0.225152	0	0	0	0	0	0.0441476
TCGA-AR-A24M-01	0.139907	0.0304209	0	0	0	0	0	0	0	0	0	0	0	0	0	0	0.000936582	0.0395831	0.0998644	0.0371987	0.027949	0	0	0.0188828	0	0	0.10723	0	0	0	0.0908229	0	0.200431	0	0	0	0.0641316	0	0	0.0534901	0	0	0	0	0	0	0	0.0891511	0
TCGA-AR-A24N-01	0.165957	0.0133594	0	0	0	0.120596	0.186065	0	0	0	0	0	0	0	0	0	0.000274627	0	0.0424949	0	0.0386914	0	0	0	0	0.0463878	0	0.018807	0.137915	0	0	0	0	0	0	0	0	0	0.0725844	0	0	0.0563483	0	0	0	0	0	0	0
TCGA-AR-A24O-01	0.159989	0	0	0	0	0	0	0	0	0	0	0	0.0261343	0	0	0	0.0298787	0	0	0.13787	0.0425021	0	0	0	0	0	0	0	0.0824427	0	0	0	0	0	0	0.0982028	0	0	0	0	0	0	0	0	0	0.150119	0	0.018761	0
TCGA-AR-A24P-01	0.205282	0	0	0	0	0	0	0	0	0	0	0	0	0.159114	0	0	0	0	0.0387494	0	0	0	0	0	0	0.0567705	0.0786729	0	0	0	0	0	0.228278	0.174564	0	0.00891292	0	0	0	0	0	0	0	0	0	0	0	0	0
TCGA-AR-A24Q-01	0.0238248	0.0543852	0.00995383	0.0943018	0	0.0371146	0.0582028	0	0	0	0	0	0	0.00601539	0	0	0.0471768	0	0.010312	0	0.00737761	0.00140663	0	0.00500708	0	0	0.00623664	0	0.0791257	0	0.00377756	0.0043017	0	0	0	0.0162949	0.0107758	0	0	0.0408132	0.0217484	0.0225005	0.270595	0	0	0.0168025	0	0.0495305	0
TCGA-AR-A24R-01	0.177001	0.025654	0	0	0	0.0679316	0	0	0	0.0438828	0	0	0	0	0	0	0	0.00846869	0.104684	0	0.00576011	0	0	0.0682383	0.0160298	0	0	0	0	0	0.0666262	0.000346758	0	0	0.144627	0	0	0	0.11668	0	0	0	0	0	0	0	0	0	0
TCGA-AR-A24S-01	0.204597	0.0197806	0	0	0	0	0.167252	0	0	0.0290078	0.112221	0	0.00310997	0	0	0	0.048424	0.0342537	0.0816019	0	0.0129027	0	0	0	0	0.0926705	0	0	0	0	0	0	0	0	0	0.0143922	0	0	0	0	0.0565063	0	0	0	0	0	0	0	0
TCGA-AR-A24T-01	0.22205	0.022308	0	0.102658	0	0	0.00250837	0.150639	0	0	0	0	0	0.0020236	0	0.02043	0.0428532	0	0.094746	0	0	0	0	0	0	0	0	0	0.0662954	0	0	0	0	0	0	0	0.000858228	0	0	0.0439118	0	0.0058261	0	0	0	0	0	0	0
TCGA-AR-A24U-01	0.151816	0.146054	0	0	0	0	0.0523995	0	0	0	0	0	0	0.0588556	0	0	0.193169	0	0.0805167	0	0	0	0	0	0	0	0	0	0.00760938	0	0	0	0	0.129609	0	0	0	0	0	0.118238	0	0	0	0	0	0	0	0	0
TCGA-AR-A24V-01	0.0777813	0.0450521	0	0.0370982	0	0	0	0	0	0.048319	0	0	0	0.140068	0	0	0.0956707	0	0.164183	0.0455315	0	0	0	0	0	0	0.00265241	0	0.0414374	0	0.0288389	0	0	0	0	0	0	0	0	0	0	0	0	0	0	0	0	0	0
TCGA-AR-A24W-01	0	0	0	0	0	0	0	0.116423	0	0	0	0	0	0.0731842	0	0	0	0.088615	0.0463155	0	0	0	0	0	0	0	0	0	0.256067	0	0	0	0	0.247442	0	0	0	0	0	0	0	0	0	0	0	0	0.171953	0	0
TCGA-AR-A24X-01	0.175392	0	0	0	0	0	0.031751	0.0643145	0.00250636	0	0	0	0	0.112265	0	0	0	0	0.0579482	0	0	0.0281104	0	0	0	0	0.0555229	0	0.0484937	0	0.0132663	0	0.22722	0	0	0	0.0852834	0	0	0	0	0	0	0	0	0	0	0	0
TCGA-AR-A24Z-01	0.0355063	0.0562296	0	0.0732292	0	0.147761	0	0	0	0	0	0	0	0.0029466	0	0	0.0273763	0	0.00934245	0.0381298	0	0	0.0548085	0.0590005	0	0	0.0952963	0	0	0	0	0	0.101913	0	0	0	0	0	0	0	0	0	0.101103	0	0	0	0	0	0
TCGA-AR-A250-01	0.098969	0.0793364	0	0	0	0.0701224	0.0575993	0.0191195	0	0.0226888	0	0	0	0.0924646	0	0	0.276242	0	0.038141	0.0154866	0	0	0	0	0.00313689	0	0.000487313	0	0	0	0	0	0.0688273	0	0.0372	0	0	0	0.00746081	0	0	0	0.0211902	0	0	0	0	0	0
TCGA-AR-A251-01	0.0273635	0	0.126509	0	0	0	0.0746769	0	0	0	0.109366	0	0	0	0	0	0.104016	0.0189282	0.00654077	0.0110377	0.0137875	0.000370447	0	0.0576398	0	0	0	0	0.0591606	0	0.0113628	0	0	0	0	0	0	0	0.0327377	0	0	0	0.294005	0	0	0	0	0	0
TCGA-AR-A252-01	0	0	0	0	0	0.303777	0.0943125	0	0.0090015	0	0	0	0	0	0	0	0	0	0	0	0.0132366	0	0	0	0	0	0	0	0	0	0.132052	0	0	0	0	0	0.0542337	0	0	0	0	0	0	0	0	0	0	0	0
TCGA-AR-A254-01	0.283475	0	0	0	0	0	0.197223	0	0	0	0	0	0.0283509	0.0736459	0	0	0.0227439	0	0	0.0331236	0	0	0	0	0	0	0.0477177	0	0.065364	0	0	0	0	0	0	0	0	0.0210591	0	0.158455	0	0	0	0	0	0.0276176	0	0	0
TCGA-AR-A255-01	0.00932259	0.0852195	0	0	0	0.0914437	0.0936909	0	0.0108791	0	0	0	0.0525059	0.0504609	0	0.000142137	0.181744	0	0	0.0254099	0	0	0.0644178	0	0	0	0	0	0.0653403	0	0.0396243	0	0	0	0	0	0.0138736	0	0	0	0	0.055538	0	0	0	0	0	0	0
TCGA-AR-A256-01	0.0360805	0.0541414	0	0.0882784	0	0.0190074	0	0.0320399	0	0	0	0	0.000945976	0.0259129	0	0.0340768	0.029578	0	0	0.00494339	0.015421	0.0123548	0	0.000362428	0	0	0	0	0.059241	0	0	0	0.0369031	0.0771305	0.0280944	0.0175089	0	0.00349537	0.0178902	0	0	0	0.359476	0	0	0	0	0	0
TCGA-AR-A2LE-01	0.0207202	0.419105	0	0	0	0.00196905	0	0.0503258	0	0.00342662	0	0	0	0.135459	0.0145908	0	0.302647	0	0	0.00499339	0	0	0	0	0	0	0	0	0.0122051	0	0	0	0.000420737	0.00418485	0	0	0.00297492	0	0	0	0	0	0.00231595	0	0	0	0	0	0
TCGA-AR-A2LH-01	0.0649364	0.252662	0	0	0	0	0.151226	0.0250177	0	0	0	0	0	0.115839	0	0	0.218467	0.0433644	0.0461367	0	0	0	0	0	0	0.00992658	0.00837021	0	0	0	0	0	0.0138249	0	0	0	0	0.0190075	0	0	0	0	0.0312211	0	0	0	0	0	0
TCGA-AR-A2LK-01	0.2917	0.0800945	0	0	0	0	0	0.112897	0.0253971	0.0228775	0	0	0	0.0165208	0	0	0	0.0153044	0.0265902	0.0101538	0	0	0	0	0.1242	0.0299706	0	0	0.0797918	0	0	0	0.0394038	0	0	0	0	0	0	0	0	0	0	0	0	0	0	0	0
TCGA-AR-A2LL-01	0.328555	0	0	0.127699	0	0	0	0	0	0	0	0	0.0523267	0	0.125412	0.0517732	0	0	0	0.0421809	0	0	0	0	0	0	0	0	0	0	0	0.00236195	0	0	0	0.0524248	0	0	0.0306391	0	0	0.0049576	0	0	0	0	0	0	0
TCGA-AR-A2LM-01	0.0485626	0.00883486	0	0	0	0	0	0.0296444	0	0	0.14286	0	0	0.179942	0	0.0300278	0	0	0	0.02167	0.0372809	0	0	0	0	0	0	0	0	0	0	0	0	0	0.0665326	0	0	0.0459612	0	0	0	0.072409	0.0840605	0	0	0	0	0.0130872	0
TCGA-AR-A2LN-01	0.0940679	0.114393	0	0	0	0	0.288892	0	0	0.0156326	0.0755867	0	0	0.10471	0.0383993	0	0.0891665	0	0	0	0	0	0	0	0.00594086	0.0503069	0	0	0	0	0	0	0	0	0	0	0.00389326	0.0183954	0	0	0	0.0353131	0	0	0	0	0	0	0
TCGA-AR-A2LO-01	0.134619	0.0133435	0	0	0	0	0.118441	0	0	0	0.109858	0	0	0.0146698	0	0	0.0583329	0.0190964	0.00974912	0	0	0.0746451	0	0	0	0	0	0	0.0335881	0	0	0	0.0774601	0	0	0	0	0.0680205	0.115807	0	0	0.0843749	0	0	0	0	0	0	0
TCGA-AR-A2LQ-01	0.114501	0	0	0	0	0.0266706	0	0	0	0	0	0	0	0	0	0.103696	0	0	0	0.0951839	0.000663359	0	0	0	0	0	0	0	0	0	0.00369905	0	0.156389	0	0.289761	0	0	0	0	0	0.00356468	0	0	0	0	0	0	0	0
TCGA-AR-A2LR-01	0.114659	0	0	0	0	0	0.00183417	0.0929275	0.0146635	0	0	0	0	0.0212128	0	0	0	0	0.142076	0.126863	0	0	0.112697	0.00924732	0	0	0	0	0	0	0	0.042243	0.11512	0	0.0133447	0.0664065	0.000672613	0.0108176	0	0	0	0	0.0357595	0	0	0	0	0	0
TCGA-AR-A5QM-01	0.291217	0	0	0	0	0	0.00293274	0.173003	0	0	0.0676822	0	0	0	0	0	0	0.0284158	0	0.0722783	0	0	0	0	0.0368945	0	0	0	0.071825	0	0.0233082	0	0	0.0157856	0	0	0	0	0	0	0	0.109155	0	0	0	0	0	0	0
TCGA-AR-A5QN-01	0.05125	0.00826588	0	0.0553457	0	0.215205	0.142913	0.000128289	0	0	0	0	0.00763321	0.051679	0	0	0	0	0.119844	0	0	0	0	0	0	0.0360479	0	0	0.0671356	0	0.0273864	0	0	0	0	0	0.00859022	0.0092895	0	0	0	0	0	0	0	0	0	0	0
TCGA-AR-A5QP-01	0.263154	0.0161322	0	0.0187484	0	0	0.120343	0	0	0.0125475	0.00550751	0	0.019682	0.0749035	0	0	0	0	0	0.150098	0	0	0	0.0734394	0	0.0863578	0.00805583	0	0.0351793	0	0	0	0	0	0	0.086158	0	0	0	0	0	0	0	0	0	0.0097228	0	0	0
TCGA-AR-A5QQ-01	0	0.0376209	0	0.00869999	0	0.049491	0	0	0	0.0910862	0	0	0.00328228	0	0	0.102023	0.0291298	0	0	0	0	0.0279475	0	0.0129272	0.0165364	0	0.00360187	0.0401739	0.103	0	0	0	0	0.0330293	0	0	0.0222804	0	0	0	0	0.000965249	0.0917585	0	0	0	0	0.0434442	0
TCGA-B6-A0I1-01	0.272472	0.0531065	0	0.121675	0	0	0	0	0	0	0.143795	0	0	0.0368036	0	0	0	0	0	0.062391	0	0	0	0	0	0.0506736	0.0142133	0	0	0	0	0	0	0	0	0.0691603	0	0	0	0	0	0	0.0251617	0	0	0	0	0	0
TCGA-B6-A0I2-01	0.127673	0.123607	0	0	0	0.00512842	0	0	0	0	0	0.00651939	0	0	0	0	0.304488	0	0	0	0	0	0	0	0	0	0	0	0	0	0	0	0.0308918	0.0745621	0	0.0177712	0	0	0	0	0	0.0174685	0.0617403	0	0	0	0	0.092311	0
TCGA-B6-A0I5-01	0.112462	0.00849671	0	0	0	0.0587669	0	0.0996601	0	0	0	0	0.0237428	0	0	0.105619	0	0	0.133939	0	0	0	0.051813	0.03281	0	0	0	0	0	0	0	0	0	0	0	0.0463366	0	0	0	0	0.035677	0	0	0	0	0	0	0	0
TCGA-B6-A0I8-01	0.125186	0.0602989	0	0.141157	0	0	0	0	0	0	0	0	0	0.00517118	0	0	0.0403239	0	0	0.0137575	0.00720082	0	0	0	0.00547352	0	0	0	0	0	0.0122479	0	0.0410995	0.0256369	0	0	0.00371271	0	0	0	0	0	0.257683	0	0	0.149082	0	0	0
TCGA-B6-A0I9-01	0.272915	0.00283197	0.00572637	0	0	0.00794676	0.04339	0	0	0.00287724	0	0.0228205	0	0.0161723	0	0	0.0265738	0	0	0	0.0164151	0.00712522	0	0.0677419	0	0.0190558	0.0234917	0.0446767	0.0826134	0	0	0.00591058	0.00225537	0	0	0	0	0	0	0.0413398	0.0143717	0	0	0	0	0.0609022	0	0.0617525	0
TCGA-B6-A0IA-01	0.053725	0.0643915	0	0	0	0	0	0	0	0	0	0	0	0.0199468	0	0	0.0153882	0	0	0	0	0.000566629	0	0.194424	0	0	0	0	0.13815	0	0.0482943	0	0	0.0858564	0	0.000900194	0.0449931	0.019349	0	0	0	0	0	0	0	0.264219	0	0	0
TCGA-B6-A0IB-01	0.0773071	0.0563013	0	0	0	0	0	0	0	0	0	0	0	0.0961587	0	0	0.0955037	0	0.212183	0.0161076	0.0364478	0	0	0	0	0	0	0	0.0636657	0	0	0	0	0	0	0.0519439	0	0	0	0.174945	0	0	0.0588273	0	0	0	0	0	0
TCGA-B6-A0IC-01	0.212538	0.101212	0	0	0	0	0	0	0	0	0	0	0	0	0	0.0767437	0.0544311	0	0	0	0.0221537	0	0.123139	0	0.00288643	0	0	0	0.0781282	0	0	0	0	0	0	0	0	0	0	0	0	0.010765	0	0	0	0.265167	0.0528356	0	0
TCGA-B6-A0IE-01	0.215912	0.0655086	0	0	0	0.00213989	0	0	0.0511722	0	0	0.00500292	0	0.0428945	0.216356	0	0.0212172	0	0	0	0	0.0323636	0	0	0.0277665	0	0.0164675	0	0.101442	0.0766533	0	0	0	0	0	0	0	0	0	0	0	0.0446387	0	0	0	0.0331026	0.0206084	0	0
TCGA-B6-A0IG-01	0.211274	0.00297433	0	0	0	0	0	0	0	0	0	0	0	0.0214544	0	0	0.0357962	0	0	0	0	0	0.0136103	0	0	0	0.0124304	0	0	0	0	0	0.139766	0.128002	0	0.248872	0	0.0260924	0	0.030926	0	0	0.0277532	0	0	0	0	0	0
TCGA-B6-A0IH-01	0.101876	0	0	0	0	0	0.103622	0.0203106	0	0.0378783	0	0	0	0.0577674	0	0	0	0	0.360116	0.124406	0	0	0	0	0	0	0.0326741	0	0.0600168	0	0	0	0.0353201	0	0	0	0.0252284	0.0407844	0	0	0	0	0	0	0	0	0	0	0
TCGA-B6-A0IJ-01	0.0402655	0.0265761	0	0.00331246	0	0	0.0833749	0	0.0171603	0	0.0363906	0	0.0179797	0	0	0.0143029	0.132371	0.0153401	0.00583197	0	0.0276121	0.0126353	0	0.0143689	0	0	0	0	0	0	0.0318352	0	0.0635678	0	0.0291108	0	0	0.00174131	0.0427055	0	0	0.00306102	0.335716	0	0	0	0.0378283	0.00691266	0
TCGA-B6-A0IK-01	0.101581	0.384541	0	0	0	0	0	0	0.00142716	0	0.0392658	0	0	0.0608081	0	0.00150065	0.240686	0	0.0206633	0.0110533	0	0.00368443	0	0.047561	0	0	0	0.00832793	0	0	0	0	0	0	0.00337271	0	0.000667508	0	0	0.0565445	0	0	0	0	0	0	0	0	0
TCGA-B6-A0IM-01	0.132827	0	0	0	0	0.084062	0.0334562	0	0	0	0.0382325	0	0	0.0362578	0	0	0	0	0	0	0	0	0	0	0	0.0297357	0	0	0	0	0	0	0.0321594	0	0	0.048363	0	0	0	0	0	0	0	0	0	0	0	0.0275998	0
TCGA-B6-A0IN-01	0.0755343	0	0	0.0135919	0	0.175187	0.0818869	0.0602349	0	0.0414481	0.00617584	0	0.0320223	0	0	0	0	0.0512032	0	0.015987	0.018897	0	0	0.0424242	0	0	0.014783	0	0.0289528	0	0	0	0.0219279	0	0	0	0	0	0	0	0	0.0143274	0	0	0	0	0	0	0
TCGA-B6-A0IO-01	0.0236845	0.191646	0	0	0	0	0	0.0910681	0	0.0316843	0	0	0.0177482	0.0194506	0	0.00298324	0.0964501	0	0.190768	0	0	0	0	0	0	0	0	0	0.0346407	0	0	0.00752693	0.00411746	0	0	0.0458861	0	0	0	0	0	0	0	0	0	0	0	0	0.000798996
TCGA-B6-A0IP-01	0.213812	0.0117793	0	0	0	0.248085	0	0	0	0	0	0	0	0.135045	0	0	0.0274191	0	0	0	0.0158121	0	0	0	0	0	0.0181528	0	0	0.0505259	0.0390656	0	0	0	0.131026	0	0	0.0199776	0	0.063885	0	0	0	0	0	0	0	0	0
TCGA-B6-A0IQ-01	0.104796	0.0120514	0	0	0	0.0227238	0	0	0	0	0	0	0.0180344	0.124289	0	0	0.0645831	0	0.00476474	0.0386105	0.0184033	0	0	0.0265884	0	0	0.00215832	0	0.185923	0	0.0745735	0	0	0.0369387	0	0	0	0	0	0	0	0.063695	0.102518	0	0	0	0	0	0
TCGA-B6-A0RE-01	0.0810702	0.0675945	0	0.0577886	0	0	0.0367549	0	0	0	0.023591	0	0	0.031939	0	0	0.14136	0	0.0431564	0	0.0253406	0.00396884	0.0213067	0.0436168	0	0.015533	0.0190694	0	0	0	0.0756869	0	0.0374478	0	0	0	0	0.0188771	0	0	0	0.00461227	0.22126	0	0	0	0	0	0
TCGA-B6-A0RG-01	0.0730481	0.0559446	0	0	0	0	0	0	0.00118844	0	0	0	0	0.019984	0	0	0.0630721	0	0.021361	0.0832568	0	0	0.0273884	0	0	0	0	0	0.0488385	0	0	0	0	0	0.0738674	0	0.00448804	0	0	0	0	0	0.466923	0	0	0	0	0.0253869	0
TCGA-B6-A0RH-01	0.193935	0.176324	0	0	0	0	0	0	0	0.0386133	0	0	0	0.0520083	0	0	0.0779813	0	0	0	0.0108648	0.00148532	0	0	0	0.00155184	0.0221334	0	0	0	0	0.0137585	0	0	0	0.161528	0	0	0	0	0	0	0	0	0	0	0	0	0
TCGA-B6-A0RI-01	0.00627404	0.186228	0	0	0	0	0	0	0	0	0	0	0	0.209209	0	0	0.154826	0	0.115104	0	0	0.0380728	0	0	0	0	0	0	0	0	0	0	0	0	0.00414124	0	0	0	0	0	0	0	0	0	0	0	0	0	0
TCGA-B6-A0RL-01	0.0208275	0.144826	0	0	0	0.259993	0	0	0	0	0	0	0.00643553	0.00954571	0	0.040327	0.0474806	0	0	0.0210045	0	0.0169997	0.114515	0.0982342	0	0.00167404	0.00241237	0	0	0	0	0	0	0	0	0	0	0	0	0	0	0.0137584	0	0	0	0	0	0	0
TCGA-B6-A0RM-01	0.198197	0.0860035	0	0	0	0.173424	0.126714	0	0.00792098	0	0	0	0	0	0	0	0	0	0.0338374	0	0	0	0	0	0	0.0553819	0	0	0.0887226	0	0	0.0278855	0.00804296	0	0	0	0	0.0228405	0	0	0.0259362	0	0	0	0	0.03175	0	0	0
TCGA-B6-A0RN-01	0.147589	0.0387403	0	0	0	0.19242	0	0	0	0.046581	0	0	0	0.0156188	0	0	0	0.00172343	0	0.0504432	0.0344017	0	0	0	0.0375231	0	0	0	0.100788	0	0	0	0	0	0	0	0.0988304	0	0.00588058	0	0	0	0	0	0	0	0	0	0
TCGA-B6-A0RO-01	0	0.0110351	0	0	0	0.0945599	0.0186498	0	0.048096	0.0131076	0	0	0	0.168059	0	0	0	0.0174593	0	0	0.0680452	0	0	0.0389859	0.029907	0	0	0.123075	0	0	0.0187594	0	0.00239446	0.0419621	0	0	0	0.00542437	0	0	0	0	0.232272	0	0	0	0	0	0
TCGA-B6-A0RP-01	0	0	0	0	0	0.206643	0	0.219212	0	0.0253302	0.0233135	0	0	0	0	0	0	0	0.0257404	0	0	0	0.0395208	0	0	0	0	0	0.143409	0	0.0362154	0	0.00639243	0	0	0	0	0	0	0	0	0	0	0	0	0	0	0	0.121297
TCGA-B6-A0RQ-01	0.142544	0.210042	0	0	0	0	0	0.182134	0	0	0	0	0.0147533	0.0433712	0	0	0.0787635	0	0.0355875	0	0.028432	0.0229544	0	0.0815802	0	0.00342784	0	0	0	0	0.0909266	0	0.0393238	0	0	0	0	0	0	0	0	0	0	0	0	0	0	0	0.0259761
TCGA-B6-A0RS-01	0.0516027	0.0165678	0.0711608	0.0686113	0	0	0.0493105	0	0	0.0155259	0.107911	0	0.00197767	0	0.00904446	0	0.0284022	0	0.049311	0.00671387	0.00492625	0	0	0	0	0.0115387	0.0273309	0	0.0639703	0	0	0	0	0.0502013	0	0.0150882	0.0209357	0	0	0	0.0259358	0	0.217075	0	0	0	0	0	0
TCGA-B6-A0RT-01	0	0.0284141	0	0	0	0	0	0	0	0	0.00471289	0	0	0.0195879	0	0	0.219998	0.0155774	0.0426194	0	0	0	0	0.0714202	0	0	0.0509935	0	0	0.154938	0	0.0479454	0.0671142	0	0	0	0.0237473	0	0	0	0	0.0228266	0.0790294	0	0	0	0	0	0
TCGA-B6-A0RU-01	0.0645053	0.0586011	0	0.0891831	0	0.0910075	0	0	0.000962408	0	0.123586	0	0	0.130791	0	0	0	0	0.0523007	0	0.0111395	0.0160165	0	0	0	0	0	0	0	0	0.0648807	0	0.00360167	0	0	0.0086808	0.0126797	0.0247235	0	0	0	0	0	0	0	0	0	0	0.02555
TCGA-B6-A0RV-01	0.159963	0.38861	0	0	0	0	0	0	0	0.0242106	0	0	0.011409	0.0150458	0	0.00123514	0.308075	0.00567043	0	0	0	0	0	0	0	0.0109626	0.00291544	0	0	0	0	0	0	0	0	0	0	0	0	0	0	0	0	0	0	0	0	0	0
TCGA-B6-A0WS-01	0	0.0838455	0	0	0.0505828	0.12937	0	0	0	0	0	0	0.0501697	0	0	0	0.0518055	0	0	0.0213488	0	0	0	0	0	0	0.0201965	0	0.195735	0	0.216283	0.0685449	0	0	0	0	0.0883102	0	0	0	0	0	0	0	0	0	0	0	0
TCGA-B6-A0WT-01	0.0854943	0	0	0	0	0.0543124	0.0400848	0.00200845	0	0.0468412	0	0	0.0224412	0.173059	0	0	0	0	0.0453158	0	0.0659634	0	0	0	0	0	0	0	0	0	0.14893	0	0	0	0	0	0	0	0	0.0456914	0	0	0	0	0	0	0	0	0
TCGA-B6-A0WV-01	0.135884	0.005087	0	0	0	0	0	0.0329327	0	0	0	0	0	0	0.15767	0.0269114	0.0599783	0	0	0.127184	0.0335326	0.0321355	0	0	0	0	0	0	0.0164029	0	0	0	0	0	0	0	0	0	0	0	0	0	0	0	0	0.0332942	0.017457	0.0402936	0.0105091
TCGA-B6-A0WW-01	0	0.132407	0	0	0	0	0	0	0.0233271	0	0	0	0	0.0122153	0	0.092826	0.0567769	0	0.0554828	0.00974693	0	0	0	0.0731641	0	0	0	0	0	0	0.0111794	0.0234203	0	0	0	0	0	0	0	0.104067	0	0	0	0	0	0	0	0	0
TCGA-B6-A0WX-01	0.17074	0	0	0	0	0	0	0	0	0	0	0	0.00674554	0.0627843	0	0	0.0209981	0	0	0.0274313	0.0236227	0	0	0	0	0.0211236	0.00426366	0	0.123579	0	0.0435299	0	0.149392	0	0	0.00709119	0.0431532	0	0	0	0	0.00833583	0.0265018	0	0	0	0	0.0852585	0
TCGA-B6-A0WY-01	0.0820861	0.102402	0	0	0	0	0	0	0	0	0	0	0	0.100899	0	0	0.0423453	0	0.265377	0.0280559	0	0	0	0	0.0437494	0	0	0	0	0	0	0	0	0	0	0	0.0507293	0	0	0	0	0	0.0748825	0	0	0	0	0	0
TCGA-B6-A0WZ-01	0.0163124	0.412325	0	0	0	0.027952	0.0536288	0	0.0180669	0	0	0	0	0.0559422	0	0	0.198355	0	0.0266365	0.00177702	0	0	0	0.0188502	0	0	0	0	0	0	0	0	0.0190862	0	0	0	0	0.00896238	0	0.000615373	0	0	0.14149	0	0	0	0	0	0
TCGA-B6-A0X0-01	0.00123183	0.0477146	0	0	0	0.0170252	0	0	0	0	0.312784	0	0	0.0822092	0	0.0451222	0	0	0	0.0563911	0	0	0	0.0164741	0	0	0	0	0	0	0	0	0	0	0	0	0	0	0	0.0824354	0	0	0	0	0	0	0	0.01133	0
TCGA-B6-A0X1-01	0	0.0215007	0	0	0	0.00723969	0.0293883	0.0275113	0	0	0	0	0	0.0807983	0.0947739	0.0351223	0.104527	0	0	0	0	0	0	0	0	0	0	0	0	0	0.0573068	0	0	0	0.0421438	0	0.0304435	0	0	0	0	0.0276054	0.054975	0	0	0	0.0380367	0	0
TCGA-B6-A0X4-01	0.00013938	0	0	0	0	0	0.0170269	0.0189156	0	0	0	0	0.0634024	0.311092	0	0	0	0	0	0	0	0	0	0	0	0	0.0242577	0	0	0	0	0	0	0.148462	0	0	0	0	0	0	0	0	0	0	0	0	0	0	0
TCGA-B6-A0X5-01	0.015672	0.0389335	0	0	0	0.0391485	0	0	0	0	0	0	0.0399476	0.254796	0	0.0134824	0.0165847	0	0.064399	0	0	0	0	0.0222846	0	0	0	0	0	0	0.165377	0	0	0.00777351	0	0	0	0	0	0.241851	0	0	0.0222455	0	0	0	0	0	0
TCGA-B6-A0X7-01	0.235384	0.119379	0	0	0	0	0	0	0	0	0	0	0	0.0667154	0	0	0.0450985	0	0	0.00817437	0	0	0	0	0	0	0	0.0598492	0	0	0.00671896	0	0.0494603	0.146908	0	0	0.00924008	0	0	0	0	0	0	0	0	0.112731	0	0	0
TCGA-B6-A1KC-01	0.346494	0	0	0	0	0	0	0	0	0	0.0142583	0	0.00832044	0.0743175	0	0	0.037425	0	0.00371685	0	0	0.0375901	0.00812792	0.0605278	0	0	0	0	0.152011	0	0	0	0.080774	0	0	0	0.0517723	0	0	0	0.000290518	0.0773093	0	0	0	0	0	0.0361937	0
TCGA-B6-A1KF-01	0.185409	0.0519225	0	0	0	0	0.147036	0	0	0	0	0	0	0.0299228	0	0	0.024511	0	0.0574637	0.0165508	0.00740727	0	0.0461393	0.0382329	0	0	0.0164135	0	0	0	0	0	0.0694541	0	0	0	0.0230838	0	0	0	0	0	0.115359	0	0	0	0	0	0
TCGA-B6-A1KI-01	0.336702	0	0	0	0	0	0.0321206	0	0	0	0	0	0	0.0125299	0	0	0.038671	0	0	0.110743	0	0.0014214	0	0.0203497	0	0.0488773	0	0	0	0	0	0.0327758	0	0	0	0	0	0	0	0.00389413	0	0	0	0	0	0	0	0.140396	0
TCGA-B6-A1KN-01	0.0836615	0	0	0	0	0	0.010696	0.0499521	0	0.0340866	0	0	0.0863084	0	0	0	0.0302705	0.0314918	0.0764821	0	0.0142758	0	0.0666661	0	0	0	0	0	0	0	0.00896572	0	0.10327	0.159223	0	0.00563583	0	0	0	0	0.0462457	0	0.0297376	0	0	0	0	0	0.100042
TCGA-B6-A2IU-01	0	0.0849497	0	0	0	0.0692342	0.222975	0	0	0	0	0	0	0.166029	0	0	0.0189441	0	0.205282	0	0	0	0	0	0	0	0	0	0	0	0.0700159	0	0	0	0	0	0	0	0	0	0	0	0	0	0	0	0	0	0
TCGA-B6-A401-01	0.143379	0	0	0	0	0	0	0.0230421	0	0	0	0	0	0.0478075	0	0	0.0366592	0	0.195616	0	0.0381977	0.000984464	0	0	0.0696558	0	0	0	0.134178	0	0	0	0	0.0854378	0.165153	0	0	0.0316388	0	0	0	0	0	0	0	0	0	0	0
TCGA-B6-A409-01	0.211578	0	0	0.0715777	0	0	0.117295	0	0	0.0130741	0.0077236	0	0	0.0118043	0	0.0814526	0.063577	0	0.0252799	0	0	0.0243898	0	0.0194501	0	0	0	0	0.105151	0	0	0	0.0422705	0	0	0.11832	0	0	0	0	0	0	0	0	0	0	0	0	0
TCGA-B6-A40B-01	0	0.0753362	0	0	0	0.148736	0.199804	0	0	0	0.0956963	0	0.00240245	0	0	0	0.060407	0	0.0276054	0.0286743	0	0	0	0	0	0	0	0	0.109624	0	0.0572476	0	0	0	0	0	0.0136493	0	0	0	0	0	0.0697231	0	0	0	0	0	0
TCGA-B6-A40C-01	0.369605	0.0347777	0	0.0819017	0	0	0.0449917	0	0	0.0438784	0.0456038	0	0.0440333	0	0	0	0.00856678	0	0	0	0.0101394	0	0	0.0779165	0	0	0	0	0	0	0.00389062	0	0.00987793	0.0420821	0	0	0	0	0	0	0	0	0.108355	0	0	0	0	0	0
TCGA-BH-A0AU-01	0.201869	0.0126393	0	0	0	0	0.0652938	0	0	0	0.0963215	0	0	0	0	0	0.0902969	0	0.145191	0	0.0694893	0	0	0	0	0	0.0195353	0	0	0	0	0	0.206134	0	0	0	0	0	0	0	0	0.00697008	0	0	0	0.00780237	0	0.0784573	0
TCGA-BH-A0AV-01	0	0	0	0	0	0	0.0745527	0.00684841	0	0	0	0	0	0.016659	0.0621738	0	0.0973984	0	0.0470282	0	0	0	0	0	0	0.00118471	0.0214749	0.00770052	0.0711908	0.0285709	0.0641135	0.0237666	0	0	0.169111	0	0	0	0	0	0	0.00437001	0.214901	0	0	0	0.025562	0	0
TCGA-BH-A0AW-01	0.0117696	0.204675	0	0	0	0.157364	0.0630815	0	0.00289084	0.00913274	0.0260405	0	0	0.07471	0	0	0.202033	0	0	0	0.00109733	0.0202642	0	0.000727117	0	0.00523108	0.00154244	0	0	0	0	0	0.00877439	0.021773	0	0	0	0	0	0	0	0	0.132973	0	0	0	0	0	0
TCGA-BH-A0AY-01	0.183074	0.0695756	0	0	0	0	0	0	0	0	0.0984991	0	0	0.145914	0	0	0.0136407	0	0	0	0.00110792	0.0120828	0	0	0	0	0	0	0	0	0.0174821	0	0.0211108	0.139872	0.096986	0	0.0295246	0.0096585	0	0.0798765	0	0	0	0	0	0	0.0111568	0	0
TCGA-BH-A0AZ-01	0.0403188	0.117883	0.272278	0.0411204	0	0	0.0733071	0	0	0	0	0	0	0	0	0.00636606	0.108044	0	0	0	0.0283028	0.0163522	0	0	0	0	0	0	0.147698	0	0	0.0250367	0	0	0	0	0	0.00664305	0	0.0193112	0	0	0	0	0	0.0385104	0	0	0
TCGA-BH-A0B0-01	0.0255768	0.412071	0	0	0	0	0	0	0	0	0	0	3.88596e-05	0.200881	0	0	0.20482	0	0.0736959	0	0.015241	0	0	0	0	0	0.0177102	0	0	0	0	0	0	0	0.0179023	0	0	0	0	0	0	0	0	0	0	0	0	0	0
TCGA-BH-A0B1-01	0.210705	0	0.0186331	0.0784017	0	0.00829652	0	0	0	0	0	0.0113492	0	0	0.0321299	0.0532017	0.0115512	0	0.108559	0	0	0	0.135218	0.0340943	0	0	0	0	0.0534131	0	0	0	0.0390011	0	0	0	0.0169944	0	0	0.0284163	0	0	0.0282535	0.0322511	0	0.0547299	0	0	0
TCGA-BH-A0B3-01	0.141028	0.0688614	0	0	0	0	0.0390081	0.0691516	0	0.0752526	0.0754995	0	0.0342216	0	0.0154037	0	0.0813739	0	0.0866203	0	0	0	0	0	0	0	0	0	0.0145034	0	0	0.0224889	0	0	0	0	0.00770349	0	0.0938321	0	0	0.00431616	0.0252477	0	0	0	0	0	0.0293283
TCGA-BH-A0B4-01	0.0149534	0.0511546	0	0	0	0	0	0	0	0.0564102	0.0130351	0	0.0673569	0.0160674	0	0	0.0595525	0	0	0	0	0	0	0.0226971	0	0	0.00814892	0	0	0	0	0	0.123792	0	0.0719018	0.0158989	0.0191547	0	0.00759746	0	0	0	0.132034	0	0	0.0482949	0	0.0884567	0
TCGA-BH-A0B5-01	0.00943316	0.228278	0	0	0	0.0432347	0.0406908	0	0	0	0	0	0	0.0668156	0	0	0.353808	0	0.0720759	0	0.0133128	0	0	0	0	0	0	0	0	0	0	0.00198621	0	0.0527262	0	0	0.00798217	0.0101891	0	0	0	0	0	0	0	0	0	0	0
TCGA-BH-A0B6-01	0	0.365754	0	0	0	0.0259404	0.0948027	0	0	0	0	0	0	0.0680656	0	0	0.395355	0	0	0	0.00186062	0	0	0	0	0	0	0	0	0	0	0	0	0.00237224	0	0	0	0	0	0	0	0.000568538	0.0100723	0	0	0	0	0	0
TCGA-BH-A0B7-01	0.0581988	0.000369221	0	0	0	0.00182675	0.0857551	0	0	0.015652	0	0	0	0.114884	0	0	0.0995606	0	0.0972931	0.00210828	0.0593085	0.0262466	0	0.0737079	0	0	0	0	0	0	0	0	0.144572	0	0	0	0	0	0	0	0	0	0.0201794	0	0	0	0	0	0
TCGA-BH-A0B8-01	0.0417342	0.0820095	0	0.0302839	0	0.0132278	0.000262222	0.12066	0	0	0	0	0.0281229	0	0	0	0	0	0.107714	0.0195672	0	0	0.0166851	0.109839	0	0	0	0	0	0	0	0.0112663	0	0.0135727	0	0.305724	0	0.00540377	0	0.00977052	0	0.0110124	0.0424484	0	0	0	0	0	0
TCGA-BH-A0B9-01	0.12687	0	0	0	0	0	0.0820965	0.047607	0	0	0	0	0	0.0300279	0.119245	0	0.0872741	0	0.102897	0	0.044267	0	0	0	0	0.012959	0	0	0	0	0	0	0	0	0.0230493	0	0.0375866	0	0.00119799	0.11561	0	0	0.0866577	0	0	0	0	0	0
TCGA-BH-A0BA-01	0.110847	0.145965	0	0	0	0.0523357	0.113683	0	0	0	0	0	0	0	0	0.0586225	0.0859265	0	0.064625	0.0392976	0	0	0	0.0115057	0	0	0	0	0	0.0858183	0	0.0247845	0	0	0	0	0	0	0	0.049917	0	0	0.103715	0	0.0118552	0.00302898	0	0	0
TCGA-BH-A0BC-01	0.22165	0.148831	0	0	0	0	0	0	0.107127	0	0.028259	0	0	0.064744	0	0	0.0630583	0	0.066601	0.0450685	0	0	0	0.0859684	0	0	0.00868251	0	0	0	0	0.018942	0	0	0	0.0911466	0	0.0300648	0	0	0	0	0.00615918	0	0	0	0	0	0
TCGA-BH-A0BD-01	0.105424	0.127839	0	0	0	0	0	0	0	0	0	0	0	0	0	0.133707	0.0193979	0	0.0445083	0.0835231	0	0	0	0	0	0	0	0	0	0	0	0.0449246	0.0953157	0.0324007	0.0956793	0	0.0686337	0	0	0.00904747	0	0.00688368	0.0647513	0	0	0	0	0	0
TCGA-BH-A0BF-01	0.103071	0.00127446	0	0	0.101429	0.127307	0	0	0	0	0	0	0	0.038758	0	0	0.12885	0	0	0	0.0415734	0	0	0.0380687	0	0	0	0.0057948	0	0.0129762	0.0600729	0	0.0689109	0.049894	0	0.0425012	0	0	0	0	0	0	0	0	0	0	0	0	0
TCGA-BH-A0BG-01	0.0111442	0.0882192	0	0	0	0	0	0	0	0	0	0	0	0	0	0	0.0200889	0	0.166178	0	0	0	0	0	0	0	0	0	0	0	0	0	0.14809	0	0.18048	0	0.00997961	0.024267	0	0	0	0	0.258991	0	0	0	0	0	0
TCGA-BH-A0BJ-01	0.082431	0	0	0	0	0	0.025459	0	0	0.04661	0	0	0	0.0805471	0.145682	0	0	0	0	0.0405903	0	0	0.3684	0	0	0.131418	0.0176522	0	0	0	0	0	0	0	0	0	0	0	0	0.0279197	0	0	0	0	0	0	0	0.0129994	0.020291
TCGA-BH-A0BL-01	0.157248	0	0	0	0	0	0	0	0	0	0	0	0.026104	0.0440221	0	0	0.0100744	0	0	0	0.0112227	0	0	0.00863894	0	0	0	0	0.21492	0	0	0	0	0	0.0750843	0	0	0	0	0	0.0787388	0.0446807	0.244305	0	0	0	0	0	0
TCGA-BH-A0BM-01	0	0.0549138	0	0	0	0.0500767	0	0	0	0.0563945	0	0	0	0	0	0.00160407	0.0617524	0	0	0	0.00297944	0	0	0.0729449	0	0	0	0	0	0	0	0.0358765	0	0.177621	0	0.148471	0	0	0	0.124987	0	0	0	0	0	0	0	0	0
TCGA-BH-A0BO-01	0.0882636	0	0	0	0	0.0918641	0	0.0588664	0	0	0	0	0	0.0507659	0	0	0.1445	0	0	0	0.0149814	0	0	0	0	0	0.0369684	0	0.0398105	0	0.253009	0	0	0.0446797	0	0	0	0	0	0	0	0	0	0	0	0	0.0710697	0.0291408	0
TCGA-BH-A0BP-01	0.0680069	0.0245095	0.055356	0.118171	0	0.0854758	0.134738	0	0	0	0	0	0	0.0724057	0	0	0.132658	0	0	0.000585859	0.00411124	0	0	0.0108779	0	0	0	0	0.0684051	0.0372732	0	0	0	0	0	0.028268	0	0	0	0	0	0	0	0	0	0	0	0	0
TCGA-BH-A0BQ-01	0.0710789	0.0591404	0	0	0	0.248145	0	0	0	0	0.15504	0	0.0259337	0.0386685	0	0	0	0	0	0	0	0	0	0.120541	0	0	0	0	0	0	0	0	0.0634626	0.0212776	0	0	0	0	0	0	0	0	0	0	0	0	0	0	0
TCGA-BH-A0BR-01	0.132687	0.188334	0	0	0	0.0622005	0.134644	0	0	0	0	0	0	0.128674	0	0	0.0592538	0	0	0.0518305	0	0	0	0	0	0.0511143	0.0135883	0	0	0	0	0	0.0792573	0	0	0	0	0.00490183	0	0	0	0	0	0	0	0	0	0	0
TCGA-BH-A0BS-01	0.0505842	0.00252884	0	0	0.136101	0.103473	0.0604741	0	0.0850113	0.0367836	0	0	0	0	0	0	0	0	0	0	0	0.00479556	0	0.0760311	0	0	0	0	0.0210814	0	0.0452683	0	0.0189168	0	0.181133	0	0.00495569	0	0	0	0	0	0.0412842	0	0	0	0	0	0
TCGA-BH-A0BT-01	0	0.0694326	0	0	0	0	0	0.121468	0	0	0	0	0.010577	0.0580325	0	0.060703	0.00754877	0	0.27753	0.0691444	0	0	0	0	0	0	0	0	0	0	0	0	0	0	0	0	0.0235031	0	0	0	0	0	0	0	0	0	0	0	0
TCGA-BH-A0BV-01	0.129425	0	0	0.014276	0	0	0.305849	0	0	0	0.0229023	0	0	0	0	0	0.0474032	0	0.0512474	0	0	0	0	0	0	0	0.0576865	0.0788811	0	0	0.0168708	0.0488916	0.00595911	0	0.0310115	0	0.0372433	0	0	0.0258129	0	0	0.0304721	0.0142521	0	0	0	0.0304331	0
TCGA-BH-A0BW-01	0.0798406	0.0398217	0	0	0	0.0409815	0	0	0.017013	0	0.0805777	0	0	0	0	0	0.0449385	0	0	0.00507735	0.00823177	0.00945742	0	0	0	0	0.0345917	0	0.166197	0	0.0719975	0.00978345	0	0.116737	0	0	0.0253951	0.00734709	0.0100986	0	0	0.0345931	0.0974964	0	0	0	0	0	0
TCGA-BH-A0BZ-01	0.0351202	0.0278809	0.0762978	0.0585626	0	0	0.00418364	0.0400088	0	0	0	0	0.0207083	0	0	0	0.0425482	0	0.0585907	0.00152078	0.00371719	0.00501533	0.00487477	0.0045165	0	0.00383577	0	0.0246166	0.0533888	0	0	0	0	0.0132483	0	0.039764	0.0111587	0	0	0.020766	0	0	0.351568	0.0203751	0	0.0136399	0	0	0
TCGA-BH-A0C0-01	0.0294157	0.0220942	0	0.203791	0	0.00809516	0.0372288	0	0.0174214	0	0	0	0	0.0155067	0	0.0159941	0.00726549	0	0.0191324	0	0	0	0	0	0.0962769	0.000242333	0.0804359	0	0.0285013	0.10086	0	0	0	0	0	0	0	0	0.0521114	0	0.0151846	0	0.167473	0	0	0	0	0	0
TCGA-BH-A0C1-01	0.0740004	0.129539	0	0	0	0.233609	0	0	0	0	0	0	0	0	0	0	0	0	0.277873	0	0	0.0238514	0	0	0	0.00846786	0	0	0.0466657	0	0	0	0	0	0.16854	0	0	0	0	0	0	0	0	0	0	0	0	0	0
TCGA-BH-A0C3-01	0.249908	0	0	0	0	0	0	0	0	0	0	0	0	0.0174069	0	0	0	0	0	0	0	0.0152462	0.0107679	0.13035	0	0.203271	0	0	0	0	0.0459356	0	0.165692	0	0	0.139218	0	0	0	0	0.0182783	0	0.00392663	0	0	0	0	0	0
TCGA-BH-A0C7-01	0.273293	0.00933867	0	0	0	0	0	0	0	0.0237713	0.030436	0	0	0.013671	0	0	0.0383013	0	0	0.0511608	0	0	0	0	0.0511606	0	0	0.0595504	0	0	0	0.004514	0.183292	0.0563717	0.00341218	0	0	0	0.00475087	0	0	0	0	0	0	0.0665899	0	0	0
TCGA-BH-A0DD-01	0.290561	0.0755002	0	0	0	0	0	0.0367027	0	0	0	0	0	0.0597328	0	0	0.0633632	0	0.185252	0	0	0	0	0.00367555	0	0.0625137	0.0750859	0	0	0	0.00974909	0	0	0	0	0.128521	0	0	0	0	0	0	0	0	0	0	0	0	0
TCGA-BH-A0DE-01	0.261372	0.0219852	0	0	0	0	0	0.180034	0	0	0	0.0108358	0.0201806	0	0	0	0	0	0	0.0840249	0	0	0	0.177291	0	0.0724908	0	0	0.0336876	0	0	0	0.102804	0.0152935	0	0	0	0	0	0	0	0.0170075	0.00299337	0	0	0	0	0	0
TCGA-BH-A0DG-01	0.0309023	0.0848476	0	0	0	0	0	0	0	0	0	0	0	0.223761	0	0	0.17516	0	0	0	0	0.0210567	0	0	0.023983	0.0153394	0	0.00113799	0	0	0.00844844	0	0	0	0	0.0484045	0	0	0	0.0102579	0.0160072	0	0.0544671	0	0	0.217024	0	0	0
TCGA-BH-A0DH-01	0.154999	0.0918172	0	0	0	0.237401	0.186906	0	0	0	0	0	0	0.00437115	0	0	0.047614	0	0	0	0.0341188	0.00189643	0	0	0	0	0	0	0	0	0.0475927	0	0	0	0	0	0	0.000402226	0	0.0802866	0	0	0	0	0	0	0	0	0
TCGA-BH-A0DI-01	0.152531	0.111839	0	0	0	0	0.111598	0	0	0.0260585	0.00253427	0	0	0	0	0.00517581	0.14256	0	0.0913413	0	0	0	0	0	0	0	0.0130519	0	0	0	0	0	0	0	0	0	0	0	0	0.0697048	0	0	0.248228	0	0	0	0	0	0
TCGA-BH-A0DK-01	0.102176	0.00832346	0	0	0	0	0.0957126	0	0.0097159	0	0.0444987	0	0.00595217	0	0.0298105	0.0624743	0.035008	0	0	0	0.0328701	0	0.102668	0	0	0.0111413	0	0	0.0256841	0	0	0	0	0.00546953	0	0	0	0.00541484	0	0.0085991	0.0567935	0.0506167	0	0	0.0094197	0.0134479	0	0.026725	0
TCGA-BH-A0DL-01	0.0965537	0.14136	0	0	0	0	0.03784	0	0.000156731	0	0	0	0.0235927	0	0	0	0.0710973	0	0.260538	0.0115165	0.0474746	0.0218974	0	0	0	0	0	0	0.0138161	0	0.058203	0	0.0547786	0	0	0	0.00918388	0	0	0	0	0	0	0	0	0	0	0	0
TCGA-BH-A0DO-01	0.0722292	0.0244484	0	0	0	0	0.0373575	0	0	0	0	0	0	0.138638	0	0	0.0808062	0	0.187759	0.0704049	0	0	0	0.00684628	0	0	0.0144455	0	0	0	0	0	0	0.0865697	0	0.132441	0.0269859	0	0	0	0	0	0	0	0	0	0	0	0
TCGA-BH-A0DP-01	0	0.125706	0	0	0	0	0	0	0	0.056035	0	0	0	0.0758342	0	0.0199555	0.0160509	0	0	0.0973766	0	0	0	0.087601	0	0	0	0	0	0	0	0	0.0729868	0.132541	0	0	0	0	0	0	0	0	0.0462819	0	0	0	0	0	0
TCGA-BH-A0DQ-01	0.135219	0.0126321	0	0	0	0	0	0	0	0	0	0	0	0	0	0	0.0260644	0	0.000630624	0	0	0	0	0	0	0.0769295	0	0.0919906	0	0	0	0	0.0427259	0	0.0726014	0	0.00179449	0	0.040922	0	0	0	0	0	0	0.221917	0	0	0
TCGA-BH-A0DS-01	0.354009	0	0	0.00196078	0	0.00751675	0.123004	0	0	0.0183676	0	0	0	0.114979	0.108659	0.0484341	0	0	0	0	0	0	0	0	0	0.0084233	0.00150769	0	0	0	0.00071882	0.00753977	0.0251748	0	0	0	0.0277337	0	0	0	0	0	0	0	0	0	0	0	0
TCGA-BH-A0DT-01	0.366688	0.107831	0	0	0	0	0.0904794	0	0	0	0	0	0	0	0	0	0	0	0	0	0	0	0	0.11546	0	0	0.0341664	0	0	0	0	0.105187	0	0	0	0	0	0	0	0	0	0	0.0455515	0	0	0	0	0.134638	0
TCGA-BH-A0DV-01	0	0.0151998	0	0	0	0	0.128031	0	0	0	0	0	0	0	0	0.0910248	0.0025653	0	0	0	0.0860209	0	0	0	0	0	0	0.159691	0.200354	0	0	0	0.0981128	0	0.0643205	0	0	0	0.0807248	0	0	0	0	0	0	0	0	0	0
TCGA-BH-A0DX-01	0.160573	0.301684	0	0	0	0	0.0562933	0	0	0	0	0	0	0.0110761	0	0	0.17639	0	0	0	0	0	0.129629	0	0	0.0149643	0.012879	0	0	0	0	0	0.0653904	0.046728	0	0	0	0.0118234	0	0	0	0	0	0	0	0	0	0	0
TCGA-BH-A0DZ-01	0.0142654	0.334687	0	0	0	0.00846837	0.0190619	0.0230328	0	0	0	0	0	0.0869172	0	0	0.427766	0	0	0	0	0.000941163	0	0.0140561	0	0	0	0	0	0	0	0	0.00128501	0	0	0	0	0	0	0	0	0	0.0170679	0	0	0	0	0	0
TCGA-BH-A0E0-01	0.21937	0	0	0	0	0	0.0429219	0.0403988	0	0	0	0	0	0.0746394	0	0	0.0206741	0.00952491	0.110429	0.0156408	0.0838057	0.00223943	0	0	0	0	0.00728481	0	0	0	0	0	0	0	0	0	0	0	0.108863	0	0	0	0	0	0	0	0	0	0
TCGA-BH-A0E1-01	0.219758	0.0922935	0	0	0	0	0	0	0	0.0019164	0	0	0	0.188531	0	0	0.168626	0	0	0	0.0410386	0	0	0.0546851	0	0	0	0	0	0	0	0	0	0	0	0.112316	0	0	0	0	0	0	0	0	0	0	0	0.015559	0.0102744
TCGA-BH-A0E2-01	0.139962	0.0594971	0	0.0371411	0	0	0	0	0	0	0	0	0.058014	0.0307821	0	0	0	0	0.00143667	0	0.0177309	0.026603	0	0.208589	0	0	0	0	0.00817137	0	0	0	0	0.0335007	0	0.262812	0	0	0	0	0.0363283	0	0.0241577	0	0	0	0	0	0.0161581
TCGA-BH-A0E6-01	0.0498177	0.0138274	0	0	0	0.120399	0	0.0507768	0	0	0.0144318	0	0	0.0606437	0	0	0.00872053	0	0.176696	0	0	0.00587926	0	0	0	0	0	0	0.0710264	0	0	0	0	0	0	0	0.00384932	0.00163232	0	0	0	0	0.1952	0	0	0	0	0	0
TCGA-BH-A0E7-01	0.207625	0.0445471	0	0	0	0	0	0	0	0	0	0	0	0.00393609	0	0	0	0	0.215275	0	0	0	0	0.0226765	0	0	0	0	0	0	0.164863	0	0.135776	0	0.157661	0	0.00227821	0.0378728	0	0	0	0	0.00627799	0	0	0	0	0	0
TCGA-BH-A0E9-01	0.0972961	0	0	0.065126	0	0.0797135	0.091249	0	0	0	0	0	0	0	0	0	0	0	0.153266	0.0221237	0.0366795	0	0	0	0.0976128	0	0	0	0	0	0	0	0.00692727	0	0	0	0	0	0	0.00582605	0	0.0965861	0	0	0	0	0	0	0
TCGA-BH-A0EA-01	0.0606974	0	0	0	0	0.148945	0.147687	0	0	0	0	0	0	0.0769011	0	0.0532271	0.0390664	0	0.164531	0	0	0	0	0	0	0	0	0.0474708	0.0199677	0	0	0	0.0108841	0	0.0123761	0	0	0	0	0	0	0	0	0	0	0.0543894	0	0	0
TCGA-BH-A0EB-01	0.0256016	0.0782269	0	0	0.0564458	0.265795	0	0	0	0	0	0	0	0	0	0	0.0297434	0.0226028	0	0	0	0	0	0.0697407	0.0528826	0	0	0	0	0	0	0	0.0185471	0.00528317	0.0563747	0	0	0	0	0	0	0.0205298	0.0434313	0	0	0	0	0	0
TCGA-BH-A0EE-01	0.0424511	0.211614	0	0	0	0.081234	0.0598086	0.06265	0	0	0	0	0	0.137085	0	0.00145736	0.121163	0	0	0.00805157	0	0.000743897	0	0	0	0	0.00129541	0	0.0405681	0	0.0324355	0	0.00315574	0	0	0	0	0	0	0	0	0.0142803	0	0	0	0	0	0.0109843	0
TCGA-BH-A0EI-01	0.152917	0.0125835	0	0	0	0.123997	0	0	0	0.199482	0.00656923	0	0	0.0191218	0	0	0	0	0	0	0	0	0	0.229093	0	0	0	0	0	0	0	0	0.00135091	0	0.0288791	0	0	0	0	0.0380745	0	0	0	0	0	0	0	0	0
TCGA-BH-A0GY-01	0.0779468	0	0	0	0	0	0.037186	0.0591748	0	0	0.0904009	0	0.0525128	0.0345483	0	0	0	0	0.304146	0.0983876	0	0	0	0	0	0	0	0	0	0	0	0	0	0	0	0	0	0	0	0	0	0	0	0	0	0	0	0	0
TCGA-BH-A0GZ-01	0.205822	0.0849169	0	0	0	0	0	0	0	0	0	0	0	0.0449062	0	0	0	0	0	0.0122769	0.0341439	0	0	0.247615	0	0	0	0	0.0447589	0	0	0	0.0622157	0	0	0	0	0	0	0	0	0	0.132602	0	0	0	0	0	0
TCGA-BH-A0H0-01	0	0.0922163	0	0	0	0.0985111	0	0	0	0.160463	0	0	0	0	0	0	0	0	0.0924045	0	0	0	0.0081647	0.0555053	0.00697733	0	0	0.000416288	0	0	0	0.00529488	0.182287	0	0.0992038	0	0	0	0	0	0	0	0	0	0	0	0	0	0
TCGA-BH-A0H3-01	0.205399	0	0	0	0	0	0.128367	0	0	0	0	0	0	0	0	0	0	0.0254974	0	0	0	0	0	0	0.0126516	0	0	0	0.0214731	0	0	0	0.0222703	0.10428	0.05883	0	0	0	0.135816	0	0	0	0	0	0	0	0	0	0
TCGA-BH-A0H5-01	0.011638	0.33406	0	0	0	0	0.0474844	0.0634138	0	0	0	0	0.00602846	0.123408	0	0	0.339767	0	0	0	0	0	0	0	0	0	0.00330042	0	0	0	0	0	0	0	0	3.53245e-05	0	0	0	0	0	0.00522614	0.0225875	0	0	0	0	0	0
TCGA-BH-A0H6-01	0.331953	0.0300395	0	0.072418	0	0	0	0	0	0.00558457	0.101021	0	0	0	0.107202	0	0	0	0.0687587	0.188465	0	0	0	0.0370408	0	0	0	0	0	0	0	0	0	0	0	0.0105347	0	0.0469833	0	0	0	0	0	0	0	0	0	0	0
TCGA-BH-A0H7-01	0.157397	0.0395468	0	0	0	0	0.125613	0	0	0	0	0	0	0.0732681	0	0	0.136109	0	0.192515	0.0723121	0	0	0	0	0	0	0.0252706	0	0.0100685	0	0.0621991	0	0.0177927	0.0351665	0	0	0.0208123	0	0	0	0	0	0	0	0	0	0	0	0
TCGA-BH-A0H9-01	0.0607372	0.0569822	0	0	0	8.1185e-05	0.102449	0	0	0	0	0	0	0.0655839	0	0.0971631	0.0321714	0	0.0870038	0	0.00734866	0.0501881	0	0	0	0	0	0	0.0897149	0	0	0	0.0656787	0.0952356	0	0	0	0	0	0	0	0	0.0987888	0	0	0	0	0	0
TCGA-BH-A0HA-01	0.226024	0.0478227	0	0	0	0.0955061	0	0	0	0.0257504	0	0	0	0	0	0.0146284	0.036553	0	0.109484	0	0.02704	0	0	0.0053161	0.0222083	0.133285	0	0.0363546	0	0	0.106751	0	0	0	0	0	0.0443018	0	0	0	0	0.0061304	0	0	0	0.0564809	0	0	0
TCGA-BH-A0HB-01	0.0532508	0.0803701	0	0	0	0.152168	0	0	0	0	0	0	0.00509541	0.139318	0	0	0.022114	0	0	0	0	0	0	0.131802	0	0	0.0353437	0	0	0	0	0	0	0	0	0	0	0.00965293	0	0	0	0	0	0	0	0	0	0	0
TCGA-BH-A0HF-01	0	0.0741645	0	0	0	0.103548	0	0.0550509	0	0	0	0	0	0.0290807	0.0724961	0	0	0	0	0	0	0	0	0.22908	0	0	0	0	0	0	0	0	0	0.0932445	0	0.204828	0	0	0	0	0	0	0	0	0	0	0.0109986	0.127508	0
TCGA-BH-A0HI-01	0.118567	0.111951	0	0.0416887	0	0	0	0	0	0	0	0	0.0614239	0.0227687	0.0502543	0	0.0333477	0	0	0	0	0	0	0	0	0.062632	0	0.0151315	0	0	0	0.0160474	0	0.0908373	0	0	0.0124888	0	0	0.00786828	0	0	0	0	0	0	0	0	0
TCGA-BH-A0HK-01	0.156189	0.328139	0	0	0	0	0	0.0768104	0	0.0040585	0	0	0.00322053	0.0126806	0	0	0.188062	0.00720884	0.0517113	0	0	0	0	0.00833417	0	0	0.0135007	0	0	0	0	0	0	0.0589122	0	0.0408991	0.00946709	0	0	0	0	0	0	0	0	0	0	0	0
TCGA-BH-A0HL-01	0.24788	0.0626859	0	0	0	0	0	0	0.00445106	0	0	0	0	0.0464954	0	0.0124033	0.0316536	0	0	0	0	0	0	0.204405	0	0.0112029	0.0244781	0	0.10723	0.00672761	0	0	0	0	0	0.0414964	0.0175831	0	0	0	0.0128916	0	0	0	0	0	0	0	0
TCGA-BH-A0HN-01	0.175941	0.0817703	0	0	0	0	0	0	0	0	0	0	0	0.13136	0	0	0.0249743	0	0	0.0662051	0	0	0	0.128994	0	0	0.0432372	0	0	0	0.00205009	0	0.0160545	0	0	0	0	0.026523	0	0	0	0.0361319	0	0	0	0	0	0	0
TCGA-BH-A0HO-01	0.0381343	0.0156122	0	0	0	0.137757	0	0.0663878	0	0.111684	0	0	0.011637	0.053832	0.0673329	0	0	0	0.110823	0.0664774	0	0.080112	0	0.0610619	0	0	0	0	0	0	0	0	0	0	0	0	0	0	0	0.117286	0.0609725	0	0	0	0	0	0	0	0
TCGA-BH-A0HP-01	0.0308538	0.385761	0	0	0	0	0	0.0231661	0	0.00590895	0	0	0	0.080396	0.00864312	0	0.415192	0.00964339	0	9.68774e-05	0	0	0	0.00679857	0	0	0	0	0	0	0	0	0	0	0	0	0	0	0	0	0	0.0136075	0	0	0	0	0	0	0.00617473
TCGA-BH-A0HQ-01	0.128044	0.198858	0	0	0	0	0.0548405	0	0	0.046495	0	0	0	0.0371432	0	0.0305058	0.0190595	0.0327285	0.0482687	0	0	0	0	0.186387	0	0	0	0	0.0931547	0	0	0	0	0.016568	0	0.022366	0	0	0	0	0	0	0	0	0	0	0	0	0
TCGA-BH-A0HU-01	0.0406455	0	0	0	0	0.0542838	0	0	0	0.0428844	0	0	0	0.0341255	0	0.0623913	0	0	0	0.0011456	0.0356518	0.00237368	0.176831	0	0	0	0	0.145989	0	0	0	0	0.122307	0.0381988	0	0	0	0.0133247	0	0	0	0	0	0	0	0	0	0	0
TCGA-BH-A0HW-01	0.0275403	0.0377207	0	0	0	0.333592	0	0	0	0	0.0286346	0	0	0	0	0	0.0191511	0.0110197	0.22934	0	0	0	0	0	0	0.037524	0	0	0	0	0	0	0	0	0.0248201	0	0.00694928	0	0.0854921	0	0	0	0	0	0	0	0	0	0
TCGA-BH-A0HX-01	0.095984	0.0742679	0.112491	0.058719	0	0	0	0	0	0	0.16007	0	0	0.00935892	0.0102452	0	0.0397905	0	0	0	0	0	0	0	0	0.00501712	0	0	0	0	0	0	0	0.0505089	0	0	0	0	0	0.00706092	0.0082795	0	0.0763447	0	0	0.202049	0	0	0
TCGA-BH-A0HY-01	0.101783	0.0135175	0	0	0	0	0	0.0242801	0.00951919	0	0.0386522	0	0	0.110706	0.137502	0.00105715	0.0471404	0	0.117746	0.0492535	0.0267918	0.0103526	0	0	0	0	0.0187809	0	0	0	0.0262597	0	0.067917	0	0.0112346	0	0.0386738	0	0	0.0526107	0	0	0	0	0	0	0	0	0
TCGA-BH-A0RX-01	0.125409	0.0282214	0	0	0	0.196706	0	0	0.0232378	0	0	0	0	0.0952613	0	0	0.0170771	0.0305521	0	0	0	0	0	0	0	0	0	0	0	0	0.0407126	0	0	0	0	0	0	0	0	0.0145304	0	0	0	0	0	0	0	0	0
TCGA-BH-A0W3-01	0	0.0610145	0	0	0	0	0	0	0	0	0	0	0.0268787	0	0	0	0.0451506	0	0	0	0	0	0.0805839	0.263328	0	0	0.079047	0	0	0	0.0558781	0	0	0	0	0	0.00179513	0	0	0	0	0	0.0206295	0	0	0	0	0	0
TCGA-BH-A0W4-01	0.164252	0.0280559	0	0.0468971	0	0	0.166997	0	0	0	0	0	0	0.169462	0	0.00205979	0.0486864	0	0	0.133096	0.0336382	0	0	0	0	0.00693433	0	0	0	0	0.0323342	0.00588435	0	0	0	0	0	0	0	0	0	0.0298647	0.125739	0	0	0	0	0	0
TCGA-BH-A0W5-01	0.15737	0	0	0	0	0.155892	0	0	0	0	0	0	0.0187236	0.0479709	0	0	0.0190836	0	0	0.136601	0	0	0	0	0	0	0	0	0.237766	0.0129647	0.0989031	0	0.0107351	0	0	0.00316014	0	0	0	0	0	0	0	0	0	0	0	0	0
TCGA-BH-A0W7-01	0.0253	0.399315	0	0	0	0	0	0	0	0	0	0	0	0.0521885	0	0	0.43755	0	0.00356493	0	0.000812754	0	0	0.0517491	0	0	0	0	0	0	0.0128564	0	0.0138824	0	0	0	0	0	0	0	0	0.00025321	0	0	0	0	0	0	0
TCGA-BH-A0WA-01	0	0.0912394	0	0	0	0.0466158	0	0.0646802	0.0700906	0	0.018536	0	0.0272689	0	0.01853	0.0303345	0.00190566	0	0	0.017715	0	0	0	0.00932436	0	0	0	0	0	0.0614773	0	0	0	0	0	0	0	0.0294176	0.121941	0	0	0.0325949	0	0	0	0	0.00512285	0.0344713	0
TCGA-BH-A18F-01	0.191504	0.20096	0	0	0	0	0	0	0	0.0380986	0	0	0.00329507	0.136026	0.00902945	0	0.0129858	0	0	0	0	0	0.0795027	0.150716	0	0	0	0	0	0	0	0	0.0215113	0	0	0	0	0.00602305	0	0.00783695	0	0.0125842	0	0	0	0	0	0.0227976	0.000183
TCGA-BH-A18G-01	0.083184	0	0	0	0	0.267975	0	0	0	0	0	0	0.00338708	0	0.00742608	0	0	0.0242711	0.143942	0	0.000884342	0	0	0	0.0735403	0.0833497	0.0052089	0.0111181	0	0	0.237409	0	0	0	0	0	0.00851421	0	0.00477813	0	0	0	0	0	0	0	0	0.0255682	0
TCGA-BH-A18H-01	0	0.0383081	0	0	0	0.156897	0.132582	0.0391781	0	0.0160705	0	0	0	0.0117779	0	0	0.0679486	0	0	0.035483	0.0112409	0.0241648	0.0620587	0	0	0.00980735	0.0416184	0.00172539	0	0	0.048019	0	0.10249	0	0	0	0.0258095	0	0	0	0	0	0	0	0	0	0	0.0968008	0
TCGA-BH-A18I-01	0.14589	0.0887605	0	0	0	0.121981	0	0	0	0.0644787	0	0	0	0.134813	0	0	0.0493224	0	0.153664	0.0230211	0	0	0	0	0	0	0.0366514	0	0	0	0	0	0	0	0	0	0	0	0	0	0	0	0	0	0	0	0	0	0
TCGA-BH-A18J-01	0	0.397478	0	0.0053838	0	0	0	0	0	0	0	0.0167243	0	0	0	0	0.246409	0	0.112867	0	0	0	0	0	0	0.024796	0.0110027	0	0	0	0	0.0104442	0	0.0164354	0	0	0.00842397	0	0	0.0348418	0	0	0.0791046	0	0	0	0	0	0
TCGA-BH-A18K-01	0.0198095	0.0701278	0	0	0	0.0643369	0.215927	0	0	0	0.00402915	0	0	0.0178056	0	0	0.178872	0	0.000740896	0.018622	0	0.0163959	0	0.0730732	0	0.00741082	0.0569611	0	0	0	0.0754398	0	0.0144859	0	0	0	0	0	0	0	0	0	0.0612561	0	0	0	0	0	0
TCGA-BH-A18L-01	0.206192	0	0	0	0	0	0.0348641	0.0197523	0	0	0	0.0382909	0.00534457	0.0070797	0	0	0.0303749	0	0.116462	0	0	0	0	0	0.0479845	0.030151	0	0	0.00364878	0	0	0	0	0	0	0.146677	0	0.0318534	0	0.0940693	0	0	0	0	0	0	0	0	0.0216636
TCGA-BH-A18M-01	0.212819	0.0628983	0	0	0	0	0.034323	0	0.00479296	0	0.0223198	0	0	0	0.0419582	0	0.102522	0	0	0	0	0	0	0	0	0	0	0	0.00546396	0	0	0	0	0	0	0.0072488	0	0	0	0	0.0687994	0	0	0	0	0.112691	0	0	0
TCGA-BH-A18N-01	0.224828	0	0	0	0	0	0	0	0	0.00208165	0	0	0	0.00801317	0	0	0	0	0.176658	0.0578589	0.00622483	0	0	0	0	0	0	0	0.0166039	0	0.188378	0	0.050627	0	0	0	0	0	0	0	0	0	0.214047	0	0	0	0	0	0
TCGA-BH-A18P-01	0.0423331	0.346921	0	0	0	0.0113686	0.103697	0	0	0	0	0	0	0.0850234	0	0	0.347648	0	0	0	0	0	0	0	0.0152898	0	0	0	0	0	0	0	0	0	0	0	0.00102646	0.00199611	0	0	0	0	0	0	0	0	0	0	0
TCGA-BH-A18Q-01	0.0362395	0	0	0.13089	0	0	0	0	0	0	0	0	0	0	0	0	0.0283312	0	0	0.113121	0	0.00973728	0	0	0	0	0	0	0.155236	0	0	0	0	0.0804611	0	0.110709	0	0	0	0	0	0	0.137226	0	0	0.0245177	0	0	0
TCGA-BH-A18R-01	0	0.0998454	0	0	0.0358028	0	0	0.00536083	0.0241063	0	0	0	0	0.0203534	0	0	0.0199632	0	0	0	0.0124353	0	0	0.0276037	0	0	0.0721747	0	0	0	0.0289869	0.0246273	0	0	0	0	0.061468	0	0	0.0719338	0	0.0139568	0.239078	0	0	0	0	0.0390918	0
TCGA-BH-A18S-01	0.0375522	0	0.185062	0	0	0	0.0107637	0	0	0	0	0	0	0.0851779	0	0	0.0626362	0.0177225	0.115024	0	0.0131168	0	0	0.0238905	0	0.0836204	0.154031	0	0.0220247	0	0	0	0	0	0	0	0.0374632	0	0.00797591	0.0470267	0	0	0	0	0	0	0	0.0406494	0
TCGA-BH-A18T-01	0	0.0247753	0	0.00560466	0	0	0.0528924	0	0	0.0185616	0	0	0	0	0	0	0.0656495	0	0.0341121	0	0	0	0	0.00312194	0.0537666	0.0182607	0	0	0.139332	0	0	0.00124594	0	0.00234218	0	0	0	0	0.00863487	0	0	0.0130585	0.303666	0	0	0.0608218	0	0.00452654	0
TCGA-BH-A18U-01	0.0520108	0.254972	0	0	0	0.068531	0	0	0	0.0141204	0.00314658	0	0	0.00790072	0	0.0152967	0.150165	0.00361186	0	0.00370544	0.00660867	0	0	0.0758069	0.0259484	0	0	0	0	0	0	0	0.0333034	0.0199345	0	0	0.0158556	0	0	0.0100446	0	0	0.0907922	0	0	0	0	0	0
TCGA-BH-A18V-01	0.0158401	0.0978627	0	0	0	0	0.0392757	0.00750963	0	0	0	0	0	0.00763635	0	0	0.199326	0	0	0	0.027258	0.00186704	0	0.0182983	0	0	0.0160865	0	0	0	0	0	0.00981271	0	0	0	0.00341874	0	0	0.0833704	0	0	0.415861	0	0	0	0	0	0
TCGA-BH-A18V-06	0.0149993	0.0864352	0	0	0	0	0.0952307	0	0	0.00337623	0.0541583	0	0.00801195	0	0	0	0.221094	0	0.0251248	0	0.0180687	0.0113664	0	0.0208903	0	0	0.00597468	0	0	0	0.0426304	0	0.0113579	0	0	0.0283347	0.00613594	0	0	0.0188237	0	0	0.287531	0	0	0	0	0	0
TCGA-BH-A1EN-01	0.1678	0.0586169	0	0	0	0	0.0116143	0	0	0	0	0	0.007694	0.0723142	0	0	0.017995	0.0193282	0.169748	0.140148	0	0	0	0	0	0	0	0	0	0	0	0	0.0368136	0.0697117	0.0502435	0	0.0457443	0	0	0	0.0355112	0	0.0299381	0	0	0	0	0	0
TCGA-BH-A1EO-01	0.331761	0.0834847	0	0.0736507	0	0	0.027985	0	0	0	0.106749	0	0	0.0170544	0	0	0	0	0.0966553	0	0	0	0	0.106783	0	0.00600283	0	0	0	0	0	0	0	0	0	0	0	0	0	0	0	0	0	0	0	0	0	0	0
TCGA-BH-A1ET-01	0.141025	0.0104481	0	0	0	0.0109257	0	0	0	0	0	0	0.0998816	0	0	0.0486367	0	0	0	0	0	0	0	0.00577425	0.0257042	0.0403911	0	0.0386285	0	0	0	0.035026	0	0.0345755	0	0.0245633	0.0335719	0	0	0	0	0.0371206	0	0	0	0.0637518	0	0	0
TCGA-BH-A1EU-01	0.199307	0.0268325	0	0	0	0	0	0.0595333	0	0.127183	0.0521976	0	0	0	0	0	0.0261062	0	0	0.11555	0.0260744	0	0	0.0490693	0	0	0	0	0	0	0	0	0.0678973	0	0.0277976	0	0.0867031	0.00273254	0	0	0	0	0	0	0	0	0	0	0.0769996
TCGA-BH-A1EV-01	0.0081219	0.173517	0	0	0	0.107946	0.0717364	0	0	0	0	0	0	0.117585	0	0.0101292	0.224706	0	0	0	0	0	0	0	0	0.0017255	0	0	0	0	0.0301855	0	0	0	0	0	0.0100198	0.00770119	0	0	0	0	0.0114013	0	0	0	0	0	0.000173492
TCGA-BH-A1EW-01	0.0727976	0.0853685	0	0	0	0	0.0595575	0.0885802	0	0	0	0	0	0.133063	0	0	0	0	0	0	0	0	0	0	0	0	0.00655697	0	0.316485	0	0.0443468	0	0	0	0	0.142372	0.0445245	0	0	0	0	0	0	0	0	0	0.00634831	0	0
TCGA-BH-A1EX-01	0.186713	0	0	0	0	0.0236814	0	0	0	0	0	0	0	0.21496	0	0.102865	0	0	0.0169845	0	0.0397725	0	0	0.0447082	0	0.0658678	0.0564419	0	0	0	0	0	0.093643	0	0	0.0708957	0	0	0	0	0	0	0.0632131	0	0	0	0	0	0
TCGA-BH-A1EY-01	0.0534154	0.0336903	0	0	0	0.117242	0.0736226	0	0.0285797	0	0	0	0	0.102751	0	0	0.183104	0	0	0	0.0158381	0	0	0.00465846	0	0.0645353	0	0	0.0651072	0	0	0	0.0315545	0.0104091	0	0	0.0427277	0.0194925	0	0	0	0	0.0210435	0	0	0	0	0	0
TCGA-BH-A1F0-01	0.0642136	0	0	0.0523001	0	0	0.0192515	0.130215	0	0.0133805	0	0	0.0049806	0.0402614	0	0.0624888	0.169031	0	0.00170531	0	0	0	0	0.0520545	0.0169224	0	0	0	0.0312385	0	0	0	0.0656519	0.0582798	0	0	0	0.00291409	0	0	0	0	0.166084	0	0	0	0	0	0
TCGA-BH-A1F2-01	0.095182	0.117956	0	0	0	0.144168	0	0.0371838	0	0.0218365	0.0218946	0	0.0178977	0.00152343	0	0	0.0774496	0	0.0140109	0	0	0	0.063955	0	0	0.0195543	0	0	0	0	0	0	0	0	0.0762893	0	0.0125908	0.00723438	0	0	0	0.00646559	0	0	0	0	0	0	0
TCGA-BH-A1F5-01	0.0817031	0.0402729	0	0	0	0	0	0.00543511	0.119923	0	0	0	0.00896539	0.0577045	0	0	0	0.0133794	0	0.0229684	0	0	0	0	0	0	0.0303789	0	0.0125927	0	0	0	0	0.168281	0	0.0453163	0	0	0.0511827	0.0250102	0	0	0	0	0	0	0	0	0
TCGA-BH-A1F6-01	0.0480144	0.0139761	0	0	0	0	0.073857	0	0	0.0354004	0	0	0	0	0.00135203	0	0.0490927	0	0.192011	0.00696793	0.0846451	0	0	0	0	0	0.0329473	0	0	0	0	0.0237795	0	0.011919	0	0.0396988	0.0246412	0	0	0	0	0	0.0973685	0	0	0.014821	0	0	0
TCGA-BH-A1F8-01	0.041334	0.35928	0	0	0	0	0.0185888	0	0	0.00550318	0	0	0	0.0509767	0	0	0.240494	0	0	0	0	0	0.0183738	0.0559557	0	0	0	0	0	7.81883e-05	0	0	0	0.0174275	0	0	0.00941381	0	0	0.0178182	0	0	0.0456665	0	0	0.0179334	0	0	0
TCGA-BH-A1FC-01	0.149529	0.0965832	0.00325338	0.0162375	0	0	0.0392441	0	0.0123441	0.0419646	0	0	0.00304597	0.024447	0	0	0.1311	0	0.0744392	0	0.0206338	0.0204353	0	0	0	0.0207797	0	0	0.068921	0	0.00570597	0.0127396	0	0.0154926	0.00524325	0.0173098	0	0	0.0530062	0	0.0180859	0	0.0582601	0	0	0	0	0	0
TCGA-BH-A1FD-01	0	0.0126876	0	0	0	0	0	0	0	0.0240587	0	0	0.0174838	0	0	0	0.0162764	0	0.219538	0.226565	0.00422362	0	0	0	0	0	0.0625868	0	0.0647843	0	0	0	0	0	0	0	0	0	0	0	0	0	0	0	0	0	0	0	0
TCGA-BH-A1FE-01	0.0407229	0.100938	0	0	0	0	0	0	0	0.0700255	0.18698	0	0.00670013	0.108823	0	0	0.0372164	0	0.0739975	0	0	0.00368512	0.043229	0	0	0	0	0	0	0	0	0	0.017798	0	0.109862	0.200021	0	0	0	0	0	0	0	0	0	0	0	0	0
TCGA-BH-A1FE-06	0	0	0	0	0	0	0	0	0	0	0	0	0	0	0	0	0	0	0	0	0	0	0	0	0	0	0	0	0	0	0	0	0	0	0	0	0	0	0	0	0	0	0	0	0	0	0	0	0
TCGA-BH-A1FG-01	0.281818	0.00898305	0	0	0	0	0	0	0	0	0	0.107316	0	0.0168681	0.0659597	0	0.0445922	0	0.0110144	0	0	0	0	0	0	0	0.109757	0	0	0	0	0.0535516	0	0	0	0.0436379	0	0	0	0	0	0.0942401	0	0	0	0	0.162262	0	0
TCGA-BH-A1FH-01	0.355178	0.0402366	0	0	0	0	0.0914898	0	0.0511447	0	0.0392592	0	0	0	0.179612	0	0.0202178	0	0	0	0.0254077	0.000910309	0	0	0	0	0	0	0.0106915	0	0	0.00653948	0	0	0	0	0	0	0.0157416	0	0	0	0	0	0	0	0	0	0
TCGA-BH-A1FJ-01	0.246713	0.052069	0	0	0	0	0	0.0987597	0	0.00473328	0	0	0	0	0.0155521	0	0	0	0	0	0	0	0	0.0485339	0	0	0	0.151852	0	0	0	0.0253776	0.160632	0	0.0173797	0	0	0	0	0	0	0	0	0	0	0	0	0	0
TCGA-BH-A1FL-01	0.103899	0.0334514	0	0	0	0	0	0.213259	0	0	0	0	0	0.0555886	0	0.0607453	0.00763813	0	0.207128	0	0.0218865	0	0	0.0495712	0	0	0	0	0	0	0	0	0	0	0.0404601	0	0	0	0	0.0652296	0.043818	0	0	0	0	0	0	0	0
TCGA-BH-A1FM-01	0.197552	0.122305	0	0	0	0	0	0	0	0	0	0	0.0080808	0.142735	0	0	0.107297	0.00515269	0.0640346	0	0	0	0	0	0	0	0.00590319	0	0	0	0	0	0.118232	0.101299	0	0	0.0347339	0	0	0	0	0	0	0	0	0	0	0	0
TCGA-BH-A1FN-01	0.0125135	0.171916	0	0	0	0	0.0728492	0	0.0202135	0.00791603	0.101531	0	0.000880335	0	0	0.0185197	0.273513	0	0.0218078	0	0	0.0202983	0	0.0392054	0	0	0	0	0	0	0	0.00631063	0.0823732	0.0319596	0	0	0	0	0	0	0	0	0.0687492	0	0	0	0	0	0
TCGA-BH-A1FR-01	0.150123	0.0194651	0	0	0	0.0260072	0	0	0	0	0.0285681	0	0	0.0705223	0	0	0.0350238	0	0.176038	0.0553205	0.00408437	0	0	0	0	0	0	0	0	0	0	0	0.0132397	0	0	0	0	0	0	0	0	0.0708247	0.335617	0	0	0	0	0	0
TCGA-BH-A1FU-01	0.059164	0.00933261	0.0730432	0	0	0	0.0455875	0	0	0.0292132	0.0620768	0	0	0.078686	0	0.0253468	0.111823	0	0.0979432	0.0700131	0.0355456	0.0213343	0	0.0702573	0	0	0	0	0.00698374	0	0.0577817	0	0	0	0	0	0	0	0	0.0177409	0.00133559	0	0.0360652	0	0	0	0	0	0.00672557
TCGA-BH-A201-01	0	0.0720876	0	0	0	0.0720034	0	0	0	0	0	0	0.061168	0.107915	0	0	0	0.0437098	0	0	0.0486286	0	0	0	0	0	0.0533222	0	0	0	0.144281	0	0	0	0	0	0	0	0	0	0	0.0562176	0.0585709	0	0	0	0.131527	0	0.0347756
TCGA-BH-A202-01	0.146877	0.0767768	0	0	0	0.128528	0	0	0	0.012147	0	0	0.0741	0	0	0	0	0	0	0	0	0	0	0	0	0.0791992	0	0	0.0750798	0	0	0	0	0	0	0	0	0	0	0.0418945	0	0	0.0302224	0	0	0	0	0	0
TCGA-BH-A203-01	0.214983	0.0802376	0	0	0	0.0459164	0.0500125	0	0	0	0	0	0	0.0869982	0	0.00547657	0.105602	0	0.0529323	0	0.0058263	0	0	0	0.120402	0	0.00593597	0	0	0.0207445	0	0	0.0436602	0	0.0598842	0	0	0	0	0	0	0	0	0	0	0	0	0	0
TCGA-BH-A204-01	0.131271	0.0183435	0	0	0	0.0340738	0.0177966	0.0621826	0	0.0248611	0.0416517	0	0.024041	0.059982	0	0.000601775	0.0486592	0	0.0658667	0	0	0	0	0	0	0	0	0	0	0	0	0	0.0258204	0	0.0640069	0	0.0471337	0	0.12026	0	0	0	0	0	0	0	0	0	0
TCGA-BH-A208-01	0.0496151	0.141191	0	0	0	0	0.0447966	0.0418684	0	0.0396658	0	0	0.00375195	0.0123537	0	0	0.208981	0.0317033	0	0	0.00336282	0	0	0	0	0	0	0	0	0	0.0224258	0	0	0.105195	0	0	0	0	0.0264987	0	0	0	0	0	0	0	0	0	0
TCGA-BH-A209-01	0.0157722	0.239054	0	0.0398932	0	0	0.0123835	0	0	0	0.00341316	0	0	0.0772906	0	0	0.441984	0	0	0	0	0	0	0	0	0	0	0	0	0	0	0	0	0.10587	0	0	0	0.00132599	0	0	0	0.000832359	0	0	0	0	0	0	0
TCGA-BH-A28Q-01	0	0.0453959	0	0	0	0.277526	0	0	0	0	0	0	0	0	0	0	0.030843	0	0.150673	0.0205693	0	0.0452976	0.00963069	0.00104483	0	0	0	0	0.0153817	0	0	0	0	0	0	0	0	0	0	0	0	0.0208922	0	0	0	0	0	0	0
TCGA-BH-A2L8-01	0.0299012	0.397162	0	0	0	0	0.103135	0	0	0	0	0	0	0.029041	0	0	0.424898	0	0	0	0	0	0	0	0	0	0.00240735	0	0	0	0	0	0	0	0	0	0	0	0	0	0	0	0	0	0	0	0	0	0
TCGA-BH-A42U-01	0.098953	0.15706	0	0	0	0	0.264241	0	0	0	0	0	0	0.085398	0	0	0.0863599	0	0	0	0	0	0	0	0	0	0.0382294	0	0	0	0	0	0.233504	0	0	0	0.00304714	0	0	0	0	0	0	0	0	0	0	0	0
TCGA-BH-A42V-01	0.01751	0.331637	0	0	0	0	0	0	0	0	0	0	0	0.0778986	0	0	0.233812	0	0	0	0	0	0	0.00134615	0	0.0176004	0	0	0	0	0	0	0.0301293	0.00794869	0.0605849	0	0	0	0	0	0	0	0	0	0	0	0	0	0
TCGA-BH-A5IZ-01	0.147674	0.0261264	0	0	0	0	0.0867073	0.0130687	0.0426254	0.00968406	0.0221095	0	0	0	0.0688414	0.0401916	0.0283976	0	0	0	0.00671836	0	0.0633758	0	0	0.00993549	0.0264796	0	0	0	0	0	0	0	0	0	0	0	0	0.0497041	0	0.0862166	0.244775	0	0	0	0	0	0.0194582
TCGA-BH-A5J0-01	0.0896609	0.330555	0	0	0	0	0	0	0	0.0341817	0.0288753	0	0	0.146568	0	0	0.134677	0	0.0776342	0	0	0	0	0	0	0	0	0	0	0	0.0294813	0	0.0387229	0	0.078872	0	0	0	0.0107707	0	0	0	0	0	0	0	0	0	0
TCGA-BH-A6R8-01	0.258072	0.0588944	0	0	0	0	0	0	0	0	0	0	0	0.0759778	0.0875176	0	0.0254543	0.00400167	0.0224427	0	0	0	0	0	0.0141517	0.00293849	0.00930822	0	0.0344133	0	0.000497193	0	0.171882	0	0	0	0.028452	0	0	0	0	0	0.169582	0	0	0	0	0.00474764	0
TCGA-BH-A6R9-01	0.0656719	0	0	0	0	0	0.0727403	0.0232329	0	0	0	0	0.0860002	0.0637005	0	0.0371292	0	0.13685	0	0	0.0346871	0	0	0	0	0	0	0	0.0675322	0	0	0	0	0	0	0	0	0	0	0.00393703	0	0	0	0	0	0	0	0.0702005	0
TCGA-BH-A8FY-01	0.0251223	0	0	0.040344	0	0	0.0921956	0.137167	0	0	0.0850099	0	0.000911762	0	0	0	0.0310991	0	0.146116	0.0433343	0	0.00227824	0	0.0544092	0	0	0.0401506	0	0.0314878	0.0884465	0	0	0.0150379	0	0	0	0.0294812	0	0	0	0	0	0.0312917	0	0	0	0	0	0
TCGA-BH-A8FZ-01	0.0489601	0.0800802	0	0	0	0	0	0	0	0	0.184966	0	0.0291606	0.00298963	0	0.021087	0	0	0.149971	0	0.0369448	0.0185082	0	0	0	0	0	0	0.041867	0	0.0399838	0.0104539	0	0	0	0	0.018455	0	0.0347379	0	0	0	0	0	0	0	0	0	0
TCGA-BH-A8G0-01	0	0.0039202	0	0	0	0.137263	0	0.0202223	0	0	0	0	0	0.0948968	0	0	0	0	0	0	0.0872198	0	0	0	0	0	0	0	0.0122853	0	0	0	0.203808	0	0	0	0.124923	0	0	0	0	0	0	0	0	0	0	0	0
TCGA-BH-AB28-01	0.1361	0.0472371	0	0	0	0	0.0842525	0	0.0400361	0	0	0	0	0.0129385	0	0	0	0	0.266571	0.110096	0.0207993	0.0261989	0.0307502	0	0.128432	0	0	0	0	0	0	0.0207906	0	0	0	0.0218694	0	0.0342047	0	0	0	0	0	0	0	0	0	0	0
TCGA-C8-A12K-01	0.066837	0.0766041	0.268589	0	0	0	0.00994533	0.000932816	0.0062383	0	0	0	0	0	0	0	0.218141	0	0.00759857	0	0.012751	0	0	0.0854272	0	0	0.0526527	0	0	0.00518849	0	0	0	0	0	0	0.0232908	0	0.0325859	0.0161221	0	0	0	0	0	0	0	0	0
TCGA-C8-A12L-01	0.0631602	0.015203	0	0.0162273	0	0.0841479	0	0	0	0	0.0951663	0	0	0.0208909	0	0	0.00498055	0	0.0303249	0	0	0	0	0	0	0	0.0372608	0.0983218	0.107635	0	0	0	0	0.0325095	0	0	0	0	0.0403466	0	0	0	0.256308	0	0	0	0	0	0
TCGA-C8-A12M-01	0.151922	0	0	0.0430614	0	0.00588876	0.0288376	0.025535	0.00918771	0	0	0	0	0.122777	0	0	0.012201	0	0.107087	0.0598811	0.0302758	0	0	0.00179541	0.0544264	0	0.00422514	0	0	0	0	0.0336696	0	0	0.0329686	0	0.0162407	0	0	0	0	0	0.0176325	0	0	0.0807713	0	0	0
TCGA-C8-A12N-01	0.0991654	0.0203276	0	0	0	0.161896	0	0	0	0.0370554	0	0	0.00312538	0	0	0	0.0761776	0	0	0	0.0175016	0	0	0.0124491	0	0.0774848	0	0	0	0	0	0	0	0	0	0.0397248	0	0	0	0.114811	0	0	0	0	0	0	0.0091955	0	0
TCGA-C8-A12O-01	0.276943	0.0197345	0	0	0	0	0.0450712	0.0516965	0	0	0	0	0.00875816	0.0439524	0	0	0.0157782	0.0232737	0	0	0	0	0	0	0.0244543	0	0	0	0	0	0	0	0.0275925	0.0320051	0	0	0	0	0	0	0	0	0	0	0	0	0	0	0.0171815
TCGA-C8-A12P-01	0.0455543	0.226567	0	0	0	0	0.0169153	0	0	0.0278312	0	0	0	0.0781474	0	0	0.260192	0	0.027376	0	0.0398938	0.00314386	0	0	0	0	0	0	0.0583771	0	0	0	0	0.0466925	0	0	0	0.00306908	0	0.00194504	0	0	0.0301009	0	0	0	0	0	0
TCGA-C8-A12Q-01	0.00297327	0.207345	0	0	0	0.0381835	0.108753	0	0	0.0170749	0	0	0	0.125449	0	0	0.26459	0	0.0159695	0	0.0185657	0	0	0	0	0	0.00580325	0	0	0	0.0312031	0	0.101977	0	0	0	0.00967375	0	0	0	0	0	0	0	0	0	0	0	0
TCGA-C8-A12T-01	0.0775192	0.292525	0	0	0	0	0.0862756	0	0	0	0	0	0.00440349	0.0207875	0	0	0.411812	0.0188848	0	0	0	0	0	0	0	0.00107973	0	0.011427	0	0	0	0	0	0.0034417	0	0	0.00301359	0.0105822	0	0	0	0	0	0	0	0.019297	0	0	0
TCGA-C8-A12U-01	0.127007	0.0574355	0	0	0	0	0	0	0	0	0	0	0	0	0	0.0271645	0.0599718	0	0	0	0	0	0	0.0377716	0	0	0	0.049383	0.0516093	0	0	0	0	0	0	0	0	0.00988576	0	0	0	0	0	0	0	0.12152	0	0	0
TCGA-C8-A12V-01	0.0992264	0.0146615	0	0	0	0	0	0	0	0	0.0328565	0	0	0.040831	0	0	0.0410987	0.0191366	0	0.0916902	0	0.0284133	0	0.0481286	0.121475	0	0.101764	0	0	0	0	0.0120756	0.000293199	0	0	0.0153238	0.0221839	0.0053076	0.0782074	0	0.0214023	0.0150881	0	0	0.00286627	0	0	0.0794399	0
TCGA-C8-A12W-01	0.342195	0.00991862	0	0	0	0	0	0	0	0	0	0	0	0.0633247	0	0.00144832	0.0427935	0	0	0	0	0	0	0	0	0.035125	0.013429	0.0139992	0.0376089	0	0	0	0.048251	0.01305	0.0268088	0	0	0	0.0170204	0	0.0929296	0	0	0	0	0	0	0	0
TCGA-C8-A12X-01	0.0202501	0	0	0	0	0.251322	0.0186734	0.0726692	0	0	0.108318	0	0	0.0519309	0	0	0.0300101	0	0.00233421	0	0.0419856	0.0180723	0	0	0	0	0	0	0	0	0	0	0.05675	0	0	0	0.0382939	0	0	0	0	0	0	0	0	0	0	0	0
TCGA-C8-A12Y-01	0.198043	0.0149653	0	0	0	0	0	0	0	0.0134369	0	0	0	0.0576423	0	0	0.0288614	0	0.348209	0.0239803	0	0	0	0.0158644	0.0361723	0	0.0121907	0	0	0	0.095209	0.0184504	0.0968976	0	0	0	0.0306419	0	0	0.0094357	0	0	0	0	0	0	0	0	0
TCGA-C8-A12Z-01	0.0615323	0.0746866	0	0	0	0.165188	0.168162	0.0141084	0	0.0290196	0	0	0.00689907	0.0113722	0	0	0.150234	0	0	0	0	0	0	0	0	0	0	0	0.00868447	0	0.0106494	0	0	0	0	0	0.0133953	0	0	0	0	0	0	0	0	0	0	0	0
TCGA-C8-A130-01	0.318181	0.0435419	0	0	0	0.0933239	0	0	0	0.00133544	0	0	0	0.100763	0	0	0.0571197	0	0	0	0	0.0205006	0	0	0	0	0.0216411	0	0	0	0.101344	0	0.0799735	0	0.0050483	0	0.0154761	0.0153388	0	0	0	0	0	0	0	0	0	0	0
TCGA-C8-A131-01	0.0464212	0.00849106	0	0.109007	0	0	0.0809455	0.0164886	0	0.000886507	0	0	0	0.137931	0	0	0	0	0.201848	0	0.00514029	0.00766126	0	0	0	0	0	0	0	0	0.0347093	0	0.0606522	0.0555957	0	0	0.00279721	0	0	0	0.0468788	0.00784182	0.00296583	0	0	0	0	0	0.0359136
TCGA-C8-A132-01	0.134228	0.0967663	0	0.0329401	0	0	0	0	0	0	0	0	0	0	0	0	0.240155	0	0	0.144668	0	0.012646	0	0.0210202	0	0.00322361	0.00498614	0	0	0	0	0	0	0.118419	0.00675274	0	0	0	0	0	0	0.00350487	0.111168	0	0	0	0	0	0
TCGA-C8-A133-01	0.0407086	0	0	0	0	0	0.251848	0	0.073296	0	0	0	0	0.0328488	0	0	0	0	0	0	0	0.0401504	0	0.106515	0.0701533	0	0	0	0	0	0.0492176	0	0	0.00830955	0	0	0	0.034397	0	0.129751	0	0.122917	0.0398879	0	0	0	0	0	0
TCGA-C8-A134-01	0	0	0	0	0	0	0	0	0	0	0	0	0.0524567	0	0	0.0114104	0.0159949	0.0333408	0.0130091	0	0	0	0.00472596	0.0297109	0	0	0.0275494	0	0.0268059	0	0	0	0.0189405	0	0	0.192924	0	0	0.0507112	0	0	0.0374338	0.318469	0	0	0	0	0	0
TCGA-C8-A135-01	0.191087	0.0282926	0	0	0	0	0	0	0.0346138	0	0.0595574	0	0	0.0607989	0	0.0316348	0.0613357	0	0.212119	0	0.00382546	0	0	0	0	0.028605	0	0	0	0	0	0	0.0666562	0	0	0	0.0199373	0.000480364	0	0	0.0113042	0	0.00839209	0	0	0.0320351	0	0	0
TCGA-C8-A137-01	0.183584	0.144445	0	0	0	0	0.0268145	0.123084	0	0	0.0360953	0	0	0.157608	0	0	0.245644	0	0	0	0	0.0170728	0	0	0	0.024006	0	0	0	0	0	0	0	0	0	0	0	0	0	0	0	0.0210473	0	0	0	0	0	0	0
TCGA-C8-A138-01	0.269497	0	0	0	0	0	0.0956033	0.0798329	0	0	0	0	0.02825	0	0	0	0	0	0	0.0314437	0	0	0	0	0	0.101233	0.0046499	0	0	0	0	0	0	0	0	0	0	0	0	0.153198	0	0.0087893	0	0	0	0	0	0	0
TCGA-C8-A1HE-01	0.0314461	0.272122	0	0	0	0.0917224	0.0777283	0	0	0	0	0	0	0.0132695	0	0.056253	0.145796	0	0	0.0415278	0.0142765	0	0	0.0801782	0	0	0.0319526	0	0.028828	0	0	0	0	0	0.0252035	0	0	0	0	0	0	0	0	0	0	0	0	0	0
TCGA-C8-A1HF-01	0.0386029	0.118091	0	0	0.109133	0	0.0724837	0	0	0	0	0.00723001	0.0004251	0.0375342	0	0	0.114378	0.0370894	0.0753398	0	0	0	0.0305902	0	0.00370533	0	0.0618499	0	0	0	0	0	0	0	0	0.1047	0.00182547	0.00960019	0	0	0	0	0.0653608	0	0	0	0	0	0
TCGA-C8-A1HG-01	0.140055	0.0321041	0	0	0	0.136892	0.0405552	0.0705398	0	0	0.101852	0	0	0.0173252	0	0	0.0353421	0	0.0673104	0.0369758	0	0	0	0	0	0.0218829	0.00922799	0	0	0	0.0460942	0	0.0119617	0	0	0	0.0137293	0	0	0	0	0	0	0	0	0	0	0	0
TCGA-C8-A1HI-01	0.26677	0.100291	0	0	0	0	0	0	0.0275539	0	0	0	0	0	0.0303791	0	0.0862208	0	0	0.00306401	0	0	0.0129861	0.0104014	0	0.00646555	0	0.0440149	0	0	0	0	0.0893663	0	0	0	0.041287	0	0	0	0.0518475	0	0.00793226	0	0	0.0661527	0	0.047892	0
TCGA-C8-A1HJ-01	0.0136508	0.0159598	0	0	0	0.094085	0	0	0	0	0	0	0	0	0	0	0.0368135	0	0	0.0015145	0.0534854	0	0	0	0	0	0	0	0.00338873	0.0927878	0.015278	0	0.107967	0	0	0	0.01342	0	0.0675184	0	0	0.0193366	0.396669	0	0	0	0	0	0
TCGA-C8-A1HK-01	0	0.0721549	0	0	0	0.144695	0	0	0.0496076	0	0	0	0	0.0993699	0	0	0.277346	0	0.0224559	0	0	0	0.075176	0	0	0.00711841	0.0172304	0.0312346	0	0	0	0	0.0303342	0	0.0260029	0	0.0277845	0	0	0	0	0	0.0451817	0	0	0	0	0	0
TCGA-C8-A1HL-01	0.0190089	0	0	0	0	0.150417	0	0.0378199	0	0	0	0	0	0.0130932	0	0	0	0	0.211758	0.0299114	0.0341867	0	0	0.030783	0	0	0	0	0.135837	0	0	0.0297556	0	0	0.219057	0	0	0	0	0.0786603	0	0	0	0	0	0	0	0	0
TCGA-C8-A1HM-01	0.0396848	0.242504	0	0	0	0	0.0184853	0.037483	0.00677982	0	0	0	0	0.0491642	0	0	0.459021	0	0.0173761	0.00489585	0.00201528	0.000302881	0	0.00878844	0.000112818	0	0	0	0	0	0	0	0.0377056	0	0	0	0	0	0	0	0	0	0.0463259	0	0	0	0	0	0
TCGA-C8-A1HN-01	0.199794	0.0267131	0	0	0	0.0411632	0.0339688	0.086095	0	0	0	0	0	0	0	0	0.00750629	0	0	0	0.0292426	0	0	0.0282684	0	0	0.0225202	0	0.0477828	0	0.0383484	0.0195083	0	0	0	0	0.0133069	0	0	0.106077	0	0	0.0894938	0	0	0.0475819	0	0	0
TCGA-C8-A1HO-01	0.111064	0.16727	0	0	0	0	0	0	0	0.043025	0	0	0.0481224	0.0107569	0	0	0.084501	0	0	0	0.00471939	0	0	0.0117494	0	0.0088111	0	0.176222	0	0	0	0.0286408	0.0149048	0.00837611	0	0	0.0208909	0	0	0	0	0.0904075	0	0	0	0	0	0	0
TCGA-C8-A26V-01	0.0998357	0.156858	0	0	0	0	0.0523686	0	0.0161602	0	0.0178501	0	0	0.059288	0	0.023065	0.290269	0	0.0608985	0.0145479	0.00952369	0.00999564	0	0.0321113	0	0	0	0	0	0	0.00587452	0	0.0148481	0	0	0	0.0199881	0.00725704	0	0	0	0	0.104078	0	0	0	0	0	0
TCGA-C8-A26W-01	0.0770691	0.13478	0	0	0	0.0331984	0.149731	0	0	0.0140359	0	0	0	0.140882	0	0	0.185542	0	0	0	0.0140453	0	0	0.00751688	0	0	0	0	0.0467991	0	0.0258202	0	0	0	0.0337354	0	0.0480673	0	0	0	0	0	0.0766739	0	0	0	0	0	0
TCGA-C8-A26X-01	0	0.00396371	0	0	0.105972	0.167829	0.0331549	0.0111438	0	0	0	0	0	0.0191562	0	0.000765922	0.0269962	0	0	0	0.0213774	0	0	0.0144692	0	0	0	0	0	0	0	0	0.225622	0.0401252	0	0	0.0218264	0.00995177	0	0.0168775	0	0	0.00849985	0	0	0	0	0	0
TCGA-C8-A26Y-01	0.00937662	0.325679	0	0	0	0	0.0275565	0	0.0176647	0.000100945	0	0	0	0.0454673	0	0.0185357	0.373546	0	0.0111405	0	0.00830375	0.0149673	0	0	0	0.0012465	0.00171072	0	0	0	0	0	0	0.0204653	0.012766	0	0.000448945	0	0	0.0678619	0	0	0	0	0	0	0	0	0
TCGA-C8-A26Z-01	0.219955	0	0	0	0	0	0.0893177	0.00817	0	0	0.0026508	0	0	0	0	0	0	0	0.148189	0	0.0244898	0	0.170197	0	0	0	0	0	0	0	0	0	0.0695982	0	0	0	0	0	0	0	0.0238178	0.0154797	0.0919423	0	0	0	0	0	0
TCGA-C8-A273-01	0.297009	0	0	0	0	0	0	0	0	0.000227032	0	0	0.00518405	0.0595103	0	0	0.0241828	0	0	0	0.00281474	0.0157213	0	0.167634	0	0	0	0	0	0	0	0	0	0	0	0	0	0	0	0.0830889	0	0	0.182243	0	0	0.153203	0	0	0
TCGA-C8-A274-01	0.0280573	0.372479	0	0	0	0	0.00894112	0	0.00868263	0	0.0192403	0	0	0.0348309	0	0.0266926	0.291841	0	0.0723282	0	0.00163905	0	0	0	0	0	0.00798566	0	0	0	0	0	0.073696	0	0	0	0	0	0	0	0	0.0143967	0.028922	0	0	0	0	0	0
TCGA-C8-A275-01	0.000551206	0.147448	0	0	0	0.0810219	0.192596	0	0	0	0	0	0	0.0639185	0	0.0134168	0.384355	0	0	0	0.00711239	0.00753019	0	0	0	0	0	0	0	0	0	0	0	0	0	0	0	0	0	0	0	0.00533599	0.0179128	0	0	0	0	0	0
TCGA-C8-A278-01	0.157686	0.106911	0	0	0	0	0	0	0	0	0	0	0	0.0694833	0.0125962	0	0.0915075	0	0	0	0	0	0.00342394	0	0.00693358	0.014842	0	0	0	0	0	0	0.129382	0	0	0	0	0.00340164	0	0	0.0626451	0	0.131055	0	0	0.0610311	0	0	0
TCGA-C8-A27A-01	0.167127	0.053608	0	0	0	0	0.122813	0	0.00184987	0	0.0322302	0	0.0819941	0.0926003	0	0.0336305	0.0543001	0	0	0	0.013676	0	0	0.11647	0	0	0	0	0	0	0	0.0199426	0	0	0.0071294	0	0.00113384	0.0217638	0	0	0	0	0.0617052	0	0.00940225	0	0	0	0
TCGA-C8-A27B-01	0.00803584	0.0535195	0.00767153	0	0	0	0.0302998	0	0	0	0	0	0	0.0259806	0	0	0.333561	0	0.0479106	0.0180041	0	0.0242557	0	0.0677133	0	0	0	0	0	0	0.0416006	0	0	0	0	0	0	0	0	0	0	0.0383413	0.0431176	0	0	0	0	0	0
TCGA-C8-A3M7-01	0.0759625	0.378017	0	0.0352483	0	0.0413469	0.021943	0.0328336	0	0.00531395	0	0	0	0.120198	0	0.0140124	0.182171	0.00225573	0	0	0	0	0	0	0	0	0	0	0	0	0	0	0.00127973	0	0	0	0.00669537	0	0	0.0356378	0	0	0.0292547	0	0	0	0	0	0
TCGA-C8-A3M8-01	0.147251	0.0620636	0	0	0	0	0	0	0	0	0	0	0	0.036125	0	0	0.129672	0	0.130443	0	0	0	0	0	0	0.0422135	0.015976	0	0	0	0.0394217	0	0	0	0.259155	0	0	0.00654783	0	0	0	0	0.131108	0	0	0	0	0	0
TCGA-C8-A8HP-01	0.0093388	0.330426	0	0	0	0.0443273	0.021413	0	0.00368087	0	0	0	0	0.123751	0	0	0.375167	0	0.034314	0	0	0	0	0	0	0	0	0	0	0	0	0	0.00618388	0	0	0	0	0.00498936	0	0	0	0	0.026297	0	0	0	0	0	0
TCGA-C8-A8HQ-01	0.0516668	0.358655	0	0	0	0	0.0107857	0	0	0	0	0	0	0.112192	0	0	0.341223	0	0	0	0.00787012	0	0	0	0.0210776	0	0	0	0	0	0	0	0	0	0.0259875	0	0	0	0	0	0	0	0	0	0	0	0	0	0
TCGA-C8-A8HR-01	0.0740242	0	0	0	0	0.00535334	0.0656226	0.070385	0	0.0413774	0	0	0	0	0.00059323	0	0.00767016	0.0276126	0.0819546	0.0497336	0.113182	0.0120089	0	0	0	0	0	0	0	0	0.0557399	0.0544369	0	0	0	0	0	0.00712327	0	0	0	0	0.0568419	0	0	0	0	0	0
TCGA-C8-A9FZ-01	0.126896	0.00224845	0	0	0	0	0.0528312	0	0	0.119657	0	0	0	0	0	0	0.069969	0	0.284177	0	0	0	0	0	0	0	0	0	0.052829	0	0	0	0	0	0	0	0	0	0	0	0	0	0.0197743	0	0	0	0	0	0
TCGA-D8-A13Y-01	0.106541	0.0565469	0	0	0	0	0.177284	0	0	0.000650861	0.0245283	0	0.00270496	0.0112603	0	0	0.117461	0	0	0	0.0286217	0.0167424	0	0.0249181	0	0.0206796	0.0183525	0	0.0403713	0	0.0545047	0.0163227	0	0	0	0.0258954	0.0177639	0	0.0240558	0	0	0	0	0	0	0	0	0.0915106	0
TCGA-D8-A13Z-01	0	0.0219622	0	0.180776	0	0.176047	0	0.00753167	0	0	0	0	0	0.0111314	0	0	0.0673159	0	0	0.0426526	0	0.0399936	0	0.00980594	0	0	0	0	0	0	0	0	0	0	0	0	0	0	0	0	0	0	0	0	0	0	0	0	0
TCGA-D8-A140-01	0.139439	0.140398	0	0	0	0	0.0013461	0.104274	0.00618931	0	0.00656406	0	0	0.0296903	0	0.0100387	0.0310238	0	0.115297	0	0.00745649	0	0	0	0	0.0563492	0	0	0.144427	0	0	0.00513879	0.0764189	0.0351913	0	0	0	0	0	0	0	0	0	0.0290657	0.000475243	0	0	0.0533435	0
TCGA-D8-A141-01	0	0	0	0	0	0.115399	0	0.117114	0	0	0	0	0	0	0	0	0	0	0	0.116491	0.00925307	0	0	0	0	0	0	0	0	0	0	0	0.136567	0	0	0	0	0	0	0	0	0.0313839	0	0	0	0	0	0	0
TCGA-D8-A142-01	0.218281	0	0	0	0	0	0.0161449	0.102658	0	0	0	0	0	0.0043721	0	0.0359068	0.0600593	0	0	0.0148922	0.00135521	0.0262469	0	0	0	0.0115674	0.0131729	0	0	0	0	0.0180084	0.133572	0	0	0.0729755	0.0136056	0	0	0	0	0	0.208924	0	0	0	0	0	0
TCGA-D8-A143-01	0.166007	0	0	0	0	0.0638468	0.0696993	0	0	0	0.131337	0	0	0	0.000349613	0	0	0	0.00873738	0	0	0.018639	0	0.000224244	0	0	0.0614812	0.00636566	0.115354	0	0	0	0.0108421	0.0659318	0	0	0.0139801	0	0	0	0	0.0642717	0.0815314	0	0	0	0	0	0
TCGA-D8-A145-01	0.0607519	0	0.0915964	0	0	0.00198777	0	0	0	0	0	0	0	0	0	0.0829727	0.0417959	0	0.262693	0	0	0	0	0.0113449	0	0	0.00627622	0	0.0234823	0.015904	0	0	0	0.0279564	0.0337771	0	0.0341971	0	0	0	0	0	0	0	0	0	0	0	0
TCGA-D8-A146-01	0.198169	0.0706139	0	0	0	0	0.0157865	0	0	0.0965233	0	0	0	0.181698	0.10712	0	0	0	0.0907207	0	0.0378738	0	0	0	0	0.0350082	0.00290108	0	0	0	0.0261462	0	0.0394085	0	0	0.0631915	0.00819181	0	0	0	0	0	0	0	0	0	0	0	0
TCGA-D8-A147-01	0.025268	0.0440055	0	0	0	0	0.0919177	0	0	0.00204394	0	0	0	0.0249938	0	0	0.18078	0.000456521	0	0.0208874	0.0440359	0.0253213	0	0	0.00079854	0	0.00228875	0	0	0	0	0	0.105532	0	0	0	0	0	0	0	0	0.0352442	0.287114	0	0	0	0.00330322	0.0599121	0
TCGA-D8-A1J8-01	0.0264952	0.230007	0	0	0	0.141053	0.0464275	0	0	0	0	0	0	0.069547	0	0	0.274071	0	0.0477832	0	0.00299421	0	0	0	0.0360832	0.00748686	0	0	0	0	0.0349376	0	0	0.00411982	0	0	0.00912922	0.000308331	0	0	0	0	0.0299126	0	0	0.0396442	0	0	0
TCGA-D8-A1J9-01	0.0203449	0.299665	0	0	0	0	0.0833305	0	0.00206183	0	0	0	0	0.117502	0	0	0.365177	0	0.00552417	0	0.0291661	0	0.0488255	0	0	0	0.0036775	0	0	0	0	0	0.00451439	0	0	0	0	0	0	0	0	0	0.0202114	0	0	0	0	0	0
TCGA-D8-A1JA-01	0.0205289	0.267427	0	0	0	0.00922614	0.0478193	0	0	0	0	0	0	0.056781	0	0	0.546676	0	0	0	0	0	0	0	0	0	0	0	0	0	0	0	0	0	0	0	0	0	0	0	0	0	0.0515411	0	0	0	0	0	0
TCGA-D8-A1JB-01	0.0439058	0.006678	0.133143	0	0	0	0.0993216	0	0	0	0	0	0	0	0	0	0.0154699	0	0	0.00333857	0	0.0404429	0.195444	0	0	0	0	0	0	0	0	0	0	0	0.0662308	0	0.0384906	0	0	0	0	0	0	0	0	0.131792	0	0	0
TCGA-D8-A1JC-01	0.11651	0.211684	0	0	0	0	0.0449797	0	0	0	0	0	0	0.0989456	0	0	0.258592	0.013966	0	0	0.0155836	0	0	0	0	0	0.00473005	0	0	0	0	0	0	0.0787557	0	0.00177551	0.0250073	0.0189238	0	0	0	0.0114868	0.089851	0	0	0	0	0	0
TCGA-D8-A1JD-01	0.0567539	0.0640427	0.176346	0.154685	0	0	0	0	0	0	0.0376782	0	0.002332	0.0346807	0	0	0.0764989	0	0.0237539	0	0.00593861	0.00654066	0	0	0.00358262	0	0	0	0.0112512	0	0	0	0	0	0	0.0786571	0.00717824	0	0	0	0	0.00136656	0	0	0	0.0554433	0.00508594	0.0648642	0
TCGA-D8-A1JE-01	0.252811	0.0380928	0	0	0	0	0	0	0	0	0	0	0.0191168	0	0.0424108	0.0555965	0.0138194	0	0	0	0	0	0	0	0	0	0.0021001	0	0.344452	0	0	0.0327062	0	0	0	0	0.0485561	0	0	0	0	0.0187205	0	0	0	0.042655	0	0	0
TCGA-D8-A1JF-01	0.203958	0.0487539	0	0	0	0	0	0	0	0	0	0	0	0.0540501	0	0.0884287	0.0297054	0	0.103975	0	0	0	0	0	0	0	0	0	0	0	0	0.0184658	0	0.0105343	0	0	0	0	0	0	0	0	0.102221	0	0	0.25788	0	0.0535394	0
TCGA-D8-A1JG-01	0.151788	0	0	0	0	0	0.0671186	0	0.0038642	0.0128326	0	0	0.204825	0.17241	0	0	0.0431559	0	0.0106617	0	0.0142543	0.000621848	0	0	0	0	0	0	0.0829409	0	0	0.0311023	0	0.0159081	0	0	0	0	0	0	0.0219652	0.00556969	0.0460712	0	0	0.0677466	0	0	0
TCGA-D8-A1JH-01	0.116947	0.0566498	0	0	0	0	0	0	0	0	0	0	0	0.0210266	0	0	0	0.0572092	0.0898787	0.376898	0.0461671	0	0	0.0120416	0	0	0	0	0	0	0	0	0.0926591	0	0.0346704	0	0	0	0	0	0	0	0.0124217	0	0	0	0	0	0.0834303
TCGA-D8-A1JI-01	0.136308	0.00594986	0	0	0	0	0	0.0661447	0	0.050303	0	0	0	0.0509598	0.213385	0	0	0	0	0	0.0289738	0	0.0248873	0	0	0	0	0.0729262	0.108868	0	0.0783082	0	0.0411661	0	0	0	0.0163957	0	0	0	0	0.0221633	0	0	0	0.083261	0	0	0
TCGA-D8-A1JJ-01	0.0682323	0.238326	0	0	0	0.105987	0.0213128	0	0	0.0263737	0.00538502	0	0	0.0764695	0	0	0.162934	0.00068224	0.0089441	0.0193828	0	0.0236009	0	0.00998604	0	0	0	0	0.115224	0	0.0408838	0	0	0.0588574	0	0	0	0	0	0	0	0.00805833	0.00368033	0	0	0	0	0	0
TCGA-D8-A1JK-01	0	0.0414604	0	0	0	0	0	0.0409697	0.0262201	0	0	0	0	0.0132958	0.0513525	0.0397797	0.0223957	0.0310597	0.0496318	0.0147304	0.0177697	0.00940574	0	0.0268124	0	0	0.0185031	0	0	0	0	0.0109168	0.0970375	0.0100681	0	0.0578699	0.0407363	0	0	0.0516468	0.0276432	0	0.000393212	0.0974056	0.0354646	0	0	0	0.0388854
TCGA-D8-A1JL-01	0.0771902	0	0	0	0	0	0.0503854	0	0.00246007	0	0.120448	0	0	0.0259826	0	0	0.0515705	0	0	0	0.000959187	0.0046715	0	0.068512	0	0	0	0	0	0	0.114078	0	0.0762755	0	0	0	0	0	0	0	0	0.0178567	0.163738	0	0	6.31929e-05	0	0.0461719	0
TCGA-D8-A1JM-01	0.111432	0	0	0	0	0	0.0578045	0	0	0	0	0	0	0.0762157	0	0	0.000781192	0	0	0.0496786	0.016431	0	0	0	0	0	0.0308779	0	0.134645	0	0	0	0.134653	0	0	0	0.0172922	0	0	0	0	0	0	0	0	0	0	0.040588	0
TCGA-D8-A1JN-01	0.0499751	0.336067	0	0.0175581	0	0	0.0738871	0	0	0	0.0235137	0	0	0.163662	0	0	0.244874	0	0.0120708	0	0.00201701	0	0	0.0178272	0	0	0	0	0	0	0	0	0.00450305	0	0	0	0	0	0	0.0120164	0	0	0	0	0	0	0	0	0
TCGA-D8-A1JP-01	0.00637201	0	0.0625187	0	0	0	0.0241672	0	0	0.0218384	0.214313	0	0	0.0263654	0	0	0.0579702	0	0.00803734	0.0273738	0.00569524	0.0263667	0	0.155077	0	0.0398362	0	0	0	0	0	0.0087172	0.0373346	0	0	0	0.0238829	0	0	0	0	0	0.174936	0	0	0	0	0	0
TCGA-D8-A1JS-01	0.27856	0	0	0	0	0	0.193086	0.0176031	0	0.0632856	0.0252581	0	0.0312489	0	0	0	0.00358572	0	0	0	0	0	0	0	0	0	0.0847937	0	0	0	0	0	0	0	0	0	0.110316	0	0	0.0383522	0	0.047804	0	0	0	0	0	0.104873	0
TCGA-D8-A1JT-01	0.259323	0	0	0	0	0	0.0119293	0	0	0	0	0	0	0	0.108423	0	0	0	0	0.0088385	0	0	0	0	0.00283236	0	0.000121267	0	0	0	0.00916844	0	0.0803013	0	0.175589	0.0125559	0	0	0	0	0.00521543	0	0.0523304	0	0	0	0	0.0654483	0.00138959
TCGA-D8-A1JU-01	0.295264	0.0354822	0	0	0	0	0	0	0	0	0.0431474	0	0	0.00295184	0	0.0342454	0	0	0	0	0.0657858	0	0	0.169416	0	0.205363	0.103084	0	0	0	0	0	0	0	0	0.0452598	0	0	0	0	0	0	0	0	0	0	0	0	0
TCGA-D8-A1X5-01	0.170759	0.0362385	0	0	0	0.0102829	0.0169853	0.0483799	0	0	0	0	0.058091	0	0	0	0.0526615	0.00346921	0.0218604	0.0152342	0.0346843	0.0176899	0.104263	0	0	0.0948902	0.0114142	0	0.0626454	0	0	0	0.144438	0	0	0	0	0	0	0	0	0	0	0	0	0	0	0	0
TCGA-D8-A1X6-01	0.0295373	0.0457758	0	0	0	0.147399	0	0	0.0378202	0	0	0	0.0504882	0	0	0	0	0	0.129227	0	0	0	0	0.0625713	0	0	0	0	0	0	0	0	0	0	0	0	0.107807	0.0231876	0	0	0	0	0.0221221	0	0	0	0	0	0
TCGA-D8-A1X7-01	0.186553	0	0	0	0	0	0.0622624	0	0.0706407	0	0	0	0	0.0738778	0.258341	0	0.0306524	0	0	0.0649132	0	0	0	0	0	0	0.00896813	0	0	0	0	0	0.109439	0	0	0	0	0	0	0	0	0	0.118728	0	0	0	0	0	0
TCGA-D8-A1X8-01	0.172501	0	0	0	0	0	0.0742279	0.07406	0	0.0497235	0	0	0	0	0	0	0.0417831	0	0.124716	0	0	0.0376546	0.0221594	0	0	0	0	0	0	0	0	0	0.229784	0	0.0152031	0	0	0.0254129	0	0	0	0	0	0	0	0	0	0	0
TCGA-D8-A1X9-01	0.104069	0.00424765	0	0.215786	0	0	0	0	0	0	0.137383	0.00303997	0	0	0	0	0.0743647	0	0	0	0	0.0110412	0	0	0	0.0341293	0.00350544	0.097212	0	0	0.0224373	0	0.0444085	0	0	0	0	0	0	0.0370201	0	0.0461019	0	0.0873838	0	0	0	0.032474	0
TCGA-D8-A1XA-01	0.0979372	0.0191074	0	0.0687753	0	0	0	0.023928	0	0.0532721	0	0	0	0.0675484	0	0	0	0	0	0.0377518	0.0290514	0	0	0.00520471	0.00874215	0.0293024	0	0	0	0	0	0	0	0	0.0920849	0	0.11849	0	0	0.0382092	0	0.0600351	0	0	0	0	0	0	0
TCGA-D8-A1XB-01	0.138593	0.0827526	0	0	0	0	0.0295344	0	0.0229207	0	0	0	0	0.0717364	0	0	0.0151009	0	0.219908	0.0520211	0.0195045	0	0	0.038042	0	0	0.0240515	0	0	0	0	0	0.0740375	0	0	0.0058935	0.0703614	0.00152202	0	0	0	0	0	0	0	0	0	0	0
TCGA-D8-A1XC-01	0	0.0317464	0	0	0.0143835	0.32764	0	0	0.0290151	0.0927747	0.0548275	0	0.0321717	0.00641068	0.0532764	0	0	0.00212564	0	0.0465064	0	0	0	0	0	0	0	0	0	0	0	0	0.0276065	0	0	0	0	0	0	0	0	0	0	0	0	0	0	0.0120302	0
TCGA-D8-A1XF-01	0.168596	0.00984424	0	0	0	0	0	0.0367789	0	0	0	0	0	0.16808	0	0	0.0334306	0.00327247	0.178575	0	0	0	0	0	0	0	0.0200923	0	0	0	0	0	0.198848	0	0	0	0.0290756	0	0	0	0.008722	0	0	0	0	0	0	0	0
TCGA-D8-A1XG-01	0.0011561	0.0137657	0	0	0	0	0	0	0	0	0	0	0	0.0572063	0	0	0	0.0515091	0.0822258	0.0274131	0	0	0	0	0.0427038	0	0.00171161	0	0	0	0.0622351	0	0	0	0	0	0	0	0	0	0	0.0315958	0	0	0	0.327285	0	0	0
TCGA-D8-A1XJ-01	0.212138	0.165514	0	0.0615204	0	0	0.114007	0	0	0.000475943	0.0195031	0	0	0.143543	0	0.00989947	0.00624943	0	0	0	0	0	0.00551316	0.0388972	0	0	0	0	0	0	0	0	0.0323356	0	0	0	0	0	0	0	0	0	0	0.183521	0	0	0.000216836	0	0
TCGA-D8-A1XK-01	0.0571102	0	0	0.0604562	0	0.0382906	0	0	0	0	0.0251817	0	0	0	0	0	0.0011992	0	0.0704374	0	0.00626373	0.0108844	0	0	0	0.153943	0.0283561	0	0	0.00858813	0.477781	0	0	0	0	0.00569033	0	0.0398685	0	0	0	0	0.00437893	0	0	0	0	0	0
TCGA-D8-A1XL-01	0.0785723	0.0334825	0.176293	0	0	0	0	0	0	0	0.0484878	0	0	0.0421301	0	0	7.87259e-05	0.0173173	0.0247018	0.0294804	0.0203962	0.00445483	0.120653	5.65361e-05	0.014227	0	0	0	0	0	0.0657455	0	0.0281172	0	0	0.0247456	0	0	0	0	0	0	0.233785	0	0	0	0	0	0
TCGA-D8-A1XM-01	0.170701	0.187457	0	0	0	0	0	0.00872584	0	0	0	0	0	0.195588	0	0	0.101608	0	0	0	0	0	0	0.0250044	0	0	0.033093	0	0	0	0	0	0	0	0	0.100096	0.0208602	0	0	0.0545483	0	0	0	0	0	0	0	0	0.0172473
TCGA-D8-A1XO-01	0.0356534	0.134835	0	0.0260525	0	0.118633	0	0	0	0	0	0	0	0	0	0	0.121321	0	0	0	0.040799	0	0	0.00258773	0	0	0.118207	0	0	0	0	0	0.0722555	0.113963	0	0	0	0	0	0	0	0	0	0.0324246	0	0	0	0	0
TCGA-D8-A1XQ-01	0.114196	0.0052275	0	0.0636238	0	0.133142	0.00938068	0	0	0	0.0478837	0	0	0.0101483	0	0	0.0141341	0	0.0424136	0	0	0.0112055	0	0.0142247	0.0248563	0.0313459	0	0	0	0	0.265333	0	0	0	0	0.00989189	0.027042	0	0.0164964	0	0	0.00930461	0.0041697	0	0	0.0216164	0	0.0521188	0
TCGA-D8-A1XR-01	0.069429	0.0597962	0	0	0	0.0748245	0	0	0	0.0169371	0	0	0	0.017267	0	0	0	0	0.244696	0.0464185	0.0390033	0	0	0.00126386	0.13671	0	0.0323308	0	0	0	0	0	0.0086761	0	0	0	0.137415	0.0302838	0	0	0.00480432	0	0	0	0	0	0	0	0
TCGA-D8-A1XS-01	0.0989506	0.0844701	0	0	0	0	0	0	0	0.0023007	0	0	0	0.174772	0	0	0.0266681	0	0.289307	0.0163985	0	0	0	0	0	0	0.0316779	0	0	0	0	0	0.162789	0	0	0	0	0	0	0	0	0.0382966	0	0	0	0	0	0	0
TCGA-D8-A1XT-01	0	0.0478432	0	0	0	0.0133583	0	0.139913	0	0	0	0	0	0.00957009	0	0	0.0220601	0.00581533	0.163362	0	0	0.0255197	0	0	0	0.0379285	0	0	0.0348062	0	0	0	0	0	0	0	0.00809166	0	0	0.0273384	0	0	0	0	0	0	0	0	0
TCGA-D8-A1XU-01	0	0.152754	0	0	0	0.114265	0.160049	0	0	0	0	0	0	0	0	0.00645322	0.053699	0	0	0.0743229	0.00636455	0	0.0216904	0	0	0	0.0376841	0	0	0	0	0	0.0309477	0	0	0	0.0454025	0	0	0	0	0	0	0	0	0	0	0.0445865	0
TCGA-D8-A1XV-01	0.282212	0	0	0	0	0	0.0445786	0	0	0	0	0	0	0	0	0	0.0799618	0	0	0	0	0	0	0.0554592	0	0.00924011	0	0.029317	0	0	0.0624795	0	0.0174016	0.00899914	0	0	0	0.0177086	0	0.0109805	0	0.0314241	0	0	0	0.0311448	0	0	0
TCGA-D8-A1XW-01	0.100017	0.0287936	0.0109339	0.0555663	0	0	0.0263611	0	0	0.0398196	0	0	0	0	0	0.0515734	0.0239518	0	0.0414093	0.00583868	0.00310068	0.0371559	0	0.011932	0	0	0.0259686	0	0	0	0	0	0.0305386	0.0774915	0	0	0	0	0	0	0.0280783	0	0.40147	0	0	0	0	0	0
TCGA-D8-A1XY-01	0.155915	0.0886476	0	0	0	0.0724226	0	0.0669038	0	0	0	0	0	0.00375974	0	0	0.0123116	0.0543708	0.116027	0.053459	0	0	0	0	0	0	0	0	0	0	0	0.0167975	0.119431	0	0	0	0	0.00912078	0	0	0	0	0	0	0	0	0	0	0
TCGA-D8-A1XZ-01	0.242357	0	0	0	0	0.186893	0	0	0	0	0	0	0	0.0473112	0	0	0.0965717	0	0	0	0.0117722	0	0	0	0	0	0.0149398	0	0.0968322	0	0	0	0	0.0485057	0	0.0669572	0	0.00373368	0	0.0155547	0	0	0.0292176	0	0	0	0	0	0
TCGA-D8-A1Y0-01	0.0623704	0.00513983	0.0801318	0	0	0	0.109959	0	0	0	0.106074	0	0.0237435	0	0	0.0528461	0.118185	0.0144872	0	0	0.0171483	0	0	0	0	0.0101906	0.0310817	0	0	0	0	0	0	0	0	0	0.0043613	0	0	0	0	0.064418	0.0551113	0	0	0.11026	0	0	0
TCGA-D8-A1Y1-01	0.586285	0.0791326	0	0	0	0	0	0	0	0	0	0	0	0	0	0	0.00364624	0	0.0229087	0	0.00289424	0	0	0	0.055315	0.00491149	0	0.00477088	0	0	0.04485	0	0	0	0	0	0.030453	0	0.00355723	0	0	0	0	0	0	0.0962106	0	0	0
TCGA-D8-A1Y2-01	0.274108	0.272647	0	0	0	0	0	0	0	0	0	0	0	0.0118863	0	0	0.0969355	0.0460193	0.0350092	0.0790812	0	0	0	0	0.100365	0	0	0	0	0	0	0	0.00538142	0	0	0	0	0	0	0	0	0	0	0	0	0	0	0	0
TCGA-D8-A1Y3-01	0.178595	0.022646	0	0	0	0.116535	0	0	0.0150941	0	0	0	0	0	0	0	0	0	0	0.0582429	0.0129732	0	0	0	0	0	0	0	0	0	0.0280235	0.015216	0	0	0.203549	0	0.0195097	0	0	0	0	0	0	0	0	0	0	0	0
TCGA-D8-A27E-01	0	0.0316132	0	0	0	0.0239792	0	0	0	0	0	0	0	0.14131	0	0	0	0	0	0	0.0396872	0	0	0	0	0	0	0	0	0	0	0	0	0	0	0	0	0	0	0	0	0	0.268734	0	0	0.276204	0.00372982	0	0
TCGA-D8-A27F-01	0.0573025	0.0128148	0	0.032948	0	0	0.0161676	0	0	0.00878281	0	0	0.0145057	0	0	0	0.11336	0	0	0	0	0	0	0	0	0.027333	0	0	0	0	0	0	0.131334	0	0.00381032	0.107462	0	0.0204865	0	0	0	0	0.120572	0	0	0	0	0.00967112	0
TCGA-D8-A27G-01	0.00782658	0.394842	0	0	0	0	0.0613079	0	0	0	0	0	0	0.0640162	0	0	0.4007	0	0.0074131	0	0	0	0	0	0	0	0	0	0	0	0	0	0.00722668	0	0	0	0	0	0	0	0	0	0	0	0	0	0	0	0
TCGA-D8-A27H-01	0.0422623	0.0779439	0.00350778	0	0	0	0	0.0371728	0	0	0	0	0	0	0	0.00450259	0.195342	0	0	0	0	0	0	0	0	0.0153014	0	0	0.0441596	0	0	0.000276168	0	0	0	0	0.0096849	0	0	0	0	0.0209869	0.43069	0	0.00614252	0.0161048	0	0	0
TCGA-D8-A27I-01	0.209091	0.1098	0	0	0	0	0	0	0	0	0	0	0	0.000832147	0	0.075551	0.0493587	0	0	0	0	0	0	0	0	0	0	0	0.0585676	0	0	0	0.0750559	0.000387428	0	0	0	0	0	0	0	0	0	0	0	0	0.0687583	0	0
TCGA-D8-A27K-01	0.134578	0	0	0.0634165	0	0	0	0	0	0	0	0	0	0	0	0.0288205	0.0496733	0	0	0.0335337	0.0510693	0	0	0.114855	0.0906754	0	0	0	0.016499	0	0	0	0	0	0	0	0	0	0	0.036402	0	0	0	0	0	0	0	0.0849965	0
TCGA-D8-A27L-01	0.114177	0.216311	0	0	0	0	0.0367844	0.204121	0	0	0	0	0	0.109378	0	0	0.129816	0	0.0745091	0.0551737	0	0	0	0	0	0	0	0	0	0	0	0	0.0597294	0	0	0	0	0	0	0	0	0	0	0	0	0	0	0	0
TCGA-D8-A27M-01	0.0302866	0.00320446	0	0	0	0	0.0360603	0	0	0	0	0	0.0106278	0.0561314	0	0	0.0795467	0	0.0776621	0	0.011634	0	0	0.0142784	0	0.00915044	0	0	0.211276	0	0	0.0161642	0.160482	0	0	0	0.00177572	0	0	0	0.0109128	0.00448833	0.20653	0	0	0	0	0	0
TCGA-D8-A27N-01	0.283968	0.000155297	0	0	0	0.0954318	0.06927	6.57417e-05	0	0	0	0	0.00245998	0.0512241	0.00383268	0	0.0174447	0	0.0145321	0	0.000178284	0.00102095	0	0.0332479	0.0129956	0	0.0948792	0	0.00973238	0.0188563	0.00862587	0	0.14884	0	0	0.0355465	0.0147093	0.00617871	0	0	0	0.0140725	0.0536923	0	0	0	0	0	0
TCGA-D8-A27P-01	0.0606237	0.0196996	0	0	0	0	0.0401432	0	0	0	0	0	0	0.0017754	0	0.0780795	0	0	0.320628	0.0145538	0	0	0	0.0735452	0	0	0	0	0.213748	0	0	0	0	0	0	0	0	0	0	0	0	0	0	0	0	0	0	0	0
TCGA-D8-A27R-01	0.078762	0.0203791	0	0	0	0	0.00158473	0.0283526	0	0	0	0	0	0.0924313	0.0158513	0	0.0468934	0	0.0453448	0.032013	0.00425998	0	0	0	0	0	0.0581388	0.100157	0	0	0	0	0.194173	0	0	0	0	0.0143048	0.0485864	0.017367	0.0268808	0	0.0546418	0	0	0	0	0	0
TCGA-D8-A27T-01	0.131946	0.119843	0	0	0	0.0573442	0	0	0	0	0	0	0	0	0	0	0	0	0.165534	0	0	0	0	0	0	0	0	0	0	0	0.0555947	0.0268638	0.170128	0	0.04233	0	0	0	0.00435749	0	0	0	0	0	0	0	0	0	0
TCGA-D8-A27V-01	0.0375131	0.210077	0	0	0	0	0.161821	0	0	0.00387218	0	0	0	0.105388	0	0	0.387814	0	0	0	0.00294534	0	0	0.00562493	0	0	0	0	0	0	0.0284786	0	0.0240639	0.0120384	0	0	0	0	0	0	0	0	0	0	0	0	0	0	0
TCGA-D8-A27W-01	0.321819	0.0137179	0	0	0	0.023497	0	0	0	0.0188904	0	0	0	0.0139252	0	0.000331177	0.0490231	0	0.138209	0	0.0329027	0	0	0	0	0.0398771	0.0150144	0	0.028763	0	0	0	0.0731102	0.109592	0	0	0	0	0	0.0501972	0	0	0	0	0	0	0	0	0
TCGA-D8-A3Z6-01	0.0149448	0.10762	0	0	0	0.26992	0.0302803	0	0	0	0.140874	0.000198828	0.0196084	0	0	0	0.0305542	0	0.0241502	0	0.00804265	0	0	0	0	0	0	0.0199492	0	0	0.101372	0.00207208	0.0206089	0	0.0208043	0	0	0	0.020893	0	0	0	0	0	0	0	0	0	0
TCGA-D8-A4Z1-01	0.0157523	0.313547	0	0	0	0	0.212793	0	0	0	0	0	0	0.11535	0	0	0.145431	0	0.0963523	0	0	0	0	0	0	0	0	0	0	0	0	0	0.052374	0	0	0	0	0	0	0.0113398	0	0	0.0142909	0	0	0	0	0	0
TCGA-D8-A73U-01	0.0465039	0.433663	0	0	0	0	0.0682668	0	0	0	0	0	0.0134716	0.0447339	0	0	0.195647	0	0.0169309	0	0.00260249	0	0	0.0197022	0	0	0	0	0	0	0.017397	0	0	0	0	0	0	0.000119046	0	0	0	0	0.0676424	0	0	0.0252459	0	0	0
TCGA-D8-A73W-01	0.157491	0.0327021	0	0	0	0.143188	0	0	0	0	0	0	0	0	0	0	0.0318577	0	0.175612	0	0.063137	0.0243705	0	0	0	0	0	0	0.123306	0	0	0	0	0.0167374	0.0774303	0.0935912	0	0	0	0	0.0594401	0	0	0	0.00113656	0	0	0	0
TCGA-D8-A73X-01	0.29372	0.0984574	0	0.00413863	0	0	0	0	0	0	0	0	0	0.0494965	0	0	0	0	0	0.100351	0	0	0	0	0	0.00262069	0	0	0.125972	0	0.0898556	0	0	0	0.126786	0	0.052855	0.000766241	0	0	0	0.0331455	0	0	0	0	0	0	0
TCGA-E2-A105-01	0.0470347	0.0874583	0	0.00785008	0	0.186428	0	0.0520486	0	0.00639052	0	0	0.0150931	0	0	0	0.0162634	0.0164416	0	0	0	0	0	0.0101051	0	0.08448	0	0	0	0	0	0	0	0	0.0887922	0	0.00776648	0.0119855	0	0	0	0	0.0869592	0	0	0	0	0	0
TCGA-E2-A107-01	0.246625	0.0887382	0	0.0768413	0	0	0.103573	0	0	0.00565921	0.00660455	0	0.0108725	0.11097	0	0	0.00204499	0	0	0	0	0	0	0.0780097	0	0.0306727	0	0	0.0584555	0	0.0784372	0.0216876	0	0	0	0.0306216	0	0.050187	0	0	0	0	0	0	0	0	0	0	0
TCGA-E2-A108-01	0.0431664	0.2758	0.13595	0	0	0	0	0	0	0	0	0	0	0.0110422	0	0	0.332284	0.0222006	0	0.0345507	0	0	0	0.0108416	0	0	0	0	0	0	0	0	0.00975779	0	0	0	0.0170176	0	0	0	0	0	0.0865311	0	0	0	0	0	0
TCGA-E2-A109-01	0.0540872	0.00727882	0	0	0	0.0390329	0	0.0647488	0	0.0320524	0.0607798	0	0.0108737	0.024257	0.0350607	0	0	0	0.124177	0	0.019741	0	0	0.0240263	0.0349141	0	0	0	0.0412004	0	0.0107864	0	0.156012	0	0	0	0.00730689	0	0.0117417	0	0	0	0.0135883	0	0	0	0	0	0
TCGA-E2-A10A-01	0	0.151798	0	0	0	0	0	0	0	0.0742168	0	0	0	0	0	0	0.079551	0	0.209165	0	0	0	0	0.237299	0	0	0	0	0	0	0	0	0.194504	0	0	0.0171979	0	0	0	0	0	0.00446351	0	0	0	0	0	0	0
TCGA-E2-A10B-01	0.0696808	0.211797	0	0.00975203	0.0616312	0.0200827	0	0.00788179	0	0	0	0	0	0.0584901	0	0.0650984	0.162385	0	0.0235055	0	0.00807049	0.0186169	0	0.0314015	0.0746528	0	0	0	0	0	0	0.00120144	0.00382458	0	0	0	0.0445514	0	0	0	0	0	0.0571528	0	0	0	0	0	0.00311442
TCGA-E2-A10C-01	0.0216589	0.430169	0	0	0	0	0.0457219	0	0	0	0	0	0	0.0928344	0	0	0.370272	0	0	0	0.000231289	0	0	0	0	0	0.00813369	0	0	0	0	0	0	0	0	0	0.0016196	0	0.00169408	0	0	0	0	0	0	0	0	0	0
TCGA-E2-A10F-01	0.248999	0.0262069	0	0	0	0	0.160062	0.00468344	0	0	0	0	0	0.00644812	0	0.133616	0.0468914	0	0.138045	0.0350748	0	0	0	0	0	0.0167677	0.00457185	0	0	0	0	0	0	0	0	0	0	0	0	0.101049	0	0	0	0	0	0	0	0	0
TCGA-E2-A14N-01	0.0346556	0.0252369	0.0901499	0	0	0	0.0802944	0	0.00690762	0	0.0689829	0	0	0.0309667	0	0	0.0847899	0	0.0289734	0.0232125	0.0240603	0.0348062	0	0.027216	0	0	0	0	0	0	0	0	0.0635554	0.0431072	0	0	0.00969295	0	0	0	0	0	0.221291	0	0	0	0	0	0
TCGA-E2-A14O-01	0.151328	0	0	0	0	0.0628906	0.0345347	0	0	0.0216808	0	0	0	0.181813	0	0	0	0	0	0	0	0	0.123323	0	0	0	0	0	0	0	0	0	0.0457718	0	0.0598445	0	0	0	0	0	0	0	0	0	0	0	0	0	0
TCGA-E2-A14P-01	0.168121	0.104241	0	0	0	0	0.102527	0.0441487	0	0	0	0	0	0.075134	0.00975593	0	0.0822902	0	0.10802	0	0.0161839	0	0	0.0164402	0	0.0286516	0	0	0.0037515	0	0	0	0.0645009	0	0	0	0.034072	0.0187535	0	0.0625955	0	0	0	0	0	0	0	0	0
TCGA-E2-A14Q-01	0.072383	0.0791642	0	0	0	0.0532867	0	0	0	0	0	0	0	0	0	0	0.0196391	0	0	0.0391595	0.00172594	0.0257206	0.110296	0	0	0	0	0	0	0	0.0726583	0	0.0629079	0.0590554	0.0311004	0	0	0	0	0	0	0	0	0	0	0	0	0	0
TCGA-E2-A14R-01	0.0159683	0.00577267	0	0	0	0	0	0	0	0	0.0427348	0	0	0.0375207	0.0315504	0.0839893	0.0881422	0.000233284	0.0084327	0	0.00862856	0.00483982	0	0.0335916	0	0	0.0343994	0.0201235	0	0	0	0.0159842	0.0789772	0	0	0	0.0267643	0	0	0	0	0	0.234433	0	0	0.0911849	0	0	0
TCGA-E2-A14T-01	0.17052	0.0664026	0	0	0	0	0	0	0	0.0332804	0	0	0	0.0864537	0	0	0.0893916	0	0.18578	0	0.0385823	0.0718282	0	0	0	0	0.0792966	0	0	0	0.0136	0	0.0605964	0	0.0972717	0	0	0	0	0	0	0	0	0	0	0	0	0	0
TCGA-E2-A14V-01	0.157285	0.119636	0	0	0	0	0.0440544	0	0	0	0	0	0	0.0761564	0	0	0.220873	0	0	0.032405	0.00784012	0.0180091	0	0.00583328	0.0342763	0.0292111	0.00956323	0	0	0	0	0	0.0488259	0.0531905	0	0	0	0	0	0	0	0	0.122412	0	0	0	0	0	0
TCGA-E2-A14W-01	0	0	0.233793	0	0	0.0808723	0.0709882	0.00843428	0	0	0.0142496	0	0	0.0440877	0	0	0.065189	0	0	0	0.0284236	0	0	0	0	0	0.0132766	0	0.101711	0	0	0.0132986	0	0	0	0	0	0	0	0	0	0	0.234602	0	0	0	0	0	0
TCGA-E2-A14X-01	0.302476	0.103644	0	0	0	0	0	0	0	0	0	0	0.0466989	0.0936466	0	0	0.0280068	0	0.211909	0.0425034	0.0350697	0	0	0.00234895	0	0	0	0	0	0	0	0	0	0.0142858	0.0126985	0.00619393	0	0	0	0	0	0	0.0462263	0	0	0	0	0	0
TCGA-E2-A14Y-01	0.0340897	0.242674	0	0.0132823	0	0	0	0	0.0402782	0.0264482	0	0	0.0352039	0	0	0	0.221421	0	0.0560652	0	0	0	0	0.014409	0	0	0	0	0.00515848	0	0	0	0	0	0	0.0332192	0	0	0	0	0	0	0.111616	0	0	0	0	0	0
TCGA-E2-A14Z-01	0.0696939	0.185615	0	0.0890487	0	0	0	0	0	0	0	0	0	0.0981375	0	0	0.067063	0	0	0.0251943	0	0.0263223	0	0	0	0	0	0	0.0596608	0	0	0	0.0418262	0.0576635	0.0271755	0.00865752	0.0157377	0	0	4.62615e-05	0	0	0.134541	0	0	0	0	0	0
TCGA-E2-A150-01	0.0938387	0.0154543	0	0	0	0	0	0	0	0	0	0.0494239	0.0554903	0.0405322	0	0	0.00815139	0	0.180096	0	0.00379328	0.0417065	0	0	0	0	0	0	0.063197	0	0	0.0375214	0	0.0280425	0	0.092842	0.0475649	0.00167319	0	0.0348176	0	0	0.205855	0	0	0	0	0	0
TCGA-E2-A152-01	0.0277207	0.25365	0	0	0	0.0271653	0.0358395	0	0	0.00349022	0	0	0	0.170348	0	0	0.333625	0	0	0	0	0	0	0.0135686	0	0	0	0	0.056805	0	0	0	0	0	0	0	0.00694106	0	0	0	0	0	0.0708467	0	0	0	0	0	0
TCGA-E2-A153-01	0.395428	0.127797	0	0	0	0	0.153274	0	0	0	0	0	0	0	0	0	0	0	0.000824197	0	0	0	0	0	0	0.0803342	0.0032899	0	0.150335	0	0	0.0107704	0	0.0146162	0	0	0	0	0	0	0	0	0	0	0	0	0.0170034	0	0
TCGA-E2-A154-01	0.254393	0	0	0.0831	0	0.0445453	0	0	0	0	0	0	0	0.120709	0	0	0.0182949	0	0.022073	0	0	0	0.254202	0.0748273	0.0168582	0	0.0477936	0	0.017444	0	0	0	0	0.00239963	0	0	0	0	0	0	0	0	0.0433601	0	0	0	0	0	0
TCGA-E2-A155-01	0	0.104371	0	0	0	0.232246	0	0	0	0	0	0	0.0176639	0.0130109	0	0	0.0275413	0	0	0	0.0438312	0	0	0	0	0.000627079	0	0	0.0926681	0	0.0225179	0	0.0730656	0.0831851	0	0	0.00631373	0	0	0	0	0	0	0	0	0	0	0	0
TCGA-E2-A156-01	0.143697	0.124873	0	0.0706698	0	0	0	0	0	0	0	0	0.0259217	0	0	0	0.0414207	0	0	0	0.0619582	0	0	0	0	0	0	0	0	0	0	0	0	0	0.122992	0	0.058435	0.0295305	0	0.0115365	0	0	0	0	0	0.144792	0	0	0
TCGA-E2-A158-01	0.077773	0	0	0	0	0	0	0	0	0	0	0	0	0.0151715	0	0.0121697	0.023157	0	0	0	0	0.0277749	0	0.0163984	0.0128233	0	0	0	0	0	0.0199414	0	0.0932791	0.0346479	0	0	0	0.00129386	0	0	0	0.0410085	0.36003	0	0	0.113349	0	0	0
TCGA-E2-A159-01	0.0299828	0.260162	0	0.0294891	0	0.037061	0.0852146	0	0	0	0.0381693	0	0	0	0	0	0.400253	0	0.00381829	0	0.0122327	0.0153134	0	0	0.00172757	0.00457898	0	0	0	0	0	0	0	0	0	0	0.000501487	0	0	0	0	0	0.0237952	0	0	0	0	0	0
TCGA-E2-A15A-01	0.10804	0.0156335	0	0	0	0	0	0.0131287	0	0.102831	0	0	0	0	0	0	0.0343736	0	0.105307	0	0.0243129	0.031446	0	0.0327653	0	0	0	0	0	0	0	0	0.0514801	0.104825	0	0.0257114	0	0.00680853	0	0.189901	0	0	0.0781142	0	0	0	0	0	0
TCGA-E2-A15A-06	0.0813096	0	0	0	0	0.038035	0	0.0914074	0	0.0746533	0	0	0	0	0	0	0.062664	0	0.0742134	0	0.000670128	0.0513148	0	0.0180707	0	0	0	0	0	0	0	0	0.0363487	0	0	0.0210145	0	0	0	0.112425	0	0	0.00560083	0	0	0	0	0	0
TCGA-E2-A15C-01	0.06886	0	0	0.0219195	0	0.132294	0.045924	0	0	0.080542	0.0503801	0	0	0	0.0558968	0	0.00833436	0	0.118042	0	0	0	0	0	0	0	0	0	0	0	0	0	0	0	0	0	0	0	0.0463288	0	0	0	0	0	0	0	0	0	0
TCGA-E2-A15D-01	0.323326	0	0	0	0	0	0	0	0	0.0423652	0	0	0.0601112	0.0153309	0	0	0.0378942	0	0.0971939	0	0.107723	0	0	0	0	0.0439413	0.0192938	0.070821	0.0291825	0	0	0	0	0	0	0	0.0175525	0	0	0.0335436	0	0	0	0	0	0	0	0.0741703	0
TCGA-E2-A15E-01	0.256148	0.0016931	0	0	0	0	0.0440761	0	0	0	0	0	0.0149803	0	0	0	0.100205	0	0	0	0	0	0	0	0	0.00446605	0	0	0.0276814	0	0.201792	0	0	0	0.0876169	0	0.024895	0	0	0	0	0.0844108	0	0	0	0	0	0	0
TCGA-E2-A15E-06	0.222162	0.0274921	0	0	0	0	0	0.00929494	0	0	0	0	0.0136729	0	0.0264946	0	0.0900491	0	0.0989407	0	0	0	0	0	0	0.00828384	0.00312645	0.0367771	0.063817	0	0.193531	0	0	0	0.0134011	0	0.0208785	0	0	0	0	0.0674502	0	0	0	0.00717571	0	0	0
TCGA-E2-A15F-01	0.272368	0	0	0	0	0	0.157335	0.0316217	0	0	0	0	0	0	0	0	0.00267316	0	0	0	0.000786812	0	0.0335267	0	0	0	0	0	0.00481926	0	0.063438	0	0.000233957	0	0	0	0	0	0	0	0	0	0	0	0	0	0	0	0
TCGA-E2-A15G-01	0.125473	0.0330411	0	0	0	0	0.0919465	0	0	0	0.168119	0	0	0.0381072	0	0	0	0	0	0	0	0	0	0	0	0	0	0	0	0	0.122766	0.00728674	0.0420034	0.0930925	0	0.000179849	0	0.00179555	0	0	0	0.0112798	0	0	0	0	0	0	0
TCGA-E2-A15H-01	0.00896652	0	0	0	0	0	0	0.142232	0	0	0	0	0	0	0	0	0.02104	0	0.337576	0	0.00752181	0	0	0	0	0	0	0	0	0	0.0298819	0	0	0	0	0	0	0	0	0	0	0	0	0	0	0.0494898	0	0	0
TCGA-E2-A15I-01	0.187705	0.0741661	0	0	0	0	0.0187433	0.0488549	0.0746257	0.0141019	0	0	0	0	0	0	0	0	0.00938397	0	0	0	0.204176	0	0	0	0.0252026	0	0	0	0	0	0.0346511	0	0	0	0.0661084	0	0	0	0	0	0	0	0	0	0	0.047855	0
TCGA-E2-A15J-01	0.0780126	0	0	0	0	0	0.00710011	0.0551249	0.072727	0.0771214	0.0369657	0	0	0	0	0	0	0	0.325754	0.0801271	0	0	0.112797	0	0	0	0.00106181	0	0	0	0	0	0.0206282	0	0	0.027319	0	0	0	0	0	0	0	0	0	0	0	0	0
TCGA-E2-A15K-01	0.239987	0	0	0	0	0	0.084442	0.172371	0.00639111	0	0	0.00200635	0.000271063	0	0	0	0.0432231	0.00734413	0.0959925	0	0	0	0.00176731	0	0.0498782	0	0	0	0.00532985	0	0.0448248	0.00132438	0.0674152	0	0	0	0.0090537	0	0	0.0512447	0	0	0.0750504	0	0	0	0.0329929	0	0.00909096
TCGA-E2-A15K-06	0.235442	0	0	0	0	0	0.0711341	0.114144	0.0530352	0	0	0	0	0.0324613	0	0	0.0271204	0	0.0157588	0	0	0	0	0	0.0510943	0	0.0304393	0	0	0	0.0748304	0	0.018104	0	0	0	0.00693412	0	0	0.148137	0	0	0.0916172	0	0	0	0	0	0
TCGA-E2-A15L-01	0.360954	0	0	0	0.0351572	0	0.0209038	0.040375	0	0	0	0	0	0.012067	0	0	0.0748784	0	0	0.130771	0	0	0	0	0	0	0	0	0	0	0.168429	0	0.0216355	0.0143595	0	0	0	0	0	0.0324343	0	0	0.0633897	0	0	0	0	0	0
TCGA-E2-A15M-01	0.0615517	0.11341	0.0654777	0.0259027	0	0.0174558	0.0625339	0	0	0	0.0347204	0	0.00325832	0.000935006	0	0	0.128329	0.00262039	0.125164	0	0	0	0	0	0	0	0.00938619	0	0.000412893	0	0.0256155	0	0.0651352	0	0.0255118	0	0.0108121	0	0.0457582	0	0	0	0.0179899	0	0	0	0	0	0
TCGA-E2-A15O-01	0.346722	0.0307287	0	0	0	0	0.00330669	0	0	0	0.167348	0	0	0.0222775	0	0	0	0	0	0	0	0.0388878	0	0	0	0	0	0	0	0	0.0646619	0	0.0526015	0.124644	0	0.0118224	0.00181632	0	0	0	0	0	0.0507398	0	0	0.0335181	0	0	0
TCGA-E2-A15P-01	0.0686381	0	0	0	0	0.0586507	0.105378	0.0737542	0	0.126997	0	0	0	0	0	0	0	0	0.157988	0.0244336	0	0	0.0408239	0	0	0	0	0	0.00920359	0	0.0668752	0	0	0	0.0386445	0	0	0.0303631	0	0	0	0	0	0	0	0	0	0	0
TCGA-E2-A15R-01	0.148464	0	0	0	0	0.046791	0.15753	0.0295342	0	0	0	0	0	0.0650377	0	0.0357239	0.0162745	0	0	0	0	0	0	0	0	0	0	0	0.0823879	0	0.00720985	0	0	0	0	0	0.00773639	0	0	0	0	0.0240938	0	0	0	0	0	0	0
TCGA-E2-A15S-01	0.112676	0.064462	0	0	0	0	0.044989	0	0.0787915	0.0226163	0	0	0	0	0	0	0.0349636	0	0	0	0	0.0385812	0	0	0.0460623	0.0697217	0.00994896	0.0751618	0	0	0	0.0113417	0.128658	0	0	0.00178117	0.0327187	0	0	0	0	0.00790479	0.168552	0	0	0	0	0	0
TCGA-E2-A15T-01	0.311705	0	0	0.0247857	0	0	0.0821715	0	0	0.0520101	0.0181274	0	0	0	0	0	0.0532897	0	0	0.0705211	0	0	0	0.0213065	0	0.00556698	0	0	0	0	0.00159604	0	0	0	0	0	0.0215479	0.00413991	0	0	0	0	0	0	0	0.167852	0	0	0
TCGA-E2-A1AZ-01	0.0364631	0.0799289	0	0.125967	0	0	0	0	0	0	0	0	0	0.198719	0	0	0.239501	0	0.0746259	0	0	0	0	0	0	0	0	0	0.0426525	0	0.0342008	0	0.057709	0	0.0773922	0	0.0133656	0	0	0	0	0	0.0194757	0	0	0	0	0	0
TCGA-E2-A1B0-01	0.0423636	0	0	0	0	0.0312962	0.113162	0	0	0.0254334	0.0630238	0	0	0.104474	0	0.00123745	0.0591906	0	0.0751277	0	0.0432648	0	0	0	0	0.0692678	0	0	0	0	0.0763555	0	0.0309376	0	0	0.0126589	0	0	0	0	0	0	0	0	0	0	0	0	0
TCGA-E2-A1B1-01	0.0970773	0.197097	0	0	0	0	0.0147162	0.0888961	0	0.00416451	0	0	0.00393001	0.0129102	0.0718947	0	0.203429	0	0	0	0	0	0	0	0	0	0	0	0	0	0	0.0146103	0	0	0	0	0	0	0	0	0	0.0420444	0	0	0	0	0	0	0.0360674
TCGA-E2-A1B4-01	0	0.0974467	0	0	0	0	0	0.100358	0	0.0176948	0	0	0	0.116077	0	0	0.0107221	0	0.237336	0.184567	0	0	0	0	0	0	0	0	0	0	0	0	0.135033	0	0	0	0.0271607	0	0	0	0.03802	0	0.0303768	0	0	0	0	0	0
TCGA-E2-A1B5-01	0.108815	0.206331	0	0	0	0.0108863	0.0635328	0	0	0	0	0	0	0.0807274	0	0	0.155133	0	0.127936	0	0	0.0281967	0	0	0	0.042743	0	0	0	0	0	0	0	0.00719783	0.0423515	0	0	0	0	0	0	0	0	0	0	0	0	0	0
TCGA-E2-A1B6-01	0.141781	0.00034642	0	0.0156026	0	0	0.01767	0	0	0	0	0	0.00263977	0	0	0.0221248	0	0	0.0796898	0	0.0188796	0	0	0	0	0	0.023193	0	0	0	0	0	0.227015	0	0.0448902	0	0.0223773	0	0.00215906	0	0	0	0.229959	0	0	0	0	0.0333558	0
TCGA-E2-A1BC-01	0.0639684	0	0	0	0	0	0	0.104905	0	0	0.110348	0	0	0	0	0	0.0652573	0	0.215931	0	0	0	0	0	0	0	0	0	0	0	0	0.032018	0.26174	0	0	0	0.0763304	0	0	0	0	0	0.0695012	0	0	0	0	0	0
TCGA-E2-A1BD-01	0.0834549	0	0	0	0	0.0935311	0	0	0	0	0.105651	0	0.000651641	0.0350012	0.0104664	0	0.0205329	0.0299633	0	0.0148641	0	0	0.0206843	0.00948125	0	0	0	0	0	0	0.00930085	0	0.00942312	0	0	0.00137437	0.000904122	0.00798999	0	0.0254709	0	0	0	0	0	0	0	0	0
TCGA-E2-A1IE-01	0.0191977	0	0	0	0	0.124535	0.0054974	0	0	0	0.115322	0	0	0	0	0	0	0.0757653	0	0.0357986	0	0.0402674	0	0	0	0.0106018	0	0	0.0279972	0	0	0	0	0.00035297	0	0.184298	0.0130889	0	0	0	0	0	0	0	0	0	0	0	0
TCGA-E2-A1IF-01	0.18814	0	0	0	0	0	0	0.012655	0	0	0	0.00265158	0	0.0133125	0	0.0542755	0	0	0.0535635	0	0	0	0	0.00172054	0	0	0	0	0.217837	0	0.0809339	0.00593812	0	0	0.219667	0	0.149306	0	0	0	0	0	0	0	0	0	0	0	0
TCGA-E2-A1IG-01	0.209053	0.0933204	0	0	0	0	0.0149299	0.012672	0.0326892	0	0	0	0	0.136684	0.136775	0	0	0	0	0.0415954	0	0	0	0.00445662	0	0.000292663	0	0	0	0	0	0	0.112125	0	0	0	0.0100013	0.0130512	0	0.00654953	0.041658	0	0.0914622	0	0	0	0	0	0
TCGA-E2-A1IH-01	0.125837	0.144931	0	0	0	0	0.0913316	0	0	0	0.0631882	0	0	0.0075413	0.0195556	0	0.234956	0	0.0425494	0	0	0.0150338	0	0	0	0.0146942	0	0	0	0	0.120357	0	0.0161125	0	0.0370873	0	0	0.0225979	0	0.00724445	0	0	0.0369835	0	0	0	0	0	0
TCGA-E2-A1II-01	0.0887261	0	0	0	0	0	0	0	0	0	0.00291898	0	0	0	0	0	0	0	0.11187	0	0	0	0	0	0	0	0.00728685	0	0	0	0	0.19396	0	0	0	0.0645322	0	0.0784097	0	0	0	0	0.28727	0	0	0	0	0	0
TCGA-E2-A1IJ-01	0.342593	0	0	0	0	0	0.00533327	0	0	0	0	0	0	0	0.0966554	0	0.0117331	0	0	0.0944026	0	0.0691873	0	0	0	0	0	0	0.13428	0	0	0	0	0	0	0	0	0	0	0.232327	0	0	0	0	0	0	0	0.0134886	0
TCGA-E2-A1IK-01	0.118497	0	0	0	0	0	0	0	0	0.0946451	0	0	0.103183	0.257936	0	0	0.0405561	0	0.0142346	0	0	0	0	0	0	0	0.128671	0	0	0.013257	0	0	0	0	0	0	0.0899439	0.0489069	0	0	0	0	0	0	0	0	0	0	0
TCGA-E2-A1IL-01	0.0901003	0	0	0	0	0	0.0292161	0.0785441	0	0	0	0.0422081	0	0.104249	0	0.00787963	0	0	0.209013	0	0.0483372	0	0.154067	0.00981887	0	0	0	0	0	0	0	0	0.113808	0	0	0	0	0	0	0	0	0	0.0704587	0	0	0	0	0	0
TCGA-E2-A1IN-01	0.0255291	0.329213	0	0	0	0.0322412	0	0	0	0	0	0	0	0.0254441	0	0	0.355631	0	0.0200089	0	0	0.0028761	0	0	0	0	0.00499716	0	0.0104792	0	0.0195617	0	0	0.00709299	0	0	0	0	0.0277145	0	0	0.0150576	0.0179389	0	0	0	0	0	0
TCGA-E2-A1IO-01	0.370465	0.0572987	0	0	0	0	0	0	0	0	0	0	0	0.0921962	0	0	0	0	0	0	0	0	0.0701062	0	0	0.102473	0	0	0	0	0	0.0840058	0.059251	0.020614	0	0	0	0	0	0	0	0	0	0	0	0	0	0	0
TCGA-E2-A1IU-01	0.0446972	0.0788032	0	0	0	0	0	0	0	0.0454961	0	0	0	0.256889	0	0	0.0140056	0	0	0	0.0330867	0	0.0106125	0	0	0	0.0100265	0	0.195487	0	0	0	0	0.042595	0	0.039538	0	0	0	0	0	0.0189602	0.0587743	0	0	0	0	0	0
TCGA-E2-A1L6-01	0	0.0536396	0	0	0	0.127004	0	0	0	0	0	0	0	0.243879	0	0	0	0	0	0.148364	0.048379	0	0	0.0341362	0	0	0	0	0.0856898	0	0.025253	0	0	0	0	0.108821	0	0	0	0	0	0	0	0	0	0	0	0	0
TCGA-E2-A1L7-01	0.118808	0	0	0	0	0	0.0253977	0	0	0	0.128496	0	0.0160269	0	0	0	0.0278484	0	0	0	0	0.0422658	0	0.0197064	0	0.009629	0	0	0	0.0859529	0.0438626	0.00339676	0.123445	0.0381048	0	0.109275	0	0	0	0	0.10758	0	0	0	0	0	0	0	0
TCGA-E2-A1L8-01	0.185119	0.0120643	0	0	0	0	0.134095	0	0	0	0	0.0291642	0	0	0.0633686	0	0.0400214	0.0537281	0.0247937	0.029021	0	0	0	0	0	0.0522436	0	0	0	0	0.0193931	0.00256516	0.0460962	0	0	0.0175214	0	0	0	0	0.0586247	0	0	0	0	0.0363097	0	0	0.0781365
TCGA-E2-A1L9-01	0	0.0524045	0	0.0612833	0	0.371218	0.0507914	0	0	0	0	0	0	0.0233754	0	0.0359162	0	0	0	0	0.057347	0	0	0	0	0	0	0	0.0044714	0	0	0	0.0686161	0	0	0	0	0.00431128	0	0.00633487	0.00470337	0	0.0301362	0	0	0	0	0	0.0129114
TCGA-E2-A1LA-01	0	0	0	0	0.113778	0.0674744	0.0311707	0	0	0	0.0245372	0	0	0	0	0	0.0231767	0	0	0	0.0279994	0.0198264	0	0	0	0	0.0116981	0.00548656	0.0171998	0.0387586	0.0207602	0	0	0	0	0	0	0.00966354	0.00873468	0	0	0.0118936	0.380986	0	0	0.0543135	0	0	0
TCGA-E2-A1LB-01	0.0987976	0.187307	0	0.17341	0	0	0	0	0	0	0	0	0.0111183	0.0931988	0.0840427	0	0.19942	0	0	0.0451013	0.00364741	0	0	0	0	0.0247067	0.000292823	0	0	0	0	0.00747797	0	0	0	0	0	0	0.00204641	0	0.015483	0.00616162	0.0276861	0	0	0	0	0	0.0201013
TCGA-E2-A1LG-01	0.0203535	0.193564	0	0	0	0.00757141	0.0689561	0.0418383	0	0.00719092	0	0	0	0.0932963	0	0	0.503828	0	0	0	0.00570411	0.00204949	0	0	0.00403303	0	0	0	0	0	0	0	0	0	0	0	0	0	0	0	0	0	0	0	0	0	0	0	0
TCGA-E2-A1LH-01	0.042876	0.0697843	0.087762	0.0805622	0	0	0.00389542	0.0276141	0	0	0	0	0.00891754	0	0	0	0.141305	0	0	0	0	0.0233345	0	0.026988	0.0142104	0.0255286	0	0	0	0	0.00303233	0	0	0	0	0	0.0118122	0	0	0.0120226	0	0	0.303046	0	0	0	0	0	0
TCGA-E2-A1LI-01	0.0686809	0.129219	0	0.182985	0	0	0	0	0	0	0	0	0	0.060454	0	0	0.121239	0	0	0	0.0444972	0	0	0	0.0268314	0	0	0	0.0447511	0	0	0	0	0	0.0295924	0	0	0	0	0	0	0	0.0702503	0	0	0	0	0	0
TCGA-E2-A1LK-01	0.406454	0	0	0	0	0	0	0.00454323	0	0	0	0.0508123	0	0.137224	0	0	0.0688218	0	0.231731	0	0.0296328	0	0	0	0	0	0.0129107	0	0	0	0	0	0	0	0	0	0	0	0	0	0	0	0	0	0	0	0	0	0
TCGA-E2-A1LL-01	0.0919035	0	0	0	0	0	0	0	0	0.0115687	0.156743	0	0.000705899	0	0	0.0207352	0.0825562	0	0.0856106	0.0166616	0.0294278	0.0432263	0	0.115674	0	0.0340714	0	0	0.0920555	0	0	0	0	0	0	0	0	0	0	0	0	0	0.129964	0	0	0	0	0	0
TCGA-E2-A1LS-01	0.131475	0	0.0465636	0.148688	0	0	0	0.0231978	0.0580382	0	0	0	0.0275084	0.00778817	0	0.0557473	0.0768682	0	0	0	0.0245583	0	0	0.0387429	0	0	0.00123902	0	0	0	0	0.00927781	0	0	0.0508987	0	0.0375627	0	0	0	0	0.0031893	0	0	0.147249	0.0897376	0	0.00959287	0
TCGA-E2-A2P6-01	0.0280265	0.374207	0	0	0	0.0698917	0	0.0360572	0	0	0	0	0	0.125663	0	0	0.168422	0	0.0458158	0.0312125	0.0036149	0	0	0.0050033	0	0	0	0	0	0	0	0	0	0	0.000697566	0	0	0.00236059	0	0	0	0	0	0	0	0	0	0	0
TCGA-E2-A56Z-01	0.232924	0	0	0	0	0	0.0463802	0	0	0.0145765	0	0	0.00501045	0.0932018	0	0	0	0	0.0605416	0	0	0.0211043	0	0	0	0.116077	0	0.0737682	0.137462	0	0	0.0010588	0	0	0	0	0	0.031568	0.0215896	0	0.0296932	0	0	0	0	0	0	0.0520433	0
TCGA-E2-A570-01	0.0340303	0	0	0	0	0	0.111123	0.0925197	0	0.120962	0	0	0	0	0	0	0.0279961	0	0.0606166	0.0270525	0.0221995	0.0021135	0.00590895	0	0	0	0	0	0	0	0	0	0	0	0	0	0	0	0	0	0	0.0214452	0	0	0	0	0	0	0
TCGA-E2-A572-01	0.351336	0.0531586	0	0	0	0	0	0	0	0	0	0	0	0	0	0.00864706	0.0307185	0	0	0.187754	0	0	0	0	0	0.0833072	0	0	0	0	0	0	0.00161142	0	0	0	0	0	0	0.00703738	0	0	0.00466425	0	0	0.0621037	0	0	0
TCGA-E2-A573-01	0.0459185	0.0130314	0	0	0	0	0	0	0	0.0499475	0	0	0.0219528	0.0279423	0	0	0.0238626	0	0.195304	0.101044	0.0037881	0.0107464	0	0	0	0.014162	0	0	0.0222106	0	0	0.0282177	0.0481216	0	0	0.0722959	0	0.024482	0	0	0	0	0.230449	0	0	0	0	0	0
TCGA-E2-A574-01	0.111156	0.115904	0	0	0	0.0163685	0.138	0	0	0.0215305	0	0	0	0.108094	0	0	0.170156	0	0.0532424	0	0	0.00463896	0	0	0	0.000491034	0.0305778	0	0	0	0	0	0.0109304	0.0160773	0	0	0.000143467	0	0	0	0	0	0.147839	0	0	0	0	0	0
TCGA-E2-A576-01	0.226141	0	0	0	0	0.0482699	0.0376787	0.0911044	0.016861	0	0.0700934	0	0	0.0112914	0	0	0	0.00340252	0	0.00758274	0.0215386	0	0.0615081	0	0	0	0	0	0	0	0	0	0.0032891	0	0	0	0	0.0214401	0	0.0034919	0	0	0	0	0	0.104337	0	0.0440619	0
TCGA-E2-A9RU-01	0.205536	0.0729702	0	0	0	0	0	0.0967725	0	0.011854	0	0	0.0422928	0.10633	0	0	0.0776067	0	0.132349	0	0.0288408	0	0.0188053	0	0	0	0	0	0	0	0.0247032	0	0.0203853	0	0	0.0104549	0.00123646	0	0	0	0	0	0	0	0	0	0	0	0.0302626
TCGA-E9-A1N3-01	0.0973409	0.0157563	0	0.101786	0	0	0	0	0	0	0.173091	0	0.0561414	0	0	0.0152603	0.0692152	0.00648769	0.106703	0	0	0.0530731	0	0.0763822	0.0285218	0	0	0	0	0	0.0302712	0	0	0	0	0	0.00194347	0	0	0	0	0	0	0	0	0.0848223	0	0	0
TCGA-E9-A1N4-01	0.225539	0.108522	0.125686	0	0	0	0	0	0	0	0.0466935	0	0	0.218132	0	0	0.183507	0	0	0.0492758	0	0	0	0	0	0	0	0	0	0	0	0	0	0	0	0.0139857	0	0	0	0	0	0	0	0	0	0	0.00274206	0	0
TCGA-E9-A1N5-01	0	0.187956	0	0	0	0.129438	0	0	0	0	0	0	0	0	0	0.112516	0.128136	0	0.0439047	0.049844	0.0167957	0	0.00236673	0	0	0	0.0541599	0	0	0	0	0	0.00531028	0	0	0	0.0172546	0	0	0	0	0	0	0	0	0	0.161068	0	0
TCGA-E9-A1N8-01	0	0.0417392	0	0	0	0	0	0	0	0	0.0187816	0	0.0285447	0.182824	0	0.126139	0.137728	0	0.037615	0	0	0	0	0	0.00636808	0.0859397	0.0283478	0	0.0122368	0	0	0	0.1152	0	0	0	0.00228865	0	0	0	0	0	0	0	0	0	0	0	0
TCGA-E9-A1N9-01	0	0.0794407	0	0	0	0	0	0	0	0	0	0	0.00842012	0	0	0	0	0.0417886	0.0515986	0.0318616	0.00846356	0	0.129181	0	0.0569813	0	0	0	0	0	0.00230951	0	0	0	0	0.0102896	0.0215477	0.0210532	0	0.0351164	0	0	0.119275	0	0	0	0	0	0
TCGA-E9-A1NA-01	0.0404373	0	0	0.0850865	0	0.053622	0.144945	0	0	0.00661242	0.0141761	0	0	0.0293378	0	0	0.11816	0	0	0	0.0123674	0	0	0	0	0	0	0	0.0871662	0	0	0.00159097	0	0	0	0	0.00899377	0	0	0.0657863	0	0.0109743	0.0886247	0.0919047	0	0	0	0.00650669	0
TCGA-E9-A1NC-01	0.0379195	0.0224639	0	0	0	0.0173444	0.0253109	0	0	0.0106617	0.0111155	0	0	0	0.00356488	0	0.0472957	0	0.121778	0.00615876	0.0644021	0	0	0	0	0	0.00632748	0	0	0	0	0.0468568	0.15071	0	0	0	0.0174595	0	0	0	0	0	0.101477	0	0	0	0	0	0
TCGA-E9-A1ND-01	0.108972	0.0412563	0	0	0	0	0.0027098	0.00659349	0.0198463	0	0.0182732	0	0	0	0.00882443	0.0446596	0.0677698	0	0.136636	0	0.000129195	0.0392254	0	0	0	0.00455075	0.0208364	0	0	0	0.00731607	0	0	0	0	0	0.102431	0	0.147248	0.0234294	0.0134375	0	0.0170102	0	0	0	0	0	0
TCGA-E9-A1NE-01	0.0176059	0.0177527	0	0	0	0	0.0554518	0	0	0	0	0	0.0759002	0	0	0	0	0	0.162527	0	0	0	0	0.0329628	0	0.00434749	0.0313546	0	0.00347582	0	0	0	0	0.0178321	0	0	0	0	0.0435096	0	0	0	0.521706	0	0	0	0	0.0155742	0
TCGA-E9-A1NF-01	0.0868297	0.107418	0	0	0	0.0150845	0.280781	0	0	0	0.00975693	0	0	0.0395904	0	0	0.0563177	0	0	0.0464523	0	0	0	0	0	0	0	0	0	0	0.00430368	0	0.0184225	0	0	0	0.0241076	0	0	0.0650711	0.0129255	0.00105851	0	0	0	0	0	0.0445824	0
TCGA-E9-A1NG-01	0.121022	0.0200688	0	0.0282183	0	0.133862	0	0	0.0660322	0	0	0	0	0	0	0	0.00460882	0	0	0	0	0.00356765	0	0.216502	0	0.00641268	0.0524617	0	0.0651267	0	0	0	0	0	0	0	0	0	0	0.0872662	0	0	0	0	0	0	0	0	0
TCGA-E9-A1NH-01	0.186784	0.0183378	0	0	0.0309256	0	0	0	0	0	0	0	0.0197912	0	0	0.0256215	0.026342	0	0	0.043328	0.0762498	0	0.039519	0.0747987	0	0.073048	0	0	0	0	0.0105419	0	0	0.0576737	0	0.0742256	0.051961	0	0	0	0	0	0	0	0	0	0	0	0.00375282
TCGA-E9-A1NI-01	0.0893927	0	0	0	0	0	0.0816249	0	0.0238515	0.0513928	0	0	0.0201849	0	0	0.0606638	0	0.0106985	0	0	0	0	0	0.000567247	0	0.00854529	0	0	0	0	0	0	0	0	0	0	0	0	0	0.0122877	0	0	0	0	0	0.0478053	0	0.109863	0
TCGA-E9-A1QZ-01	0.237145	0	0	0	0	0	0	0	0	0	0	0	0	0	0	0	0	0	0	0.0569148	0	0	0	0	0	0.126117	0	0	0.0804113	0	0	0	0.331692	0	0.158835	0	0	0	0	0	0	0	0	0	0	0	0	0	0
TCGA-E9-A1R0-01	0.167754	0.0508738	0	0	0	0.00297694	0.0522433	0.0848994	0.00274367	0	0	0	0	0.0962959	0	0	0.115499	0	0.129672	0.0276197	0	0	0	0	0	0	0	0	0.0325343	0	0.00357198	0	0	0.00539612	0	0	0	0	0	0	0.00716772	0.0166708	0	0	0	0	0	0	0.0371433
TCGA-E9-A1R2-01	0.0879086	0.0213949	0	0	0	0	0	0	0.018575	0	0.00667496	0	0	0.01257	0	0	0.181147	0	0	0	0.071096	0	0	0	0	0.0315889	0	0.0646982	0.0202395	0	0.117136	0	0	0.0318108	0.0301537	0.0104851	0	0	0.122145	0	0	0.0299359	0.0710949	0	0	0	0	0	0
TCGA-E9-A1R3-01	0.210257	0.0609015	0	0	0	0	0.0680932	0	0	0	0	0	0	0.0554187	0	0	0	0	0.0360302	0.0519089	0	0	0.0157458	0	0	0	0	0	0	0	0.122873	0	0	0	0	0.0177323	0	0	0	0	0	0.12913	0.121739	0	0	0	0	0.0860345	0
TCGA-E9-A1R4-01	0.0117786	0.281176	0	0.0644291	0	0.0477912	0.0101468	0	0	0.0192599	0	0	0	0.0599984	0	0	0.236778	0	0.0230237	0.0169347	0.0158538	0	0	0.0468833	0	0	0.00522441	0	0.0144071	0	0	0	0	0	0	0.00660806	0	0	0	0.0483908	0	0	0	0	0	0	0	0	0
TCGA-E9-A1R5-01	0.32307	0	0	0.0414214	0	0	0.146012	0	0	0.0936744	0.0367303	0	0.00747331	0.0376509	0	0	0.0347586	0	0	0	0.0102858	0	0	0	0	0	0.00480749	0	0	0	0.061269	0	0.00822879	0	0	0	0	0	0	0	0	0.0650928	0.0726164	0	0	0	0	0	0
TCGA-E9-A1R6-01	0.133779	0.00575359	0	0	0	6.25612e-05	0	0	0	0.028415	0	0	0.0324302	0.164397	0	0	0.0111158	0	0	0	0.0766301	0	0	0	0	0	0	0	0.0736502	0	0	0	0	0	0	0	0	0	0	0	0	0.0155629	0	0	0	0.0843214	0	0	0
TCGA-E9-A1R7-01	0	0.0543138	0	0.00956322	0	0.0924221	0.077104	0	0	0	0	0	0.00297581	0	0	0.0440705	0.0571247	0	0.0790244	0.0198648	0	0.0421722	0	0.0878146	0	0	0.013604	0	0.122669	0	0	0	0	0.0713961	0	0	0.010643	0	0	0.0229994	0	0	0	0	0	0	0	0	0
TCGA-E9-A1RA-01	0.1595	0.0936223	0	0	0	0	0.170644	0	0	0	0	0	0.0410062	0	0	0	0	0	0	0.0801444	0.0833163	0.0549275	0	0.0994048	0	0	0	0	0.0322198	0	0.00667093	0	0.059609	0	0.00239795	0	0	0	0	0	0	0	0	0	0	0	0	0	0
TCGA-E9-A1RB-01	0.0673027	0	0	0	0	0	0	0.0620342	0	0	0	0	0	0	0	0	0	0.0528022	0.186462	0	0.003839	0	0	0.070332	0.0339734	0	0	0	0.161039	0	0.11844	0	0	0	0	0.00746614	0	0	0	0	0	0.0184612	0.0451894	0	0	0	0	0	0
TCGA-E9-A1RC-01	0.245299	0	0	0.0710647	0.0694586	0	0.0227066	0.0424796	0.0291952	0.0346639	0.0383269	0.00334744	0	0.0691356	0	0.0288973	0	0	0.120163	0	0.0241128	0	0	0	0	0	0	0	0	0	0.0418155	0	0.0565187	0	0	0	0	0	0	0	0.00860062	0	0	0	0	0	0	0	0
TCGA-E9-A1RD-01	0.0253061	0.148973	0	0	0	0.209942	0.0537359	0	0	0	0	0	0	0	0	0	0.0136314	0.0229953	0.0574735	0	0.0137938	0	0	0	0.0459168	0	0	0	0.0213239	0	0	0	0	0	0	0	0	0	0	0.0232522	0	0	0.20016	0	0	0	0	0	0
TCGA-E9-A1RE-01	0.144052	0.0153936	0	0	0	0	0.00945559	0.055448	0	0	0	0	0	0.0378742	0	0.0466603	0.0139465	0	0.225824	0	0	0	0	0	0	0.000985149	0	0	0.0306193	0	0.00490974	0.0104129	0	0	0	0	0.00700527	0	0	0	0	0	0	0	0	0.143925	0	0	0
TCGA-E9-A1RF-01	0.110209	0.0256002	0	0	0	0.0459609	0.0194959	0.0332807	0	0.000723357	0.102775	0	0.0116465	0.00810766	0	0	0.0457048	0	0.0165414	0.0363957	0	0	0	0	0	0	0	0	0	0	0	0	0.110241	0	0	0	0.00140498	0	0	0	0	0	0.330306	0	0	0.0602888	0	0	0
TCGA-E9-A1RG-01	0.151607	0.0420956	0	0.0480558	0	0	0.089337	0	0	0	0	0	0	0	0	0	0.062017	0.0397997	0	0.241171	0	0.00359999	0	0.0197388	0	0	0	0	0.00927719	0	0	0	0	0	0	0.0191962	0.0140489	0	0	0	0	0	0.21549	0	0	0.0278378	0	0	0
TCGA-E9-A1RH-01	0.0223672	0.029461	0	0	0	0.0149413	0.0568514	0.0220723	0	0	0	0	0.00505072	0.0289263	0	0.00263856	0.0694763	0.0247421	0.0470294	0	0.0225236	0	0	0	0	0.0318277	0	0	0.0288314	0	0.0181942	0.00419602	0	0	0	0	0	0	0.030352	0.0443796	0	0	0.0934457	0	0	0.0397329	0	0.0614084	0
TCGA-E9-A1RI-01	0.216511	0.087815	0	0.00879311	0	0	0.137514	0	0	0	0	0	0.0641633	0	0	0	0	0	0.0426425	0	0	0	0	0	0	0.00311213	0.047273	0	0.0152631	0	0	0	0	0.0142283	0	0	0.0319467	0	0	0.0624016	0	0	0	0	0	0.213387	0	0	0
TCGA-E9-A226-01	0.0142334	0.18711	0	0	0	0.01962	0	0.0393508	0	0.00805137	0	0	0	0.162504	0	0	0.2703	0	0.0654781	0	0	0	0	0	0	0	0	0	0.0315497	0	0	0	0	0	0	0	0	0	0	0	0	0	0	0	0	0	0	0	0.0519767
TCGA-E9-A227-01	0	0.0707813	0	0	0	0	0	0.053856	0	0	0	0	0	0.0776577	0.0518031	0	0.0730253	0	0	0	0	0	0	0	0	0	0	0	0	0	0	0	0	0	0	0.0157909	0	0	0	0	0	0.0772734	0.183434	0	0	0	0.0343732	0	0
TCGA-E9-A228-01	0.0545557	0.101008	0	0	0	0	0.00525638	0.0506494	0	0	0	0	0	0	0	0	0.0706087	0	0.162493	0.0411914	0	0.0200607	0	0	0	0	0	0	0	0	0	0	0.0617295	0	0	0	0.00662589	0	0.00640308	0	0	0.0266991	0	0	0	0	0	0	0
TCGA-E9-A229-01	0.0958648	0.0508502	0	0	0	0.00500706	0	0.0354575	0	0.0579322	0	0	0.0210192	0	0	0	0.131335	0	0.187503	0.0273664	0	0.0357745	0	0	0	0	0	0	0.01972	0	0	0	0	0	0.0745968	0	0	0	0	0	0	0	0	0	0	0	0	0	0
TCGA-E9-A22A-01	0.150011	0.114039	0	0	0	0	0	0	0	0.00854181	0	0.00731113	0	0.00535648	0	0	0.0617414	0	0	0	0	0	0	0.0489457	0	0	0.105983	0	0.0382199	0	0	0	0.0991066	0	0	0.0492664	0.0493722	0	0.0191755	0	0	0	0	0	0	0	0	0	0
TCGA-E9-A22B-01	0.18814	0.0982138	0	0	0	0	0	0.113917	0	0	0.0607303	0	0	0.0282901	0	0.0341346	0.0415972	0	0.0617304	0.051961	0.0448679	0.0133694	0	0.0358064	0	0	0	0	0	0	0	0.0413232	0.0232361	0	0	0	0	0.00950087	0	0.0205328	0	0	0.0191948	0	0	0	0	0	0
TCGA-E9-A22D-01	0.335487	0.0069586	0	0	0	0	0.071326	0	0	0	0	0	0	0.179247	0	0	0.0432538	0	0.134507	0.0777001	0.00794436	0	0.0195703	0	0	0	0	0	0	0	0	0	0.0287489	0	0	0	0	0	0	0	0	0.0109236	0.0104314	0	0	0	0	0	0
TCGA-E9-A22E-01	0.0772973	0.0564638	0.199395	0	0	0	0.0216973	0.00151167	0.0024222	0.00553946	0.011324	0	0.00749954	0	0	0	0.125969	0	0	0.0133819	0	0.0317519	0	0	0	0	0.0404193	0	0.0025281	0	0	0	0.0833481	0.0624289	0	0.00820687	0	0	0	0.020928	0	0	0.227856	0	0	0	0	0	0
TCGA-E9-A22G-01	0	0	0	0.160884	0	0.0425167	0.00663707	0.021222	0	0	0.0332323	0	0	0.00314213	0.0189014	0	0.0273577	0	0	0.0145881	0	0.0324677	0	0	0	1.28492e-05	0	0	0.0691669	0	0.172943	0	0	0	0.0493268	0.0176859	0	0	0	0.0303155	0	0	0.124592	0	0	0	0	0	0
TCGA-E9-A22H-01	0.231741	0.0391266	0	0	0	0.00693185	0.0355031	0.0600353	0	0	0	0	0.0364967	0.025957	0	0	0	0	0.0660176	0.017027	0	0	0	0	0	0.00245297	0.0376177	0	0	0.00186144	0.0769211	0	0	0	0	0	0	0	0	0	0	0	0.122528	0	0	0	0	0	0
TCGA-E9-A243-01	0.0966383	0.0443168	0	0	0	0	0.0329329	0	0.00702544	0.00154995	0	0	0.0135032	0.00848302	0.0366667	0	0.0898868	0	0	0	0.0321227	0	0.0136846	0	0	0	0	0	0.032776	0	0.0236666	0	0	0	0	0	0.00803648	0	0	0.00193243	0	0	0.297969	0	0	0.0604552	0.0368083	0	0.037045
TCGA-E9-A244-01	0.134487	0.0174193	0	0.057885	0	0	0	0	0	0.00111826	0	0	0.0187307	0	0	0	0	0	0.0612413	0	0.0153427	0.00712635	0.0740137	0.0248816	0	0	0.0213547	0.0532437	0	0	0.0157105	0.00133078	0.0613073	0	0	0	0.00458733	0	0	0	0	0	0.233553	0	0	0	0	0.0200168	0
TCGA-E9-A245-01	0.0481165	0	0	0	0	0	0	0	0	0.0123193	0	0	0	0.0712089	0	0.0306444	0	0	0	0	0.025343	0.0111959	0	0.0752555	0	0	0.0106931	0	0	0	0	0	0	0.0127787	0	0.218044	0.0939899	0	0	0.301168	0	0	0	0	0	0	0	0	0
TCGA-E9-A247-01	0.113889	0	0	0	0	0	0	0	0	0	0	0	0	0.0176169	0	0	0.0069582	0.0123579	0.414583	0.00879015	0.0186193	0	0	0	0	0.00899627	0	0	0.0147009	0	0	0	0.106736	0	0	0	0	0	0	0	0	0	0	0	0	0	0	0	0
TCGA-E9-A248-01	0.145105	0.111322	0	0.0858905	0	0	0.0323226	0	0	0.0390045	0	0	0.0172481	0	0	0	0.0118185	0.0411279	0.257852	0	0	0	0	0	0.0623123	0	0	0	0	0	0	0	0	0	0	0	0	0	0.00644628	0	0	0	0	0	0	0	0	0	0.000620948
TCGA-E9-A249-01	0.21901	0.0212269	0	0.103596	0	0	0	0	0	0	0.206559	0	0	0.0445944	0	0	0	0	0.265954	0	0	0	0	0	0	0	0	0	0.0340206	0	0	0	0.0442958	0	0	0	0.0607425	0	0	0	0	0	0	0	0	0	0	0	0
TCGA-E9-A24A-01	0	0	0	0	0	0	0	0	0	0	0.201257	0	0.0644581	0.0784791	0	0	0	0.0869118	0	0	0.00932868	0.00232753	0	0	0	0	0	0	0	0	0	0	0	0	0	0	0.00615128	0.0295806	0	0	0	0	0	0	0	0	0	0	0
TCGA-E9-A295-01	0.226807	0.0174406	0	0	0	0	0	0	0	0	0	0	0	0.0163192	0	0.00203114	0.0128864	0.022244	0	0	0.00466566	0	0.0328828	0	0	0	0	0	0.140102	0	0	0.00530545	0.212264	0	0	0	0.0217576	0	0	0.123583	0.0086771	0	0	0	0	0	0	0	0
TCGA-E9-A2JS-01	0.131148	0.0138196	0	0	0	0	0.00685954	0	0	0	0	0	0	0.0469645	0	0	0	0	0.10787	0	0.0143173	0	0.145546	0.00353283	0	0.00937375	0	0	0	0	0	0	0.15042	0	0.0806581	0	0	0	0	0	0	0	0	0	0	0	0	0	0
TCGA-E9-A2JT-01	0.00203349	0.368362	0	0	0	0.00099673	0	0	0	0	0	0	0.00316461	0	0	0	0.391199	0	0	0	0	0	0	0	0	0	0.0614304	0	0	0	0	0.0552652	0	0	0	0	0.05851	0	0	0.0536513	0	0	0	0	0	0	0.00538787	0	0
TCGA-E9-A3HO-01	0.0614944	0	0.341612	0	0	0	0.0725201	0	0	0	0.00470086	0	0	0.00202737	0	0	0.0344094	0	0	0.0187081	0	0.0140712	0	0.0446789	0	0	0.0010355	0	0.0624285	0.00247556	0.0185455	0	0	0.0217759	0	0	0	0	0	0	0	0	0	0	0	0.117268	0	0	0
TCGA-E9-A3QA-01	0.045118	0.0875649	0	0.025346	0	0	0.0193251	0	0	0	0	0	0	0	0	4.3739e-05	0.202062	0	0	0	0	0	0	0	0	0	0.0422163	0	0.00413637	0	0	0	0	0.151161	0	0	0	0	0	0	0	0.11295	0.240067	0	0	0	0	0	0
TCGA-E9-A3X8-01	0.0450184	0.0267187	0	0	0	0	0	0.224666	0	0	0	0	0	0	0	0	0.0775782	0	0.0565372	0.0299314	0.0273986	0.02865	0	0	0	0	0	0	0.0661528	0	0	0	0.0621997	0	0.0190963	0	0	0	0	0	0	0	0	0	0	0	0	0	0
TCGA-E9-A54Y-01	0.061143	0.214408	0	0.0718914	0.00290182	0.175491	0	0.0300614	0	0	0	0	0	0.0259294	0	0	0.0615888	0	0	0	0.0145948	0	0	0.00461509	0	0	0	0	0.0616296	0	0.0388566	0	0	0	0	0	0	0	0	0.055061	0	0	0	0	0	0	0	0	0
TCGA-E9-A5FK-01	0.0721449	0	0	0	0	0.183868	0.0808768	0	0	0	0	0	0	0	0.0295634	0	0.0237054	0	0	0.0298519	0.0482885	0	0	0.00304288	0	0	0	0	0	0	0	0	0	0	0	0.0974304	0	0	0	0.090194	0	0.0177384	0.0551005	0.0197978	0	0.0302062	0	0	0.0930954
TCGA-E9-A5FL-01	0.0320888	0.0309707	0	0.100528	0	0	0	0	0.0201826	0.00284208	0	0	0.00175756	0.0487675	0	0.0703679	0.103775	0.00569275	0.115023	0	0	0.00777462	0	0.0828246	0	0	0.0148631	0	0	0	0	0	0.0665611	0.0274611	0	0	0	0	0	0	0	0	0.210041	0	0.0271455	0	0	0	0
TCGA-E9-A5UO-01	0.223817	0	0	0	0	0.0365412	0	0	0	0.0695283	0	0	0	0	0	0	0.0279339	0	0	0.0335673	0	0	0	0.0479384	0	0	0	0.0366146	0.0821599	0	0	0	0	0	0	0.0584488	0	0	0	0	0	0.106686	0.0314191	0	0	0	0	0.0870282	0
TCGA-E9-A6HE-01	0.0181492	0.0100425	0	0	0	0.0700101	0	0.0826786	0	0.0825583	0	0	0	0.0867948	0	0	0	0	0.298072	0	0.0549195	0	0	0	0	0	0	0	0	0	0	0	0	0	0	0	0.0468696	0	0	0	0	0	0	0	0	0	0	0	0
TCGA-EW-A1IW-01	0.0136723	0.295007	0	0	0	0.0639866	0	0	0.016575	0.00420031	0	0	0	0	0	0	0.158502	0.00786969	0	0	0.00801363	0	0.0311108	0.0369537	0	0	0	0	0	0	0	0	0	0.0351333	0	0.00128509	0	0	0	0	0	0.0153895	0.0939539	0	0	0	0	0	0
TCGA-EW-A1IX-01	0.00274223	0.239604	0.0934264	0.0238776	0	0.0475859	0.0943829	0	0	0	0	0	0.00251768	0.000353761	0	0	0.334155	0	0	0	0	0	0	0	0	0	0	0	0	0	0	0	0	0	0	0	0	0	0	0	0	0.079796	0	0	0	0	0.0815593	0	0
TCGA-EW-A1IY-01	0	0.168935	0	0	0	0.0109087	0.158007	0	0	0	0	0	0	0.295567	0	0	0.0789601	0	0	0	0	0	0	0	0.0445191	0.0557681	0	0	0	0	0	0	0.00814316	0	0	0	0.00650587	0	0	0	0	0	0	0	0	0	0	0	0
TCGA-EW-A1IZ-01	0.280305	0	0	0	0	0.0305631	0.00965237	0	0	0	0	0	0	0.0558805	0	0	0	0.000546455	0.192289	0	0	0.00275754	0	0.00607695	0.143681	0.0160544	0	0.0179792	0	0	0.141396	0	0	0	0	0	0.0329716	0	0	0	0	0	0	0	0	0	0	0.0698457	0
TCGA-EW-A1J1-01	0.246008	0	0	0.178842	0	0	0.0415206	0.00332132	0	0	0.0279638	0	0	0.0741436	0	0	0	0	0.134805	0	0	0.0570066	0	0	0	0	0.0118407	0	0	0	0	0	0.00638227	0	0	0	0	0	0	0	0	0.0552443	0.107611	0	0	0	0	0	0
TCGA-EW-A1J2-01	0.080841	0	0	0	0.0173777	0.0834785	0.133596	0	0	0	0.111294	0	0	0.0934817	0	0.00268885	0.0207905	0.00410023	0	0.00475923	0	0	0	0	0.0134871	0	0	0	0	0	0	0	0.0227753	0	0	0.00921816	0	0.0487726	0	0	0	0	0	0	0	0	0	0	0
TCGA-EW-A1J3-01	0.181761	0.0491734	0	0	0	0	0	0.0380186	0	0.170983	0	0	0	0	0.17476	0.0444818	0	0	0	0.0487599	0	0	0	0.0555675	0	0	0	0	0	0	0	0	0	0	0.0384316	0	0	0	0	0.0442312	0	0	0.0933002	0	0	0	0	0	0
TCGA-EW-A1J5-01	0.0187074	0.454487	0	0	0	0.00156647	0.0119021	0	0	0	0	0	0	0.0579517	0	0	0.360518	0	0	0	0	0	0	0	0.00219345	0	0	0	0	0	0	0	0	0.0233996	0	0	0	0	0	0	0	0	0.0212515	0	0	0	0	0	0
TCGA-EW-A1J6-01	0.21201	0.0304365	0	0	0	0	0	0	0	0.0239265	0	0	0	0	0	0	0	0	0	0.0161408	0	0	0.0284804	0	0	0	0	0	0	0	0	0	0.262868	0.0538784	0.108013	0	0	0	0	0	0	0	0.158669	0	0	0	0	0	0
TCGA-EW-A1OV-01	0.0276379	0.431672	0	0	0	0	0	0	0.0159868	0	0	0	0	0.0577046	0	0	0.206201	0	0	0	0	0	0	0.00312991	0	0	0	0.0377166	0	0	0	0	0.0040287	0.0124832	0	0	0	0	0	0	0	0.0210929	0	0	0	0	0	0	0
TCGA-EW-A1OX-01	0.0487111	0.0809691	0	0	0	0	0	0	0	0	0	0	0	0.0476402	0	0	0.0721418	0	0.141001	0.0724123	0	0	0	0	0.0610821	0	0	0	0.097695	0.219343	0	0	0	0.00947066	0	0.00537009	0	0.000147557	0	0	0	0	0	0	0	0	0	0	0
TCGA-EW-A1OY-01	0.299066	0.00119082	0.0146191	0	0	0	0.163565	0	0	0	0.0797137	0	0.00737024	0	0	0	0.0442656	0.00493136	0	0.0380778	0	0	0	0.0476318	0	0.0353749	0	0	0	0	0	0	0.0187581	0	0	0	0.00291063	0.00502999	0	0	0	0	0	0	0	0	0	0.00810936	0
TCGA-EW-A1OZ-01	0.091124	0.0291312	0	0	0	0.206655	0.111326	0	0.0151608	0	0	0	0	0.000198157	0	0	0.0442291	0	0	0	0.00301795	0.0541854	0	0	0	0	0	0	0.0785225	0	0.02319	0	0	0	0	0	0	0	0	0.0366557	0.0727519	0	0	0	0	0	0	0	0
TCGA-EW-A1P0-01	0.0923194	0	0	0	0	0	0	0	0	0.0498299	0.106373	0	0	0.00948119	0	0	0.0361913	0	0	0	0	0.0510744	0.023331	0.00589645	0.0270627	0	0	0.126287	0	0	0.0756787	0	0.152948	0	0	0	0	0	0	0	0	0	0.0156326	0	0	0	0	0.0570855	0
TCGA-EW-A1P1-01	0.427064	0	0	0	0	0	0	0	0	0	0.457261	0	0	0	0	0	0	0	0	0	0	0.00213224	0	0	0	0	0	0	0	0	0	0.0136712	0	0	0	0	0	0	0.0998722	0	0	0	0	0	0	0	0	0	0
TCGA-EW-A1P3-01	0.00300098	0.0567746	0	0	0	0.0112016	0	0.11902	0	0	0	0	0	0	0	0	0	0	0	0.115563	0	0	0	0.0760813	0	0	0.0159317	0	0	0	0.0518919	0	0.0278698	0	0	0	0	0	0	0	0	0	0	0	0	0	0	0	0
TCGA-EW-A1P4-01	0.0968627	0.00252493	0	0	0	0	0	0	0	0	0	0	0.0115847	0.0198912	0	0.0272078	0.0819818	0	0	0	0.0064203	0	0	0	0	0.0172211	0	0	0.0454888	0	0	0	0	0	0	0	0	0	0	0	0.133289	0	0.1556	0	0	0.215658	0	0	0.0220395
TCGA-EW-A1P5-01	0.328464	0	0	0	0	0	0	0	0	0	0	0	0.10811	0	0	0.00941057	0.0406349	0	0.357545	0	0.026851	0	0	0	0	0	0	0	0.0741204	0	0	0	0	0	0	0	0	0	0	0	0	0	0	0	0	0	0	0	0
TCGA-EW-A1P6-01	0.288605	0.0137291	0	0	0	0	0	0.15158	0	0.0900217	0	0	0	0.0473731	0	0	0	0	0	0.278563	0	0	0	0	0	0	0.0612303	0	0	0	0	0	0.0509765	0.0179222	0	0	0	0	0	0	0	0	0	0	0	0	0	0	0
TCGA-EW-A1P7-01	0	0	0	0.142293	0	0	0	0	0	0.0641927	0	0	0	0	0	0	0	0	0	0	0.0543943	0	0	0	0	0	0	0	0	0	0	0	0	0	0	0	0	0	0.0339447	0	0	0.115274	0	0	0	0.317019	0	0.0744289	0
TCGA-EW-A1P8-01	0	0	0	0	0	0	0.0827895	0.018063	0	0	0	0	0	0.0482277	0.044097	0	0	0	0.242132	0	0.0116482	0	0	0	0.00492069	0	0	0	0	0	0	0	0	0	0	0.0552529	0.0213579	0	0	0.000468433	0	0	0.26599	0	0	0	0	0	0
TCGA-EW-A1PA-01	0.0721446	0.00477291	0	0	0	0	0.056323	0.0414023	0	0	0	0	0	0.177709	0	0	0.0211897	0.0391294	0.123685	0.0392969	0	0	0	0	0.0341341	0	0.0252947	0	0	0	0	0	0	0	0	0	0.0513967	0	0	0	0	0	0.254347	0	0	0	0	0	0.0591747
TCGA-EW-A1PB-01	0	0.148588	0	0.067029	0	0	0	0.0434852	0	0	0	0	0.00525115	0.00655543	0.0102413	0	0.252843	0	0	0	0	0	0	0	0	0.00645163	0	0	0	0	0	0.00910938	0	0	0	0	0	0	0	0	0	0	0.213815	0	0	0.0817767	0	0	0
TCGA-EW-A1PD-01	0	0	0.0877382	0	0	0	0.16983	0	0.0224429	0	0	0	0.00170689	0	0.0122273	0	0.0670584	0.0407125	0.0527839	0.0123333	0	0.0119394	0	0	0	0.017487	0.00333493	0	0.119413	0	0	0.00768557	0	0	0	0	0.0100452	0	0.0279515	0	0	0	0	0	0	0.036882	0	0	0
TCGA-EW-A1PE-01	0.0487417	0.0928599	0	0	0	0	0.0857578	0	0	0.088034	0	0	0	0.0233729	0	0	0	0	0.213038	0	0.00183915	0.0290539	0	0	0	0	0	0	0.220906	0	0	0.0200827	0	0	0	0	0	0	0	0	0	0	0.105652	0	0	0	0	0	0
TCGA-EW-A1PG-01	0.0443045	0	0	0	0	0	0	0	0	0	0	0	0	0.318182	0	0	0	0	0.052426	0	0	0	0	0	0	0.031066	0	0	0	0	0	0	0	0	0	0	0.125623	0.18252	0	0	0	0.0867946	0	0	0	0	0	0	0
TCGA-EW-A1PH-01	0.0581569	0	0	0	0	0.104502	0.105516	0	0.0262152	0.00137016	0	0	0	0.04875	0	0	0.0562968	0	0	0	0.0499576	0	0	0	0	0	0.0322495	0	0.0555403	0	0.0635678	0	0.0796098	0	0	0	0	0	0	0	0	0.000386985	0.0676345	0	0	0	0	0	0
TCGA-EW-A2FR-01	0.0893707	0.0299712	0	0	0.14537	0.00284693	0.113352	0	0	0	0	0	0.0080194	0	0	0	0.110574	0	0	0	0	0	0	0	0	0	0	0	0	0	0	0	0.047657	0.0698275	0	0.00865798	0.00458779	0	0	0.00229468	0	0	0	0	0	0	0	0	0
TCGA-EW-A2FS-01	0.143601	0	0	0	0	0.0936831	0.0337206	0.0488525	0	0.0209919	0	0	0.00632301	0	0.00910288	0	0.0157929	0.0811318	0	0.0491725	0.0399407	0	0	0	0.0695834	0.015613	0	0	0	0	0.0308881	0.0276737	0	0.0698512	0	0	0.0243084	0.0149331	0	0	0	0	0	0	0	0	0	0	0
TCGA-EW-A2FV-01	0.131513	0	0	0	0	0	0.0774625	0	0	0	0	0	0	0.161069	0	0.000465531	0	0	0	0	0	0	0	0.0616472	0	0	0	0	0.329139	0	0.0319682	0	0	0.0640146	0	0	0.000609941	0	0	0	0	0	0	0	0	0	0	0	0
TCGA-EW-A2FW-01	0.180763	0.0790547	0	0.0245689	0	0	0.0144741	0.0155676	0	0	0	0	0	0	0	0	0	0	0.157695	0	0	0	0.0798375	0	0	0	0	0	0	0	0	0	0	0.0151148	0	0	0.0283485	0	0	0.0860388	0	0.00269531	0	0	0	0	0	0	0
TCGA-EW-A423-01	0.0982941	0.0610439	0	0	0.0653049	0.16366	0.0819763	0.0418199	0	0.00639849	0	0	0	0.00926958	0	0	0.0858602	0	0.0273079	0	0	0	0	0	0	0	0	0	0	0	0	0.0193117	0	0.0617194	0	0	0.0445789	0	0	0	0	0	0	0	0	0	0	0	0
TCGA-EW-A6S9-01	0.15727	0.0514813	0	0.138947	0	0	0.0202063	0	0	0	0	0	0.0604857	0.0222497	0	0	0	0	0	0	0	0	0	0	0.241394	0	0	0	0.134002	0	0	0	0.0604801	0	0	0	0	0	0.000666967	0	0	0	0.0577924	0	0	0	0	0	0
TCGA-EW-A6SA-01	0.114724	0.00778536	0.0994314	0	0	0.0174053	0.131691	0	0	0	0	0	0	0.057641	0	0	0.0480524	0	0.1226	0	0.00664494	0	0.0262035	0	0	0	0.00292515	0	0	0	0	0.0290756	0.0633681	0	0	0.100694	0.0162661	0	0	0	0.000550035	0.0188756	0.0350675	0	0	0	0.0254229	0.0159814	0
TCGA-EW-A6SB-01	0.0760723	0	0	0.011076	0	0.0696129	0.0115652	0.0663872	0	0	0	0	0	0.0644782	0	0.0511587	0.0445282	0	0	0.0364043	0.0347901	0.00616245	0	0	0.104718	0	0	0	0	0	0	0	0.025604	0	0	0	0	0	0	0	0.0769427	0.00187566	0.102243	0	0	0	0	0	0
TCGA-EW-A6SC-01	0.10166	0.109809	0	0	0	0	0.054146	0	0	0.0199134	0	0	0	0	0	0	0	0.0301351	0.10973	0	0	0	0	0.0962855	0.00523148	0	0	0	0.133455	0	0.108187	0	0	0	0	0	0.0148267	0	0	0	0	0.0834763	0	0	0	0	0	0.133145	0
TCGA-EW-A6SD-01	0.0943847	0.207964	0	0	0	0	0.0538018	0	0	0	0	0	0	0	0	0	0.189047	0	0.0626484	0	0	0	0.0377229	0	0.0888993	0	0	0	0	0	0.0803669	0	0.0213534	0	0	0	0	0	0	0.0632698	0	0	0.0352824	0	0	0	0	0	0
TCGA-GI-A2C8-01	0.0583324	0.0318617	0.000634032	0	0	0	0	0	0.00314984	0	0	0	0	0	0	0	0.0685866	0	0.115007	0	0	0.00740427	0.0208939	0	0	0	0	0	0	0	0.00705035	0	0.0900003	0.0441877	0.00356614	0	0	0	0	0	0	0.010904	0.0958763	0	0	0	0	0	0
TCGA-GM-A2D9-01	0.0102823	0.42466	0	0	0	0.0244375	0.032854	0.0347632	0	0.00373511	0	0	0	0.0601108	0	0	0.342348	0	0	0	0	0	0	0	0	0	0	0	0	0	0	0	0	0	0	0	0.000386096	0	0	0.0201299	0	0	0	0	0	0	0.00106217	0	0
TCGA-GM-A2DA-01	0.238237	0.0609432	0	0	0	0	0	0	0.0845925	0	0.000250351	0	0	0.0768433	0	0	0.0927385	0	0	0.00841563	0	0	0	0	0	0	0	0	0	0.0111448	0	0	0.0233857	0	0	0	0	0	0	0.0096422	0	0	0	0	0	0.170506	0	0	0
TCGA-GM-A2DB-01	0.172273	0.027925	0.22617	0.0841544	0	0	0	0.0629168	0.0186939	0	0	0.000254425	0.0220059	0.00918786	0	0	0.0352759	0	0	0.0320656	0	0.00760261	0	0	0	0	0.000444719	0	0	0.0262976	0	0	0.145908	0.0147815	0	0	0.00623046	0.0317471	0	0	0.0129391	0	0.0395788	0	0	0	0	0	0
TCGA-GM-A2DC-01	0.175533	0.00574767	0	0	0	0	0	0	0	0	0.00911071	0	0	0	0	0	0	0	0	0	0	0.0372557	0	0	0	0	0	0.083882	0	0	0	0	0.0663141	0	0.0186347	0	0	0.0186107	0	0	0	0	0	0	0	0	0	0	0
TCGA-GM-A2DD-01	0	0	0	0	0	0.00297925	0.0492824	0	0	0	0	0	0.00672255	0.0373726	0	0	0.0237738	0.0704111	0.140338	0	0	0.0168082	0	0	0	0	0.104283	0.0289345	0.0804034	0	0.059155	0.00502698	0	0	0	0.0201352	0.00701178	0	0	0	0	0	0.00516121	0	0	0.0377356	0	0	0
TCGA-GM-A2DF-01	0.204691	0.000145622	0	0	0	0	0.0608866	0	0	0	0	0	0	0.0334732	0	0	0.0852007	0	0.0392205	0	0.0209387	0.0285732	0	0.155315	0.0366053	0.0375848	0	0	0	0	0	0	0	0	0.0915878	0	0	0	0	0	0	0	0.0629794	0	0	0	0	0	0
TCGA-GM-A2DH-01	0.0449429	0.134572	0	0	0	0	0.0146131	0	0	0	0.0289807	0	0	0.027084	0	0	0.295702	0	0.0133045	0	0.0056448	0.00247243	0.0331857	0.107265	0	0	0	0	0	0.0197258	0	0	0.0687162	0	0	0.0110997	0	0	0	0	0	0.00339971	0.133236	0	0	0	0	0	0
TCGA-GM-A2DI-01	0.0720176	0.251833	0	0	0	0	0.180146	0	0	0	0	0	0	0.108357	0	0	0.348036	0	0	0	0	0	0	0	0	0	0.00149156	0	0	0	0	0	0	0.038119	0	0	0	0	0	0	0	0	0	0	0	0	0	0	0
TCGA-GM-A2DK-01	0.0102335	0.0788734	0	0	0	0.0314151	0	0	0	0.0481927	0	0	0	0.0902962	0.0104741	0	0	0	0	0	0.0721827	0	0	0	0.0434341	0	0	0	0.120316	0	0.0406616	0.0227893	0	0	0	0.0183207	0.071133	0	0	0	0	0	0	0	0	0	0	0	0
TCGA-GM-A2DL-01	0.089205	0.0680565	0	0.0331094	0	0.0665706	0.114313	0	0	0	0.0173606	0	0	0.0339873	0	0	0.0775935	0	0	0	0	0	0	0	0	0.0202142	0	0	0.042301	0	0	0.0265717	0	0	0	0	0	0	0	0.262226	0	0	0	0	0	0	0	0	0
TCGA-GM-A2DM-01	0.0348134	0.107771	0	0	0	0	0	0	0	0.0542562	0	0	0.0171963	0.115111	0	0.0513933	0	0	0	0.138653	0.0606196	0	0	0	0	0	0.00287336	0	0	0	0	0	0.126306	0	0	0.0802733	0.0443902	0	0	0	0	0.0329438	0	0	0	0	0	0	0.133399
TCGA-GM-A2DN-01	0.0859947	0.00282424	0	0.0776305	0	0	0.155364	0	0	0	0.0144818	0	0	0.00132195	0	0.131879	0	0.0116128	0	0.0104657	0	0	0	0	0.082429	0	0	0	0.176359	0	0	0	0	0	0	0	0	0	0	0	0	0.041649	0	0	0	0	0	0	0
TCGA-GM-A2DO-01	0.0139436	0.352297	0	0	0	0.000327765	0	0	0	0.00408194	0	0	0	0.164752	0	0	0.340784	0	0	0	0	0	0	0.0269725	0.000970964	0	0	0	0	0	0	0	0	0	0	0.0234127	0	0.00245282	0	0	0	0	0	0	0	0	0	0	0
TCGA-GM-A3NW-01	0.137579	0.144479	0	0	0	0.000702592	0.134756	0	0	0	0	0	0	0.0560946	0	0	0.282438	0	0.0673582	0	0	0.0136327	0	0	0	0	0.010887	0	0	0	0	0	0	0	0	0	0.0119763	0.00643827	0	0	0	0	0.133658	0	0	0	0	0	0
TCGA-GM-A3XL-01	0	0.0589114	0	0	0.0761061	0.0597321	0.00350195	0.0320629	0	0.0141772	0	0	0	0.0118682	0	0.0451926	0.163847	0	0	0	0	0	0	0	0	0	0.000211035	0	0	0	0	0	0	0	0	0	0	0	0	0	0	0	0.262988	0	0	0	0	0	0
TCGA-GM-A4E0-01	0.248764	0	0	0.0332173	0	0	0	0	0	0	0.0318195	0	0.0384821	0.088762	0	0	0	0.00292029	0.0407578	0.107343	0	0	0	0	0.0523415	0	0	0	0	0	0	0	0.0702296	0	0.0215761	0	0.0371722	0	0	0.0285296	0	0.0955375	0	0	0	0	0	0.0208309	0
TCGA-GM-A5PV-01	0.121319	0.101461	0	0	0	0	0.0752156	0	0	0.0118898	0	0	0	0.0559223	0.0150258	0.120689	0	0	0	0.0629966	0.0300472	0	0	0	0	0	0	0	0	0	0	0	0.121662	0	0	0.0285304	0	0	0	0	0	0.00586211	0.142874	0	0	0	0	0	0
TCGA-GM-A5PX-01	0	0.0749459	0	0	0	0.164008	0.0166941	0	0	0	0	0	0	0.0196483	0	0.10624	0.0340185	0	0	0	0	0.0287599	0	0.0452566	0	0	0	0	0.0118989	0	0	0	0	0.0227067	0	0.0543737	0.0764368	0	0	0	0	0	0	0	0.0386393	0	0	0.0339744	0
TCGA-HN-A2NL-01	0.1476	0	0.0609691	0	0	0	0.0636267	0	0	0	0	0	0	0	0	0	0.0436562	0.0209146	0	0.000934408	0	0	0	0.0505392	0	0	0.0154719	0	0	0	0.107261	0	0.129853	0	0.0323282	0	0	0.00442989	0	0.0805857	0	0.0101192	0.0961735	0	0	0	0	0	0
TCGA-HN-A2OB-01	0.268053	0.0972475	0	0	0	0	0	0	0	0	0	0	0	0	0	0	0.0586201	0	0	0	0	0.0585649	0	0.0456938	0	0	0	0.0561445	0	0	0	0	0	0	0	0	0	0	0	0	0	0.194616	0	0	0	0.147651	0	0	0
TCGA-JL-A3YX-01	0.0708848	0.239455	0	0	0	0.18075	0.0150382	0	0.0912438	0	0	0	0	0	0	0	0.100167	0.0762438	0.0273424	0.03861	0	0	0	0	0.0102728	0	0	0	0	0	0	0	0.00844331	0	0	0	0	0	0	0.0282135	0	0	0	0	0	0	0	0	0
TCGA-LD-A66U-01	0.0528824	0.0193951	0	0	0	0.176159	0	0	0	0.108287	0	0	0.0236251	0	0	0	0	0	0.177244	0.0242569	0	0	0.0211434	0	0	0.00252696	0.0356754	0.089006	0	0	0	0	0	0	0	0	0	0	0	0.000501184	0.0156988	0.00220647	0	0	0	0.0431662	0	0	0
TCGA-LD-A74U-01	0.0385272	0.377322	0	0	0	0.00486135	0.0877017	0	0	0	0	0	0	0.0681628	0	0	0.282688	0	0	0.00100404	0	0	0	0	0	0	0.000976307	0	0	0	0	0	0	0.0296212	0	0	0	0.00045255	0	0	0	0	0.0293346	0	0	0	0	0	0
TCGA-LD-A7W5-01	0.186667	0.0980353	0	0	0	0.100144	0.0361652	0	0	0	0	0.0768	0.0191979	0.0312638	0	0	0.114752	0	0	0	0.0235318	0	0	0.00586076	0	0	0	0.0352379	0	0	0	0	0	0	0	0	0	0.00326591	0	0	0.0260434	0	0	0	0	0.147537	0	0	0
TCGA-LD-A7W6-01	0.217876	0.0132317	0	0	0	0	0.0464808	0.00896914	0	0	0	0	0.017148	0	0.0477372	0.0172589	0.0111584	0	0.0721841	0	0.00375316	0	0	0.00518801	0	0.0261387	0.0208745	0	0.240178	0	0	0	0	0.0510995	0	0.0589142	0	0.0170506	0	0	0	0	0.0750993	0	0	0	0	0	0.04966
TCGA-LD-A9QF-01	0.356696	0	0	0	0	0	0.0818128	0.053363	0.111877	0	0	0	0	0.02484	0	0	0.00689052	0	0	0.00563919	0	0	0	0	0	0.00234545	0	0	0	0	0.0919412	0	0	0	0.0375866	0	0	0	0	0	0	0	0.1413	0	0	0	0	0	0
TCGA-LL-A440-01	0	0.0774254	0	0	0	0	0	0	0	0	0	0	0	0.0366308	0	0	0	0	0	0	0	0	0	0	0	0	0	0	0.337622	0	0	0	0	0	0.113715	0	0	0	0	0	0	0	0	0	0	0	0	0	0
TCGA-LL-A50Y-01	0.271233	0.0521512	0	0	0	0.0269301	0	0	0	0.0148852	0.09395	0	0	0	0.0530319	0	0	0	0	0.0654709	0	0.00278316	0	0	0	0.0341013	0.0649675	0	0	0	0.0666312	0	0	0.022794	0	0.0776733	0.00874213	0	0	0	0	0	0	0	0	0	0.0459444	0	0.05926
TCGA-LL-A5YL-01	0.101585	0.216895	0	0.0681952	0	0.0350637	0	0.0626857	0	0.019313	0.00514308	0	0	0.162653	0	0	0.114837	0	0	0	0	0	0	0	0	0.00665301	0.0234934	0	0	0	0	0	0.00162373	0.0611736	0	0	0	0	0	0	0	0.000919107	0	0	0	0	0	0	0
TCGA-LL-A5YM-01	0.1595	0	0	0	0	0.077025	0.0870977	0	0	0	0	0	0	0.00237474	0.0993697	0	0.0464225	0	0.0223489	0.0812339	0	0	0.0415557	0	0	0	0	0	0.0811037	0	0	0	0	0	0	0	0	0	0	0	0	0.0190702	0	0	0	0	0	0.0626073	0.173516
TCGA-LL-A5YN-01	0.10072	0	0	0	0	0.0547181	0	0	0	0	0	0	0	0.0534936	0	0	0	0	0	0.0123199	0	0.0515131	0	0	0	0.00707337	0	0	0.192646	0	0.0695693	0	0	0.221966	0	0	0	0	0	0	0	0.00269821	0	0	0	0	0.00792519	0	0
TCGA-LL-A5YO-01	0	0.012715	0	0	0	0.0164938	0.0685253	0	0	0.0666966	0.0859226	0	0	0	0	0	0.150922	0	0.131483	0.0145318	0	0.0283131	0	0	0	0	0	0	0	0	0	0	0.0193222	0	0	0	0.0259899	0.0192486	0	0.0351329	0	0	0.315448	0	0	0	0	0	0
TCGA-LL-A5YP-01	0.0296035	0.0236808	0	0	0	0	0.0673457	0	0	0.000748718	0.0668711	0	0.0149486	0.00230941	0.0836802	0.0539326	0.040249	0	0.0537103	0	0	0	0.0310046	0	0	0	0	0	0.0441916	0	0	0	0.0881806	0	0	0	0	0	0	0	0.0157904	0.0494587	0.253597	0	0	0.00599875	0	0.0534523	0
TCGA-LL-A6FP-01	0.0218631	0.0649047	0	0	0	0.0833104	0.159925	0	0.00959877	0	0	0	0	0.0825468	0	0	0.0356179	0	0	0.006894	0	0.00962226	0	0	0	0	0	0	0.115153	0	0.0366977	0	0	0.0307725	0	0	0.0196643	0	0	0.0418595	0	0	0	0	0	0.0983654	0	0	0
TCGA-LL-A6FQ-01	0.166368	0	0	0	0	0	0.108561	0.0368815	0	0	0.0182417	0	0	0.0129753	0	0.090083	0	0	0.178273	0	0.012277	0	0	0.0465829	0	0	0	0	0	0	0	0	0.072191	0	0	0	0	0.0320694	0	0	0	0	0	0	0.00817091	0	0	0	0
TCGA-LL-A6FR-01	0.208319	0.00102653	0	0	0	0	0.0480267	0	0	0	0	0	0	0.0421036	0	0.0513126	0.00713273	0	0	0.0189043	0.00224335	0	0	0	0	0.0125533	0.0262712	0	0	0	0	0	0	0	0	0	0	0	0	0	0.0553483	0.0131936	0.200944	0	0	0	0	0.190404	0
TCGA-LL-A73Y-01	0.0248936	0.169798	0	0	0	0.0312797	0	0	0	0	0	0	0	0.0882353	0	0.0306549	0.440742	0	0.0212705	0	0.0215521	0	0	0	0	0.0371666	0.014287	0.0115205	0	0	0	0	0	0.0234501	0	0	0	0.00812495	0	0	0	0	0.0466791	0	0	0.0103116	0	0	0
TCGA-LL-A73Z-01	0.130735	0.0249012	0	0	0	0.165122	0	0	0.0324735	0.00747217	0	0	0	0	0	0	0.000187865	0	0	0	0.0239035	0	0	0.0839224	0	0	0	0	0.132848	0	0	0.00304692	0	0.0255251	0	0	0	0.0865527	0	0	0.0323355	0.00839239	0.0614803	0.078076	0	0	0	0	0
TCGA-LL-A740-01	0	0.0120061	0	0	0	0.242293	0.127708	0	0	0.0272796	0	0	0.028212	0	0	0.00143744	0.0029698	0	0	0.023295	0	0	0	0	0	0.0696983	0.0129097	0	0.116878	0.0371436	0	0	0	0	0.0365003	0	0	0	0.0808658	0	0.0153928	0	0	0	0	0	0	0	0
TCGA-LL-A7SZ-01	0.127454	0.036442	0	0.21014	0	0	0	0	0	0	0	0	0	0.0629244	0	0	0.018705	0	0	0	0.0116058	0.0060435	0	0	0.0350554	0	0	0	0	0	0.0355627	0	0	0	0	0	0.00425221	0.0105997	0	0.0972028	0	0.212059	0	0	0	0.128323	0	0	0
TCGA-LL-A7T0-01	0.235683	0.079088	0	0	0	0	0	0	0	0	0.037807	0	0	0.0801143	0	0.0778852	0.043434	0	0.15174	0.0283069	0.00661308	0	0	0	0	0	0	0	0.0460722	0	0	0	0	0	0	0.0456858	0	0	0	0.00911499	0.00637354	0.00647959	0	0	0	0	0	0	0
TCGA-LL-A8F5-01	0.0760194	0.00917008	0	0	0.108862	0	0	0.0472742	0.0382938	0.0153668	0.0262139	0	0.00235075	0.0131263	0	0.004584	0.0450492	0	0	0	0	0.0182716	0	0.0378863	0	0	0	0	0.00344915	0	0.0354749	0	0.0402633	0	0	0	0	0.00269811	0	0	0	0.0195512	0.10245	0	0	0	0.0545039	0	0
TCGA-LL-A9Q3-01	0.0365791	0.0815928	0	0	0	0.0362528	0.0326903	0	0.0412624	0	0.00775372	0	0	0.0657462	0	0	0	0	0.227255	0.0681418	0.0411999	0	0	0	0.0208332	0	0	0	0	0	0	0	0.0603854	0	0	0	0	0.0726151	0	0	0	0	0	0	0	0	0	0	0
TCGA-OK-A5Q2-01	0.254845	0.0624931	0	0	0	0	0	0	0	0	0	0	0	0.251265	0	0	0.0161298	0	0	0	0.00340774	0.0362135	0	0	0	0	0	0	0	0	0.00475171	0	0	0.0845322	0	0	0.000863874	0	0	0	0	0	0	0	0	0.0361287	0	0	0
TCGA-OL-A5D6-01	0.197474	0.0299667	0.0739395	0	0	0	0.0948641	0	0	0.00722506	0.0894497	0	0.00431361	0.0545906	0	0.0081284	0.0315388	0	0	0.0347056	0.0590036	0	0	0	0	0	0	0	0	0	0	0	0	0.0758887	0	0.00172522	0.0936438	0	0	0	0.00565117	0	0	0	0	0	0	0.00470704	0
TCGA-OL-A5D7-01	0	0.0631535	0.0416108	0.0617316	0	0.137559	0	0	0	0.0360308	0.0465047	0	0	0	0	0.0217198	0.0715742	0.0056323	0	0	0.0150506	0.013897	0	0	0.00455148	0.00556488	0	0	0.0212003	0	0	0	0	0.061801	0	0	0.0166361	0	0.0131247	0	0	0	0.155027	0	0	0	0	0	0
TCGA-OL-A5D8-01	0.201232	0.0311357	0	0	0	0	0.0246763	0	0.000718688	0	0.115847	0	0	0	0	0	0.0226076	0	0.177869	0	0.0910716	0.0780267	0	0	0	0	0	0	0	0	0.0217702	0.0199444	0	0.0755447	0.0312802	0.0221985	0.0198678	0	0	0	0	0	0	0	0	0	0	0	0
TCGA-OL-A5DA-01	0.0474097	0.163619	0	0	0	0.0643796	0.0855898	0	0	0	0	0	0	0.166928	0	0.0156922	0.265746	0	0	0	0	0.0033528	0	0	0	0.00371453	0	0	0	0	0	0	0.00587597	0.0404472	0	0	0	0.00377709	0	0	0	0.0275335	0.0289472	0	0	0	0	0	0
TCGA-OL-A5RU-01	0.158408	0	0	0	0	0.0499529	0.106823	0.0626279	0	0.0402492	0	0	0	0	0.0458431	0.0181424	0.00358381	0	0.115576	0.0199856	0.00138961	0	0	0	0	0	0	0	0.0970743	0	0	0	0	0	0	0	0	0.0424898	0	0	0	0	0	0	0	0	0	0	0
TCGA-OL-A5RV-01	0.464003	0	0	0	0	0	0	0	0	0	0	0	0	0	0	0	0	0	0	0	0.0922393	0	0	0.0908864	0	0	0	0	0	0	0	0	0	0	0	0	0	0	0	0	0	0	0.114651	0	0	0.214199	0.0240218	0	0
TCGA-OL-A5RW-01	0.00121569	0.134384	0	0	0	0.0211187	0.00962902	0.00574876	0	0	0	0	0	0.039395	0.00364716	0	0.270738	0	0.0272768	0.00137027	0.0139949	0.000606359	0	0.00152446	0	0	0.0116828	0.0393756	0.0472041	0	0.0304872	0	0	0	0	0	0	0	0.0308634	0	0	0.00198398	0.260281	0	0	0.0188395	0	0	0
TCGA-OL-A5RX-01	0.138142	0.00831728	0	0	0.0301462	0.033021	0	0	0	0	0	0	0	0.0752039	0	0.117564	0.03325	0	0.287936	0	0	0	0	0	0	0	0.0385641	0	0.0571161	0	0	0	0.0743902	0	0	0	0.0423677	0	0	0	0	0	0	0	0	0	0	0	0
TCGA-OL-A5RY-01	0.05963	0.0568688	0	0	0	0.221261	0	0	0	0	0	0	0.0748863	0	0	0	0.0232179	0	0.164319	0	0.0109094	6.93388e-05	0	0	0	0	0	0	0	0	0.0307045	0.0129842	0.00996819	0	0	0.0222894	0	0	0	0	0	0	0.123925	0	0	0	0	0	0
TCGA-OL-A5RZ-01	0.129757	0.0338446	0	0	0	0	0.0579903	0	0	0	0.0987358	0	0	0.0625157	0	0.012662	0.0416651	0	0.155757	0	0	0.00465478	0	0	0	0.00805455	0	0	0.0513646	0	0	0	0	0	0	0	0.010546	0	0.102497	0.0227598	0	0	0.0733452	0	0	0	0	0	0
TCGA-OL-A5S0-01	0.03131	0.0601673	0	0	0	0.228011	0	0	0	0	0	0	0	0.0267668	0	0	0.0340546	0	0	0.135379	0	0.0246889	0	0.0292302	0	0.00858728	0	0	0	0	0	0	0	0	0	0	0	0	0	0	0	0	0	0	0	0.0263801	0	0	0
TCGA-OL-A66H-01	0	0	0	0.153286	0	0.147136	0.0325362	0.0215212	0	0	0	0	0	0	0	0	0	0	0.108706	0	0	0	0	0	0	0	0	0	0.0159877	0	0	0	0	0	0	0	0	0.0156819	0	0.0236122	0	0	0.0524478	0	0	0.104894	0	0	0.0436042
TCGA-OL-A66I-01	0.231805	0	0	0	0	0	0.174392	0.0751137	0.0205369	0.00909749	0	0	0	0.0169748	0.0207299	0	0.0131715	0.0179283	0.0106975	0.0794323	0	0	0	0	0	0	0	0	0	0	0	0	0.0461182	0	0	0	0.0256852	0	0	0	0	0	0.258317	0	0	0	0	0	0
TCGA-OL-A66J-01	0.275191	0.101259	0	0	0	0	0	0	0	0.0231475	0	0	0.0293923	0	0.10524	0.00519952	0.028093	0.0108471	0.0441221	0	0	0.0185526	0	0	0.0037982	0	0	0	0.00675385	0	0.0377372	0	0.0206735	0	0.125146	0	0.0503624	0.0107906	0	0	0	0.0634621	0.0402314	0	0	0	0	0	0
TCGA-OL-A66K-01	0.155619	0.0387935	0	0	0	0	0	0.115656	0	0.00325858	0	0	0	0	0	0	0	0	0.433056	0.0311279	0	0	0	0	0	0	0.127644	0	0	0	0	0	0	0	0	0	0	0	0	0	0	0	0	0	0	0	0	0	0
TCGA-OL-A66L-01	0	0.359613	0	0	0	0.0233159	0	0	0	0	0	0	0.00709519	0.0720629	0	0.0274163	0.210042	0	0.0697985	0	0	0	0	0	0	0	0	0	0	0	0	0	0	0	0.0711931	0	0	0	0	0	0	0	0	0	0	0	0	0	0
TCGA-OL-A66N-01	0.341359	0	0	0	0	0	0.0767441	0.0788904	0.027802	0	0	0	0	0.0261109	0	0	0.0169528	0	0.0934311	0	0.0575953	0	0	0	0	0	0.0112282	0	0	0	0.0658144	0	0.132408	0	0	0	0	0	0	0	0	0	0	0	0	0.0283115	0	0	0
TCGA-OL-A66O-01	0.322085	0.00629821	0	0	0	0	0.0355003	0	0	0	0	0	0	0	0	0	0.0271582	0	0.0460749	0	0.126941	0	0	0.00854015	0.0478169	0	0	0	0.149889	0	0	0.0313021	0	0	0.146403	0	0	0	0	0	0.0135673	0.0300134	0	0	0	0	0	0	0
TCGA-OL-A66P-01	0	0	0.0263846	0	0	0.0310093	0	0	0	0	0	0.0552036	0	0.056634	0	0.0897622	0	0	0.0372782	0.00407745	0	0	0.0514294	0.00739182	0	0	0.0163094	0	0.03242	0	0	0	0.118835	0.0491458	0	0	0.0370184	0	0	0	0.0310571	0.00350373	0	0	0.00990862	0.0774423	0	0	0.0699745
TCGA-OL-A6VO-01	0.0467269	0	0	0.194307	0	0	0.0528511	0	0	0	0	0	0.0299013	0	0	0	0.019637	0	0.158867	0	0.0168224	0	0	0	0.0800826	0	0	0	0.106886	0	0	0	0	0	0	0	0	0	0	0	0	0.0312845	0	0	0	0	0	0	0
TCGA-OL-A6VQ-01	0.0216319	0.165941	0	0	0	0	0	0	0	0	0	0	0	0.0133085	0	0	0.0948142	0.0827273	0	0	0	0	0	0	0	0	0.0128591	0	0.435015	0	0	0	0.103971	0	0	0	0	7.75198e-05	0	0	0	0	0	0	0	0	0	0	0
TCGA-OL-A6VR-01	0.0195898	0.0094818	0	0.579149	0	0	0	0	0	0	0	0	0	0.00834116	0	0	0	0	0.196539	0	0	0	0	0	0	0	0	0	0	0	0	0	0	0	0	0	0.00977729	0	0	0	0	0.161631	0	0	0	0	0	0	0
TCGA-OL-A97C-01	0.0440837	0	0	0	0	0.26867	0.0759443	0.00715937	0	0	0.0176646	0	0.00604997	0	0	0	0	0	0	0	0.0253871	0	0	0	0.109772	0.0205001	0	0	0.055204	0	0	0	0	0	0	0	0	0.0195879	0	0	0	0.0361042	0.0605178	0	0	0	0	0	0
TCGA-PE-A5DC-01	0.0648544	0.0706026	0.0387797	0	0	0.0986033	0	0.0656733	0	0.0352824	0	0	0	0	0	0	0.0269054	0	0	0	0.0142699	0.0291663	0	0	0	0.0114913	0	0	0.0203077	0	0.0142259	0	0.118886	0	0	0	0	0	0	0	0.00233536	0	0.0561547	0	0	0	0	0	0
TCGA-PE-A5DD-01	0	0.230707	0	0	0	0.0695037	0	0.04113	0	0	0	0	0	0.0601049	0	0	0.147612	0	0	9.10401e-05	0	0	0	0	0	0	0	0	0.189335	0	0.0219746	0	0	0	0	0	0.0128591	0	0	0	0	0	0	0	0	0	0	0	0
TCGA-PE-A5DE-01	0.0161805	0.408015	0	0	0	0.0327477	0.0586035	0	0	0	0	0	0	0.154654	0	0	0.287957	0	0	0	0.0015582	0	0	0.00526629	0	0	0	0	0	0	0	0	0	0	0	0	0	0	0	0	0	0	0.0350177	0	0	0	0	0	0
TCGA-PL-A8LV-01	0.0764564	0.0707273	0.0272587	0	0	0.0103495	0.0362265	0	0	0.0366203	0	0	0.0276598	0.0152645	0	0	0.14726	0	0.000830874	0	0.0279563	0	0	0	0	0	0.00253825	0	0	0	0.0252462	0	0.0419781	0.0602472	0.00954724	0	0.0119755	0	0.0358956	0	0	0	0.259774	0	0	0.0219357	0	0	0
TCGA-PL-A8LX-01	0.09247	0.00771218	0	0	0	0	0	0	0.0211009	0	0	0	0	0	0	0	0	0	0.116734	0.00559191	0.0504555	0	0	0	0.015866	0.0508031	0	0	0	0	0.0355155	0	0	0.0195638	0	0	0	0	0	0	0	0	0	0	0	0.288117	0	0	0.000359637
TCGA-PL-A8LY-01	0.124472	0	0	0	0	0	0	0	0	0	0	0	0	0	0	0	0.000581059	0	0	0	0.161149	0	0	0	0	0	0	0.0720452	0	0	0.136613	0	0	0	0.0318096	0	0	0.013608	0	0	0	0	0	0	0	0.32265	0	0	0
TCGA-PL-A8LZ-01	0.0151906	0.0859896	0.0264152	0.177136	0	0	0	0.124929	0.00133798	0	0.0413117	0	0	0.048844	0.00338831	0.0324801	0	0	0.0407164	0.000235572	0.00182425	0	0	0	0.0269257	0	0	0	0.0762432	0	0	0	0.131587	0	0	0.00822453	0.00106427	0	0	0	0	0	0.0599556	0	0	0	0	0	0
TCGA-S3-A6ZF-01	0.0832559	0.0200942	0	0	0	0.124355	0	0	0.0696478	0.00979057	0	0	0.00627203	0	0	0	0.0542001	0	0	0.0267286	0	0.0167488	0	0	0	0	0.00038397	0	0.0644929	0	0	0	0.0289245	0.0495029	0.00942218	0	0	0	0	0	0	0	0	0	0	0	0	0	0
TCGA-S3-A6ZG-01	0.189494	0.000513456	0	0	0	0.0644328	0	0	0	0	0	0	0	0.227516	0	0.0449432	0	0	0	0.052342	0.0162773	0.0196599	0	0	0	0	0.059805	0	0	0	0	0	0	0.131363	0	0	0.0314896	0	0	0	0	0	0	0	0	0	0	0	0
TCGA-S3-A6ZH-01	0.112593	0.0467842	0	0	0	0.151727	0	0	0.0103277	0	0	0	0.00321466	0.123878	0	0	0.00688552	0	0.109095	0	0	0.0555673	0	0	0	0.00764057	0.115723	0	0.0633531	0	0	0	0	0	0	0	0	0	0	0	0	0.0964464	0	0	0	0	0	0	0
TCGA-S3-AA0Z-01	0	0.099841	0	0	0	0.125928	0.0271119	0	0	0.0227411	0.0304782	0	0.0396118	0	0	0	0.078468	0	0	0	0.0289857	0	0	0.0523593	0	0	0	0.0082038	0.102688	0	0.0295975	0.0181141	0	0	0	0	0	0.00649364	0.0121702	0	0	0	0	0	0	0	0	0	0
TCGA-S3-AA10-01	0	0.0247195	0	0	0	0	0.0160319	0.0232072	0.020205	0	0	0	0	0	0	0.00760915	0.0232668	0.0256529	0	0	0.00562606	0.00392484	0	0	0	0	0.00655439	0	0.428848	0	0	0	0.188858	0	0	0	0	0	0	0	0.0733422	0	0	0	0	0	0	0	0
TCGA-S3-AA11-01	0.0560516	0	0	0.124398	0	0	0.0674099	0.047439	0	0	0	0	0	0.051408	0	0.00552191	0.00518925	0	0.0290287	0	0	0	0.117532	0	0	0	0	0	0.0101721	0	0	0	0.0581719	0	0	0	0	0.0254197	0	0	0.087105	0.0456782	0	0	0	0.104857	0	0	0.129666
TCGA-S3-AA12-01	0.126437	0.0171634	0	0	0	0	0.0498399	0	0	0	0.0763633	0	0	0.00725054	0	0.0767707	0.0376178	0	0	0.025914	0	0.0216592	0	0.108561	0	0	0	0	0.0278447	0	0	0	0.0679542	0	0.0628971	0	0	0	0.0125201	0	0	0	0	0	0	0	0	0	0.0696818
TCGA-S3-AA14-01	0.256986	0.106508	0	0	0	0.077059	0	0	0	0	0	0.00367963	0	0	0	0	0.0727448	0	0.0806038	0	0	0	0	0	0	0	0	0	0	0	0	0	0	0	0	0.0316887	0	0	0	0	0	0	0.0591253	0	0.000846845	0	0	0	0.0275768
TCGA-S3-AA15-01	0.0404378	0.16122	0	0	0	0	0.00344824	0.0407661	0.0224547	0	0	0	0	0.0677036	0.00220199	0	0.23158	0.0995426	0	0	0.0498605	0	0	0	0	0	0	0	0.184003	0	0	0	0.0720171	0	0	0	0	0	0	0	0	0	0.0102705	0	0	0	0	0	0
TCGA-S3-AA17-01	0.109354	0.0382742	0	0	0.0286014	0	0	0	0	0	0.084903	0	0	0.0411422	0	0.0895944	0.0568871	0	0	0	0.0227243	0.00870629	0	0.0403062	0	0	0	0	0.0587112	0	0	0.000986356	0	0.011675	0	0	0	0.00609052	0.0422705	0	0	0.045861	0.179268	0	0	0.0618473	0	0	0
TCGA-UL-AAZ6-01	0.0472449	0.0326808	0.264309	0.0248363	0	0	0.0137924	0	0	0	0	0	0.000622587	0.0152328	0	0	0.0654645	0	0.106612	0.0282558	0	0.0152215	0.0526317	0	0	0.0117474	0	0	0	0	0	0	0	0.0882146	0	0	0.0024162	0.0251952	0	0	0	0.0406282	0.0214796	0	0	0.0810704	0	0	0
TCGA-UU-A93S-01	0.0245607	0.0279751	0	0	0	0	0	0.0869539	0	0.00458273	0	0	0.00239095	0	0	0	0.0268243	0.0163413	0.135979	0	0.00197569	0.0107515	0	0.00877701	0	0	0.024185	0	0.0903719	0.0145206	7.82472e-07	0	0.331514	0	0	0.013187	0.00972418	0	0	0	0	0	0.169385	0	0	0	0	0	0
TCGA-V7-A7HQ-01	0	0.000341325	0	0	0	0.203853	0.0534911	0	0	0	0.0860273	0	0	0	0	0	0.089057	0	0	0.00161986	0	0	0	0	0	0	0	0	0	0	0	0	0.0504292	0.0341394	0	0	0	0	0	0	0.0848659	0	0.160881	0	0	0	0	0	0
TCGA-W8-A86G-01	0.262793	0.0301568	0	0	0	0	0.012702	0	0	0	0	0	0	0	0	0	0	0	0	0.0396758	0	0	0	0	0	0.0502159	0	0.136144	0	0	0	0.03482	0.0669222	0	0	0	0	0.0351112	0.0219383	0	0	0	0	0	0	0.0749114	0	0.029319	0
TCGA-WT-AB41-01	0.200074	0.266116	0	0	0	0.00809167	0.0383319	0	0	0	0	0	0	0.0206276	0	0	0.0163959	0	0	0.00785922	0.0196422	0	0	0.072446	0	0.0207662	0	0	0	0	0	0.000145609	0	0.0033941	0	0	0	0	0	0	0	0.0140146	0.0507855	0	0	0.16982	0	0	0
TCGA-WT-AB44-01	0.24192	0.00142171	0	0.0537378	0	0	0	0.0743514	0	0	0	0	0.0327711	0	0	0.0907924	0	0	0.239245	0	0	0.0200246	0	0	0	0	0.00306899	0	0.127368	0	0	0.018395	0	0	0	0.0165086	0	0.0444166	0	0	0	0	0.0359783	0	0	0	0	0	0
TCGA-XX-A899-01	0.0720373	0.202434	0	0.0132882	0	0	0.0467986	0	0	0.0400562	0	0	0	0.190413	0	0.0529168	0.133917	0.00055017	0	0	0	0	0	0	0	0	0.0116162	0	0	0	0	0	0.0386485	0.16147	0	0	0	0	0	0	0	0.0321558	0	0	0	0	0	0	0
TCGA-XX-A89A-01	0.0709167	0.152178	0	0	0	0.00613586	0.161412	0	0	0	0	0	0	0.0703948	0	0	0.464246	0	0	0	0	0	0	0	0	0	0	0	0	0	0.00883488	0	0	0	0	0	0.00377428	0	0	0	0	0	0.0427332	0	0	0	0	0	0
TCGA-Z7-A8R5-01	0.307797	0.0142228	0	0	0	0.207234	0	0	0	0	0	0	0	0	0	0	0	0	0	0	0	0	0	0.0522402	0	0	0	0	0	0	0.0229488	0	0.0548411	0	0	0	0.00810009	0.032728	0	0.0183897	0	0	0	0	0	0	0	0	0
TCGA-Z7-A8R6-01	0.0459545	0.245945	0	0	0	0.0305714	0.0699994	0	0	0	0	0	0	0.0914034	0	0	0.185827	0	0.145811	0	0	0.00716187	0	0.00359391	0	0.00359444	0.00638859	0.0245216	0	0	0	0	0	0	0	0	0.00977793	0	0	0.0126551	0	0.000882044	0	0	0	0	0	0	0
[truncated: 5 more columns]

## Sheet: Supp. Table 2c
Supplementary Table 2c. Mutational signature contribution in the TCGA cohort using MutationalPatterns (strict)
rn	SBS1	SBS2	SBS3	SBS4	SBS5	SBS6	SBS7a	SBS7b	SBS7c	SBS7d	SBS8	SBS9	SBS10a	SBS10b	SBS11	SBS12	SBS13	SBS14	SBS15	SBS16	SBS17a	SBS17b	SBS18	SBS19	SBS20	SBS21	SBS22	SBS23	SBS24	SBS25	SBS26	SBS28	SBS29	SBS30	SBS31	SBS32	SBS33	SBS34	SBS35	SBS36	SBS37	SBS38	SBS39	SBS40	SBS41	SBS42	SBS44	SBS84	SBS85
TCGA-3C-AAAU-01	0.100942	0.0712493	0	0	0	0	0	0.0822058	0	0	0	0	0	0.0455385	0	0.151335	0	0	0.287999	0	0	0	0	0	0	0	0.0480127	0	0	0	0	0	0	0	0	0	0	0	0	0	0	0	0	0	0	0	0	0	0
TCGA-3C-AALI-01	0	0.355002	0	0	0	0	0	0	0	0	0	0	0	0.152487	0	0	0.492512	0	0	0	0	0	0	0	0	0	0	0	0	0	0	0	0	0	0	0	0	0	0	0	0	0	0	0	0	0	0	0	0
TCGA-3C-AALJ-01	0.154312	0	0	0	0	0	0	0.104149	0	0	0	0	0	0	0	0	0.157337	0	0	0	0	0	0	0	0	0	0	0	0	0	0	0	0.111594	0.095819	0	0	0	0	0	0	0.133392	0	0	0	0	0.132495	0	0	0
TCGA-3C-AALK-01	0	0.0861038	0	0	0	0.174392	0	0	0	0	0	0	0	0	0	0	0.0661456	0	0	0.0660361	0	0	0	0	0	0	0	0	0	0	0	0	0	0	0	0	0	0.0638575	0	0.144368	0	0	0	0	0	0	0	0.101763	0
TCGA-4H-AAAK-01	0.0948997	0	0	0	0	0.226245	0	0	0.0715096	0	0	0	0	0.204586	0	0	0	0	0	0	0	0	0	0	0	0	0	0	0.246194	0	0.156565	0	0	0	0	0	0	0	0	0	0	0	0	0	0	0	0	0	0
TCGA-5L-AAT0-01	0	0.282549	0	0	0	0	0.254424	0	0	0	0	0	0	0.173285	0	0	0.289743	0	0	0	0	0	0	0	0	0	0	0	0	0	0	0	0	0	0	0	0	0	0	0	0	0	0	0	0	0	0	0	0
TCGA-5L-AAT1-01	0	0.449317	0	0	0	0	0	0	0	0	0	0	0	0.131126	0	0	0.419556	0	0	0	0	0	0	0	0	0	0	0	0	0	0	0	0	0	0	0	0	0	0	0	0	0	0	0	0	0	0	0	0
TCGA-5T-A9QA-01	0.0652963	0	0	0	0	0	0	0	0	0	0	0	0	0	0	0	0	0.0628765	0	0	0	0	0	0	0	0	0	0	0.679916	0	0	0	0	0	0	0	0	0	0	0	0	0	0	0	0	0	0	0	0
TCGA-A1-A0SB-01	0.305812	0	0	0	0	0	0	0	0	0	0	0	0	0.0446954	0	0	0	0	0	0.0957248	0	0	0	0.0996368	0	0	0	0	0	0	0.182768	0	0	0	0	0	0.0458339	0	0	0	0	0	0	0	0	0.107475	0	0	0
TCGA-A1-A0SD-01	0.348109	0	0	0	0	0	0	0	0	0	0	0	0	0	0	0	0	0	0	0.238457	0	0	0	0	0	0	0	0	0	0	0	0	0	0.169251	0	0	0	0	0	0	0	0	0	0	0	0	0	0	0
TCGA-A1-A0SE-01	0	0	0	0	0	0	0.204379	0	0	0	0	0	0	0.128863	0	0.106104	0	0	0.137048	0.119748	0	0	0	0	0	0	0	0	0	0	0	0	0	0	0	0.18505	0	0	0	0.118807	0	0	0	0	0	0	0	0	0
TCGA-A1-A0SF-01	0	0.441684	0	0	0	0	0.189843	0	0	0	0	0	0	0	0	0	0.118124	0	0.250348	0	0	0	0	0	0	0	0	0	0	0	0	0	0	0	0	0	0	0	0	0	0	0	0	0	0	0	0	0	0
TCGA-A1-A0SG-01	0.226225	0	0	0	0	0	0	0	0	0	0	0	0	0.296439	0	0	0	0	0	0.152258	0	0	0	0	0	0	0	0	0	0	0	0	0	0	0	0.142791	0.0665785	0	0	0	0	0	0	0	0	0	0	0	0
TCGA-A1-A0SH-01	0	0.210145	0	0	0	0	0.17649	0	0	0	0	0	0.0459089	0	0	0	0.214374	0	0.0827244	0	0	0	0	0	0	0	0	0	0	0	0	0	0	0	0	0	0	0	0	0	0	0	0.210807	0	0	0	0	0	0
TCGA-A1-A0SI-01	0	0.3678	0	0	0	0	0	0	0	0	0	0	0	0.100874	0	0	0.531326	0	0	0	0	0	0	0	0	0	0	0	0	0	0	0	0	0	0	0	0	0	0	0	0	0	0	0	0	0	0	0	0
TCGA-A1-A0SJ-01	0.065203	0.114747	0	0	0	0.114178	0	0	0	0	0	0	0	0	0	0	0.0859457	0	0.227764	0	0.0437491	0	0.0524794	0	0	0	0	0	0.0774701	0	0	0	0	0	0	0	0	0	0	0	0	0	0	0	0	0	0	0	0
TCGA-A1-A0SK-01	0.236287	0	0	0	0	0	0	0	0	0	0.267003	0	0	0	0	0	0	0	0	0	0	0	0	0	0	0	0	0	0	0	0	0	0	0.144748	0	0	0	0	0	0	0	0	0.351962	0	0	0	0	0	0
TCGA-A1-A0SM-01	0	0	0	0	0	0	0	0	0	0	0.117532	0	0	0.178308	0	0.0976341	0	0	0.159697	0.182828	0	0	0	0	0	0	0	0	0	0	0	0	0	0	0	0	0	0	0	0	0	0	0	0	0	0	0	0	0
TCGA-A1-A0SN-01	0	0.0672998	0	0	0	0	0	0.0971582	0	0	0	0	0	0.121004	0	0	0.189179	0	0.160055	0	0	0	0	0	0	0	0	0	0	0	0	0	0	0	0	0	0	0	0	0	0	0	0	0	0	0	0	0	0
TCGA-A1-A0SO-01	0.0614598	0.0266376	0	0	0	0	0	0	0	0	0.159018	0	0	0	0	0	0	0.0504656	0	0	0	0	0	0.0466204	0	0	0	0	0	0.0807053	0	0	0.127122	0	0.0379748	0.0941501	0	0	0	0.0447266	0	0	0.200587	0	0	0	0	0	0
TCGA-A1-A0SP-01	0	0	0	0.11432	0	0.367145	0.161196	0	0	0.0622231	0	0	0	0	0	0	0	0	0	0	0	0	0	0	0	0	0	0	0	0	0	0	0	0	0	0	0	0	0	0	0	0	0.163475	0	0	0	0	0	0
TCGA-A1-A0SQ-01	0.241784	0.12575	0	0	0	0	0	0	0	0	0	0	0	0.0883436	0.124386	0	0.0663062	0	0.196739	0	0	0	0	0	0	0	0	0	0	0	0	0	0	0	0	0	0	0	0	0	0	0	0	0	0	0	0	0	0
TCGA-A2-A04N-01	0.129213	0	0	0	0	0	0.109564	0	0	0	0.135284	0	0	0.132573	0	0	0	0.100053	0	0	0.0410901	0	0	0.108952	0.0571858	0	0	0	0	0	0	0	0	0	0	0	0	0	0	0	0	0	0	0	0	0	0	0	0
TCGA-A2-A04P-01	0	0	0	0	0	0.0981735	0	0	0	0	0.107695	0	0	0	0	0.0493614	0.0467482	0	0	0	0	0	0	0	0	0	0	0	0	0	0	0	0.0694823	0.0794231	0	0	0	0	0	0	0	0	0.399168	0	0	0	0	0	0
TCGA-A2-A04Q-01	0.0550756	0	0	0	0	0	0.141049	0.0473565	0	0	0	0	0.0272028	0	0.0687968	0	0	0	0.0654575	0	0	0.0419534	0	0	0	0.0571373	0	0	0.0333672	0	0	0	0.127878	0	0	0	0	0	0	0	0	0	0.302732	0	0	0	0	0	0
TCGA-A2-A04R-01	0.0709274	0	0	0	0	0	0	0.0675857	0	0	0.100635	0	0	0.0415627	0	0	0.0600369	0.153685	0.0559183	0	0	0.0288694	0	0	0	0	0	0	0	0	0	0	0.132266	0	0.0562966	0	0	0	0.0370206	0	0	0	0.161692	0	0	0	0	0	0.0335046
TCGA-A2-A04T-01	0	0	0	0	0.171901	0	0.0686008	0	0	0	0	0	0	0	0	0	0	0	0	0	0	0	0	0	0	0	0	0	0	0	0	0	0.155024	0	0	0	0	0	0	0	0	0	0.126461	0	0	0	0	0	0
TCGA-A2-A04U-01	0.224888	0	0	0	0	0	0	0.0860776	0	0	0	0	0	0.0496765	0	0	0	0	0	0	0	0	0	0	0	0	0	0	0.0559182	0.254821	0	0	0	0	0	0	0	0	0	0	0	0.048411	0.280208	0	0	0	0	0	0
TCGA-A2-A04V-01	0.168153	0.0375247	0	0	0	0	0	0	0	0	0.133478	0	0	0	0	0	0.0700163	0	0	0	0	0	0	0	0	0	0	0.0386494	0	0	0	0	0	0.134188	0	0.231837	0	0	0	0	0	0	0	0	0	0	0	0	0
TCGA-A2-A04W-01	0	0.210106	0	0	0	0	0.111654	0	0	0	0	0	0	0.164336	0	0	0.392268	0	0.121637	0	0	0	0	0	0	0	0	0	0	0	0	0	0	0	0	0	0	0	0	0	0	0	0	0	0	0	0	0	0
TCGA-A2-A04X-01	0	0.289914	0	0	0	0	0.129144	0	0	0	0	0	0	0	0	0	0.185792	0	0	0	0	0	0	0	0	0	0	0	0	0	0	0	0	0	0	0	0	0	0	0	0	0	0	0	0	0.137908	0	0	0
TCGA-A2-A04Y-01	0	0	0	0	0	0.0885514	0.12264	0	0	0	0	0	0.0621274	0	0	0	0.101798	0	0	0	0	0	0	0	0	0	0	0	0	0	0	0	0.30654	0	0	0	0	0	0	0	0	0	0	0	0	0	0	0	0
TCGA-A2-A0CK-01	0.354797	0.122742	0	0	0	0	0	0	0.0804053	0	0	0	0	0	0	0.0934054	0	0	0	0	0	0	0	0.0955717	0	0	0	0	0	0	0	0	0.253079	0	0	0	0	0	0	0	0	0	0	0	0	0	0	0	0
TCGA-A2-A0CL-01	0.127313	0.330626	0	0	0	0	0	0	0	0	0	0	0	0.0698574	0	0	0.375714	0	0	0	0	0	0	0	0	0	0	0	0	0	0	0	0	0	0	0	0	0	0	0	0	0	0.0964902	0	0	0	0	0	0
TCGA-A2-A0CM-01	0	0.18484	0	0	0	0	0	0.205433	0	0	0	0	0	0	0	0	0.25576	0	0	0	0	0	0	0	0.100338	0	0	0	0.161895	0	0	0	0	0	0	0	0	0	0	0	0	0	0	0	0	0	0	0	0
TCGA-A2-A0CP-01	0	0	0	0	0.192533	0	0.134893	0	0	0	0	0	0	0	0	0	0	0	0.295689	0	0	0	0	0.116312	0	0	0	0	0	0	0	0	0.260573	0	0	0	0	0	0	0	0	0	0	0	0	0	0	0	0
TCGA-A2-A0CQ-01	0.0959043	0	0	0	0	0.162654	0	0	0	0	0	0	0	0	0	0	0	0	0	0	0	0	0	0	0	0	0	0	0	0	0	0	0	0	0.200586	0.267521	0	0	0	0	0	0	0.149933	0	0	0	0	0	0
TCGA-A2-A0CR-01	0	0.433286	0	0	0	0	0.140554	0	0	0	0	0	0	0	0	0	0.426161	0	0	0	0	0	0	0	0	0	0	0	0	0	0	0	0	0	0	0	0	0	0	0	0	0	0	0	0	0	0	0	0
TCGA-A2-A0CS-01	0.238477	0	0	0	0	0	0	0	0	0	0	0	0	0	0	0	0	0	0.213119	0.155832	0	0	0	0	0	0	0	0	0	0	0	0	0.130554	0	0	0	0	0	0	0	0	0	0	0	0	0	0	0	0
TCGA-A2-A0CT-01	0.223079	0.203456	0	0	0	0	0	0.101147	0	0	0.177047	0	0	0.0606573	0	0	0.122398	0	0.112216	0	0	0	0	0	0	0	0	0	0	0	0	0	0	0	0	0	0	0	0	0	0	0	0	0	0	0	0	0	0
TCGA-A2-A0CU-01	0.144838	0	0	0	0	0	0.0794524	0	0	0	0	0	0	0	0	0	0	0	0.196567	0	0	0	0	0.14295	0	0	0	0	0	0	0	0	0	0	0	0.100574	0	0	0.115787	0	0	0	0.219831	0	0	0	0	0	0
TCGA-A2-A0CV-01	0	0	0	0	0	0	0	0	0	0	0	0	0	0.136011	0	0	0	0	0.365952	0.0591014	0	0	0	0	0	0	0	0	0	0	0	0	0.105412	0	0	0	0.050771	0	0	0	0	0	0	0	0	0	0	0	0
TCGA-A2-A0CW-01	0.10815	0.121799	0	0	0	0	0.13211	0	0	0	0.115705	0	0.0444126	0	0	0	0.102686	0	0	0	0	0	0	0	0	0	0	0	0	0	0	0	0.11844	0	0	0	0	0	0	0	0	0	0	0	0	0	0	0	0
TCGA-A2-A0CX-01	0	0.422098	0	0	0	0.122457	0	0	0	0	0	0	0	0.114005	0	0	0.34144	0	0	0	0	0	0	0	0	0	0	0	0	0	0	0	0	0	0	0	0	0	0	0	0	0	0	0	0	0	0	0	0
TCGA-A2-A0CZ-01	0.169146	0	0	0	0	0	0	0	0	0	0	0	0	0	0	0	0	0	0	0	0	0	0	0.200909	0	0	0	0	0	0	0	0	0	0	0	0	0.106245	0	0	0	0	0	0	0	0	0	0	0	0
TCGA-A2-A0D0-01	0.138688	0	0.0698347	0	0	0	0.0606204	0	0	0	0	0	0	0	0	0	0.0693808	0	0	0	0.0326474	0.0312369	0	0.0487073	0	0	0	0	0.0366188	0	0	0	0	0	0	0	0.0406651	0	0	0	0.0465699	0	0.212663	0	0	0	0.0772209	0	0
TCGA-A2-A0D1-01	0.209172	0.0423324	0	0	0	0	0.218583	0	0	0	0	0	0	0	0	0	0.0472108	0	0	0	0	0	0	0	0	0	0	0	0.125281	0	0.103749	0	0	0	0	0	0	0	0	0	0	0	0	0	0	0	0	0.180987	0
TCGA-A2-A0D2-01	0	0	0	0	0	0	0.0584274	0.0815734	0	0	0	0	0	0	0	0.0979011	0.0655671	0	0.0715811	0	0	0	0	0	0	0	0	0	0	0	0	0	0	0	0	0	0	0	0	0.0750285	0	0	0.344582	0	0	0	0	0.0688572	0
TCGA-A2-A0D3-01	0.316128	0	0	0	0	0.0828271	0.0643394	0	0	0	0	0	0	0	0	0	0	0	0.092947	0.0688493	0	0	0	0	0	0	0	0	0.0876587	0	0	0	0	0	0	0	0	0	0	0	0	0	0	0	0	0	0	0	0
TCGA-A2-A0D4-01	0.076694	0	0	0	0	0.150591	0	0	0	0	0.269267	0	0	0.133883	0	0	0.101346	0	0	0	0	0	0	0	0	0	0	0	0	0	0	0	0	0	0	0	0	0	0	0	0.146431	0	0	0	0	0.121788	0	0	0
TCGA-A2-A0EM-01	0.0561131	0	0	0	0	0	0	0	0	0	0	0	0	0.0641075	0	0	0	0	0.271724	0	0	0	0.120901	0	0	0	0.13052	0	0	0	0	0	0	0.218173	0	0	0	0	0	0	0	0.0515334	0	0	0	0	0	0	0
TCGA-A2-A0EN-01	0.225853	0	0	0	0	0	0.093175	0	0	0	0.155281	0	0	0.0519646	0	0	0	0	0	0	0	0	0	0	0	0	0	0.0541699	0	0	0.134192	0	0	0	0.175928	0	0	0	0	0	0	0	0	0	0	0	0	0	0
TCGA-A2-A0EO-01	0	0	0	0	0	0.268459	0.144442	0	0	0	0	0	0	0	0	0	0	0	0	0	0	0	0	0	0	0	0	0	0	0	0	0	0	0.139853	0	0.122832	0	0	0	0	0	0	0	0	0	0	0	0	0
TCGA-A2-A0EP-01	0	0.052133	0	0	0	0	0	0.176246	0	0	0	0	0	0	0	0	0.163172	0.0620333	0.11455	0	0.129298	0	0	0	0.119828	0.0704468	0	0	0	0	0	0	0	0	0	0	0	0	0	0.112292	0	0	0	0	0	0	0	0	0
TCGA-A2-A0EQ-01	0	0.247565	0	0	0	0	0	0	0	0	0	0	0	0	0	0	0.461348	0	0.118242	0	0	0	0	0	0	0	0	0	0	0	0	0	0	0	0	0	0	0	0	0	0	0	0.172844	0	0	0	0	0	0
TCGA-A2-A0ER-01	0.062335	0	0	0	0	0.212027	0	0	0.0662359	0	0	0	0	0	0.0962791	0	0	0	0	0.151808	0.0529365	0	0	0	0	0	0	0	0	0	0	0	0	0	0	0	0	0	0	0	0	0	0	0	0	0	0	0	0
TCGA-A2-A0ES-01	0.167576	0	0	0	0	0.152831	0.110649	0	0	0.0897241	0	0	0	0	0.121376	0	0	0	0	0	0	0	0	0	0	0	0	0	0	0	0	0	0	0	0	0	0	0	0	0	0	0	0	0	0	0	0	0	0
TCGA-A2-A0ET-01	0.0532775	0	0	0	0	0	0.0650081	0	0	0	0	0	0	0.0577299	0	0	0.0428243	0	0.2615	0	0	0	0	0	0	0	0	0	0.0911033	0	0	0	0	0	0	0	0	0	0	0.0622587	0	0	0	0	0	0	0	0	0
TCGA-A2-A0EU-01	0.44859	0	0	0	0	0	0.0917388	0	0	0	0	0	0	0.0904294	0	0.130745	0	0	0	0	0	0	0	0	0	0	0	0	0	0	0	0	0.0953741	0	0	0	0	0	0	0	0	0	0.143122	0	0	0	0	0	0
TCGA-A2-A0EV-01	0	0	0	0	0	0.156679	0.106795	0.167522	0	0	0	0	0	0.139508	0	0.058709	0.0556517	0	0	0	0	0	0	0	0	0	0	0	0	0	0	0	0	0	0	0	0	0	0	0	0	0	0.202015	0	0	0	0	0	0
TCGA-A2-A0EW-01	0	0	0	0	0	0	0	0	0	0	0	0	0	0.103024	0	0	0.0410371	0	0.0452122	0	0	0	0	0	0	0	0	0	0.0580965	0	0.187399	0	0	0	0	0.116452	0	0	0	0	0	0.0460017	0	0	0	0	0	0	0
TCGA-A2-A0EX-01	0.235081	0.099059	0	0	0	0	0	0	0	0.0908109	0	0	0	0	0	0	0.0714637	0	0	0	0	0	0	0	0	0	0	0	0	0	0	0.0559467	0.208279	0.23936	0	0	0	0	0	0	0	0	0	0	0	0	0	0	0
TCGA-A2-A0EY-01	0	0.389726	0	0	0	0	0	0	0	0	0	0	0	0.163725	0	0	0.24221	0	0	0	0	0	0	0	0	0	0	0	0	0	0	0	0	0	0	0	0	0	0	0	0	0	0	0	0	0	0	0	0
TCGA-A2-A0ST-01	0.296677	0.0753886	0	0.211855	0	0	0	0	0	0	0	0	0	0	0	0	0.0911029	0	0	0	0	0	0	0.203725	0	0	0	0	0	0	0.121253	0	0	0	0	0	0	0	0	0	0	0	0	0	0	0	0	0	0
TCGA-A2-A0SU-01	0	0	0	0	0	0	0.0476746	0	0.0758861	0	0	0	0	0	0	0	0	0	0.347863	0	0	0	0.0510751	0	0	0	0	0	0	0	0	0	0.049511	0	0.167173	0	0	0.0676104	0	0	0	0	0	0	0	0	0	0	0
TCGA-A2-A0SV-01	0.159243	0	0	0	0	0	0	0	0	0	0	0	0	0.0523992	0.18658	0	0	0	0.175872	0.0553231	0	0	0	0.0985715	0	0	0	0	0.0551996	0	0.0606564	0	0	0	0	0	0	0	0	0	0	0	0	0	0	0	0	0	0
TCGA-A2-A0SW-01	0.192929	0.128633	0.266253	0	0	0	0	0	0	0	0	0	0	0.0731092	0	0.0853515	0.0828605	0	0	0	0.0613021	0	0	0.109561	0	0	0	0	0	0	0	0	0	0	0	0	0	0	0	0	0	0	0	0	0	0	0	0	0
TCGA-A2-A0SX-01	0.0543076	0	0	0	0	0	0.190251	0	0	0.0926432	0	0	0	0	0	0	0.0699726	0	0.270654	0	0	0.0388414	0	0	0	0	0	0	0	0	0	0	0	0	0	0	0.0594322	0	0	0.156219	0	0	0	0	0	0	0	0	0
TCGA-A2-A0SY-01	0	0.202598	0	0	0	0	0.160094	0	0	0	0	0	0	0.100372	0	0	0.385006	0	0	0	0	0	0	0	0	0	0	0	0	0	0	0	0	0	0	0	0	0	0	0	0	0	0	0	0	0	0	0	0
TCGA-A2-A0T0-01	0	0	0	0	0	0	0.0768904	0	0	0	0	0	0	0	0	0	0	0	0	0	0	0	0	0	0	0	0	0	0.119008	0.168783	0	0	0	0	0	0	0	0	0	0	0	0	0.399114	0	0	0	0.149882	0	0
TCGA-A2-A0T1-01	0.260194	0	0	0	0	0	0	0.0934293	0	0	0.0655234	0	0	0.0952627	0	0	0	0	0	0	0.0357155	0.0354097	0	0	0	0.159757	0	0	0	0	0	0	0	0	0	0	0	0	0	0	0	0	0	0	0	0.162207	0	0	0
TCGA-A2-A0T2-01	0.257957	0.145582	0	0	0	0	0	0	0	0	0	0	0	0	0	0	0	0	0	0.0673173	0	0.0360577	0	0	0	0.0754129	0	0	0.0532145	0	0	0	0	0	0	0	0	0	0	0	0	0	0.364459	0	0	0	0	0	0
TCGA-A2-A0T3-01	0	0	0	0	0	0.215462	0	0	0	0	0	0	0	0	0	0	0	0	0	0	0	0	0	0	0	0	0	0	0	0	0	0	0.203815	0	0	0	0.0968754	0	0	0.160364	0	0	0	0	0	0	0	0	0
TCGA-A2-A0T4-01	0	0.0779948	0.283593	0	0	0	0	0	0	0	0	0	0	0	0	0	0.0988565	0	0.252774	0	0	0	0	0	0	0	0	0	0	0	0	0	0	0	0	0	0	0	0	0	0	0	0	0	0	0	0	0	0
TCGA-A2-A0T5-01	0.386724	0.0742769	0	0	0	0	0	0	0	0	0	0	0	0	0	0	0	0	0.0964811	0	0.12071	0	0.111778	0.112289	0	0	0	0	0	0	0	0	0	0	0	0	0	0	0	0	0	0	0	0	0	0	0	0	0.0977397
TCGA-A2-A0T6-01	0.330202	0.0551023	0	0	0	0	0.0719653	0	0	0	0	0	0	0	0	0	0	0	0.1604	0.0638745	0	0	0	0	0	0	0	0	0	0	0	0	0	0	0	0	0	0	0	0	0	0	0	0	0	0	0	0	0
TCGA-A2-A0T7-01	0.196759	0.0831224	0	0	0	0	0	0	0	0	0	0	0	0.0848112	0	0	0	0	0	0	0.0420981	0.0367353	0	0	0	0	0	0	0	0	0.0923383	0	0.106277	0	0.124256	0	0	0	0	0	0	0	0	0	0	0	0	0	0
TCGA-A2-A0YC-01	0	0.107087	0	0	0	0	0	0	0	0	0.215361	0	0	0	0	0	0	0	0.147024	0	0	0	0	0	0	0	0	0	0	0	0	0	0	0	0	0	0	0	0	0	0	0	0.176977	0	0	0	0	0	0
TCGA-A2-A0YD-01	0.158619	0.203138	0	0	0	0	0.165662	0	0	0	0	0	0	0.207336	0	0	0.265245	0	0	0	0	0	0	0	0	0	0	0	0	0	0	0	0	0	0	0	0	0	0	0	0	0	0	0	0	0	0	0	0
TCGA-A2-A0YE-01	0.184201	0.127181	0	0	0	0	0.0801689	0	0	0	0	0	0	0	0	0	0	0	0.133579	0	0	0	0	0	0	0	0	0	0.222095	0	0	0	0	0	0	0	0	0	0	0.131799	0	0	0	0	0	0	0	0	0
TCGA-A2-A0YF-01	0	0	0	0	0	0	0.0844624	0	0	0	0	0	0.092239	0	0	0	0	0	0.136497	0.174351	0	0	0.210872	0	0	0	0	0	0	0	0	0	0	0	0	0.101029	0	0	0	0	0	0	0	0	0	0	0	0	0
TCGA-A2-A0YG-01	0.126205	0.0446738	0	0	0.413142	0	0.0911262	0	0	0	0	0	0	0	0	0	0	0	0	0	0	0	0	0	0	0	0	0	0.0953438	0	0	0	0	0	0	0.0742641	0	0	0	0	0	0	0	0	0	0	0	0	0
TCGA-A2-A0YH-01	0.15791	0.182936	0	0	0	0	0	0	0	0	0	0	0	0	0	0	0.272683	0	0	0	0	0	0	0	0	0	0	0	0	0	0	0	0	0	0.152278	0	0	0	0	0	0	0	0	0	0	0	0	0	0
TCGA-A2-A0YI-01	0.114042	0	0	0	0	0	0.13588	0.072012	0	0.12121	0	0	0	0	0	0	0.0435122	0.0812426	0	0	0	0	0	0	0.203377	0	0	0	0	0	0	0	0	0	0	0	0	0	0	0	0	0	0	0	0	0	0	0	0
TCGA-A2-A0YJ-01	0.0831561	0	0	0	0	0.199911	0	0	0	0	0	0	0	0	0	0.0949135	0	0	0	0	0	0.0466361	0	0	0	0	0	0	0	0	0	0	0.0595599	0	0	0.0583932	0	0	0	0.0739068	0	0	0.0666182	0	0	0	0	0	0
TCGA-A2-A0YK-01	0	0.414112	0	0	0	0	0	0	0	0	0	0	0	0.076142	0	0	0.509746	0	0	0	0	0	0	0	0	0	0	0	0	0	0	0	0	0	0	0	0	0	0	0	0	0	0	0	0	0	0	0	0
TCGA-A2-A0YL-01	0.129488	0.156077	0	0	0	0	0.329476	0	0	0	0	0	0	0	0	0	0.243382	0	0	0	0	0	0	0	0	0	0	0	0	0	0	0	0	0	0	0	0	0	0.141577	0	0	0	0	0	0	0	0	0	0
TCGA-A2-A0YM-01	0.108424	0.156811	0	0	0	0	0	0	0	0	0.17013	0	0	0.081786	0	0	0.18752	0	0.115734	0	0	0	0	0	0	0	0	0	0	0	0	0	0	0	0	0	0	0	0	0	0	0	0	0	0	0	0	0	0
TCGA-A2-A0YT-01	0.116738	0.0963952	0	0	0	0	0.102095	0	0	0	0	0	0	0.166012	0	0	0	0	0.218502	0.102805	0	0	0	0	0	0	0	0	0	0	0	0	0	0	0	0	0	0	0	0	0	0	0.197452	0	0	0	0	0	0
TCGA-A2-A1FV-01	0.299215	0.0605652	0	0	0	0	0.183447	0	0	0	0	0	0	0	0	0	0	0	0	0	0	0	0	0	0	0	0	0	0.154642	0	0.111364	0	0	0.0926343	0	0	0	0	0	0	0	0	0.0981319	0	0	0	0	0	0
TCGA-A2-A1FW-01	0.190871	0	0	0	0	0.135739	0.126295	0.0401772	0	0	0	0	0	0	0	0	0.052337	0	0	0.0460184	0	0.0305093	0.124319	0	0	0.0483761	0.0385692	0	0.134361	0	0	0	0	0	0	0	0	0	0	0	0	0	0	0	0	0	0	0	0
TCGA-A2-A1FX-01	0.0900615	0	0	0	0	0	0	0.187817	0	0	0.165611	0	0.131241	0.0567153	0	0	0	0	0.123604	0	0	0	0.0818683	0	0	0	0	0	0	0	0	0	0	0	0	0	0	0	0	0	0	0	0	0	0	0	0	0	0
TCGA-A2-A1FZ-01	0.2338	0	0	0	0	0	0	0	0	0	0	0	0	0	0	0.175867	0	0	0	0	0	0	0	0	0	0	0	0	0.117911	0	0	0	0	0	0	0.107332	0	0	0	0	0	0	0	0.36509	0	0	0	0	0
TCGA-A2-A1G0-01	0.130344	0.050972	0	0	0	0	0.100172	0	0	0	0	0	0	0.0719809	0	0.0932572	0	0	0	0	0	0	0.0773964	0	0	0	0	0.0556191	0	0	0	0	0	0	0.207365	0.0708971	0	0	0	0	0	0	0	0	0	0	0	0	0
TCGA-A2-A1G1-01	0.0962696	0.073951	0	0.182373	0	0	0	0	0	0	0	0	0	0	0	0	0	0	0	0	0	0	0	0.0570341	0	0	0	0.0540209	0.103817	0	0	0.0377499	0	0	0	0	0	0	0	0	0.0451785	0	0.168593	0	0	0	0	0.0442988	0
TCGA-A2-A1G4-01	0.144809	0.13394	0	0	0	0	0	0.128689	0	0	0.131715	0	0	0	0	0	0.0696107	0	0	0	0	0	0	0	0	0	0	0	0	0	0.101892	0	0	0	0	0	0	0	0.080632	0	0	0	0	0	0	0	0	0.0945448	0
TCGA-A2-A1G6-01	0.105805	0	0	0	0	0	0	0	0	0	0	0	0	0	0	0	0.0554989	0	0.234582	0.246404	0	0	0	0	0	0	0	0	0	0	0	0	0	0	0	0	0	0	0	0	0	0	0	0	0	0.120387	0	0	0
TCGA-A2-A259-01	0.159491	0.0850411	0	0	0	0	0	0.28284	0	0	0	0	0	0.0717162	0	0.0878676	0	0	0	0	0	0	0	0	0	0	0	0	0	0	0	0	0	0	0	0	0	0	0	0	0	0	0.179834	0	0	0	0	0	0
TCGA-A2-A25A-01	0	0.0864981	0	0.198347	0	0	0	0	0	0	0	0	0	0	0	0	0.0604899	0.0865628	0	0	0	0	0	0	0	0	0	0	0.435381	0	0	0	0	0	0	0	0	0	0	0	0	0.132722	0	0	0	0	0	0	0
TCGA-A2-A25B-01	0	0	0	0	0	0	0.0545948	0	0	0	0.156562	0	0	0.0784814	0	0	0	0	0.113777	0	0	0	0	0	0.0785052	0	0	0	0.0937582	0	0	0	0	0.0559592	0	0	0	0	0.0758162	0	0	0	0.210568	0	0	0	0	0	0
TCGA-A2-A25C-01	0	0	0	0	0	0	0.125744	0	0	0	0	0	0.0583808	0	0	0	0	0.188658	0	0	0	0	0	0	0	0.163651	0	0	0.463566	0	0	0	0	0	0	0	0	0	0	0	0	0	0	0	0	0	0	0	0
TCGA-A2-A25D-01	0.104267	0.0714494	0	0	0	0	0	0	0	0	0	0	0	0	0.0843527	0	0.0562026	0	0	0.0546548	0	0.0485158	0	0	0	0	0	0	0	0	0.0558352	0	0.130291	0	0.0685032	0	0	0	0	0	0	0	0	0	0	0.188557	0	0	0
TCGA-A2-A25E-01	0	0.0701126	0	0	0	0	0	0	0	0	0	0	0	0.0298654	0	0.0938168	0	0	0.0524569	0	0	0	0	0	0	0	0	0	0	0	0	0	0.0776211	0	0	0	0	0	0	0	0	0	0.32509	0	0	0.20187	0	0	0
TCGA-A2-A25F-01	0	0	0	0.338086	0	0	0	0	0	0	0	0	0	0	0	0	0	0	0	0	0	0	0	0	0	0	0.130835	0	0	0	0	0	0	0	0	0.27799	0	0	0	0	0	0.253089	0	0	0	0	0	0	0
TCGA-A2-A3KD-01	0.272233	0.0705107	0	0	0	0	0	0	0	0	0	0	0	0	0.139397	0	0	0	0	0.151192	0	0	0	0	0	0.0645257	0	0	0	0	0	0	0	0	0.150254	0	0	0.0514499	0	0	0	0	0	0	0	0	0	0	0
TCGA-A2-A3XT-01	0.0720907	0.0300054	0	0	0	0	0	0	0	0	0	0	0	0	0	0.104332	0.172216	0	0	0	0.0423927	0	0	0.0619973	0	0	0	0.0395745	0	0	0	0	0.0811936	0	0	0	0	0	0	0	0	0	0.285675	0	0	0.0564405	0	0	0
TCGA-A2-A3XU-01	0	0	0	0	0	0.280916	0	0	0	0	0	0	0	0	0	0.147547	0	0.100753	0	0	0	0	0	0.0710129	0	0	0	0	0	0	0	0	0	0	0	0	0	0	0	0	0	0	0	0	0	0	0	0	0
TCGA-A2-A3XV-01	0.0737277	0	0	0	0	0	0	0	0.156572	0	0	0	0	0.0910407	0	0	0	0	0.258792	0	0	0	0	0	0	0.109447	0	0	0.109747	0	0	0	0	0	0.200673	0	0	0	0	0	0	0	0	0	0	0	0	0	0
TCGA-A2-A3XW-01	0	0	0	0	0	0.0867244	0.100765	0	0	0	0	0	0	0.114613	0	0	0	0	0	0	0	0	0	0	0	0	0	0	0	0	0.205582	0.0457898	0	0	0	0	0	0	0	0	0	0	0	0	0	0	0	0	0
TCGA-A2-A3XX-01	0.146965	0.0410717	0	0	0	0	0	0	0	0	0	0	0	0.104387	0	0	0	0	0.177402	0	0	0	0	0	0	0	0	0	0.0445224	0	0	0	0.0779926	0	0	0.0960132	0	0	0	0	0	0	0.311646	0	0	0	0	0	0
TCGA-A2-A3XZ-01	0.141471	0.0980852	0	0	0	0.161916	0.132011	0	0	0	0	0	0	0.169079	0	0	0.297437	0	0	0	0	0	0	0	0	0	0	0	0	0	0	0	0	0	0	0	0	0	0	0	0	0	0	0	0	0	0	0	0
TCGA-A2-A3Y0-01	0	0	0	0	0.139467	0	0.0461628	0	0	0	0	0	0	0	0	0	0.116156	0	0.0861075	0	0	0	0	0.0550679	0	0	0	0	0	0	0	0	0.0498902	0	0	0	0.0376949	0	0	0	0	0	0.375548	0	0	0	0	0	0
TCGA-A2-A4S1-01	0	0.0346256	0	0	0	0	0	0	0	0	0.10008	0	0.0328624	0	0	0	0	0	0.125164	0	0	0	0.164403	0	0	0.0464971	0	0	0	0	0	0	0	0	0	0	0	0	0	0	0	0	0.175697	0	0	0	0	0	0
TCGA-A2-A4S2-01	0.126686	0.114593	0.122201	0	0	0	0	0	0	0	0	0	0	0	0	0.139231	0	0	0.123226	0.119912	0	0	0	0	0	0	0	0	0	0	0	0	0.147356	0.106795	0	0	0	0	0	0	0	0	0	0	0	0	0	0	0
TCGA-A2-A4S3-01	0.134882	0.056385	0	0	0	0	0	0	0	0	0.182003	0	0.0350002	0	0.0481663	0	0.0795873	0	0.0459912	0	0	0	0	0	0	0	0	0	0	0	0	0	0	0.0367464	0	0	0.0368471	0	0	0	0.127571	0	0	0	0	0.0556311	0	0	0
TCGA-A7-A0CD-01	0.376629	0	0	0	0	0	0	0	0	0	0.167592	0	0	0	0	0	0	0	0	0	0	0	0	0	0	0	0	0	0	0	0	0	0	0	0	0.455779	0	0	0	0	0	0	0	0	0	0	0	0	0
TCGA-A7-A0CE-01	0.0598644	0	0	0	0	0	0.0900938	0.100314	0	0	0.120743	0	0	0.0427087	0	0	0.0326266	0	0.0510998	0	0	0	0	0	0	0	0.0478561	0	0.0344799	0	0	0	0	0	0	0	0	0	0	0	0	0	0.34965	0	0	0	0	0	0
TCGA-A7-A0CG-01	0	0.19137	0	0	0	0.22892	0	0	0	0	0	0	0	0.0670891	0	0	0.109572	0	0	0	0	0	0	0	0	0	0	0	0	0	0	0	0	0	0	0	0	0	0	0	0	0	0	0	0	0	0	0	0
TCGA-A7-A0CH-01	0.0886961	0.264811	0	0	0	0	0	0	0	0	0	0	0	0	0	0.201558	0	0	0	0	0	0	0	0	0	0	0	0	0	0	0	0	0	0	0.143133	0	0	0	0	0	0	0	0	0	0	0	0	0	0
TCGA-A7-A0CJ-01	0.240863	0	0	0	0	0	0.0932367	0	0	0	0	0	0	0	0	0	0	0	0.0697528	0	0	0	0	0	0	0	0	0	0.0794188	0	0.114247	0	0	0.0911445	0	0	0	0	0	0	0	0.0460445	0.265293	0	0	0	0	0	0
TCGA-A7-A0D9-01	0.0717917	0.126162	0	0	0	0	0.181612	0	0	0	0	0	0.0396875	0	0	0	0.0472846	0	0.0846046	0	0.097157	0	0	0	0	0.0587649	0.0930579	0	0	0	0.0841362	0	0	0	0	0.0622488	0	0	0	0	0	0.0534927	0	0	0	0	0	0	0
TCGA-A7-A0DA-01	0.0545106	0.0359966	0	0	0	0	0	0	0	0	0.0719854	0	0	0	0	0	0	0	0	0	0.0459644	0	0	0	0	0	0.0395947	0	0.0395506	0	0	0	0.144973	0.0490402	0	0	0	0	0	0	0	0	0.452876	0	0	0	0	0.0655089	0
TCGA-A7-A0DB-01	0.107056	0.175965	0	0	0	0	0	0	0	0	0	0	0	0	0	0	0.136593	0	0.0669087	0.166855	0	0.0531749	0.151436	0	0	0	0	0	0	0	0	0	0	0	0	0	0	0	0	0	0	0	0	0	0	0	0	0	0
TCGA-A7-A13D-01	0	0	0	0	0	0.0849218	0.0723951	0	0	0	0	0	0	0	0	0	0.0358948	0	0	0	0	0	0	0	0	0	0	0	0	0	0	0	0.0569334	0	0	0.0789036	0	0	0	0	0	0	0.41188	0	0	0	0	0	0
TCGA-A7-A13E-01	0.308199	0	0	0	0	0	0	0	0	0	0	0	0	0	0.0729903	0	0.0560828	0	0.126614	0	0	0	0	0	0.0821838	0	0	0	0	0	0	0	0.0804505	0	0	0	0	0	0	0	0	0	0.090952	0	0	0	0	0	0
TCGA-A7-A13F-01	0	0	0	0	0	0.334372	0	0	0	0	0.102436	0	0	0.157799	0	0.0975958	0.0806929	0	0	0	0	0	0	0	0	0	0	0	0	0	0	0	0	0	0	0	0	0	0	0	0	0	0	0	0	0	0	0	0
TCGA-A7-A13G-01	0.0785785	0.180743	0	0	0	0	0	0	0	0	0	0	0	0	0	0	0	0	0.245188	0	0.0687723	0	0	0.0613515	0	0	0	0	0	0	0	0	0	0	0	0	0	0	0	0	0	0	0	0	0	0	0	0	0
TCGA-A7-A26E-01	0.195496	0.245409	0	0	0	0	0	0	0	0	0	0	0	0.169114	0	0	0	0	0	0	0	0	0	0	0	0	0	0	0.181901	0	0	0	0	0	0	0	0	0	0	0	0	0	0	0	0	0	0	0	0
TCGA-A7-A26F-01	0.237081	0.0361841	0	0	0	0	0	0	0	0	0	0	0	0.0592641	0	0	0	0	0	0	0	0	0	0.0886831	0	0	0	0	0	0	0	0	0.105133	0.0842276	0	0	0	0	0	0.102147	0	0	0.132697	0	0	0	0	0	0
TCGA-A7-A26G-01	0	0.0639145	0	0.248491	0	0	0.115981	0	0	0	0	0	0	0	0	0	0.105144	0	0.1209	0	0	0	0	0.0541498	0	0	0	0	0	0	0	0	0	0	0	0	0	0	0	0	0	0	0.171311	0	0	0	0	0	0
TCGA-A7-A26H-01	0.109011	0.224955	0	0	0	0	0	0	0	0	0	0	0	0	0	0	0.286386	0	0	0	0	0	0	0	0	0	0	0	0	0	0	0	0	0	0	0	0	0	0	0	0	0	0	0.182675	0	0	0	0	0
TCGA-A7-A26I-01	0.0668568	0	0	0.196489	0	0	0.198705	0	0	0	0	0	0	0	0	0.0524934	0.036959	0	0	0	0	0	0	0	0	0	0	0	0	0	0	0	0	0	0	0.100486	0	0	0	0	0.0597769	0	0.133433	0	0	0	0	0	0
TCGA-A7-A26J-01	0.169858	0.0411513	0	0	0	0	0	0.043575	0.0417341	0	0.148718	0	0.0409472	0	0.0723492	0	0	0	0	0.0678269	0	0	0	0	0	0	0	0	0	0	0	0	0.138756	0	0	0	0	0	0	0	0	0	0.179319	0	0	0	0	0	0
TCGA-A7-A2KD-01	0.091429	0.0371367	0	0	0	0.148947	0.120071	0	0	0	0.0737875	0	0.0351929	0	0	0	0	0	0.052632	0.0388117	0	0	0	0	0	0	0	0	0	0	0	0	0	0	0.0643724	0	0	0	0	0	0	0	0	0	0	0	0	0	0
TCGA-A7-A3RF-01	0.131345	0	0	0.48875	0	0	0	0	0	0	0	0	0	0	0	0	0	0	0	0.0871084	0	0	0	0	0	0	0	0	0	0	0	0	0	0.071388	0	0	0	0	0	0	0	0.1234	0	0	0	0	0	0	0
TCGA-A7-A425-01	0.311879	0	0	0	0	0	0	0	0	0.079268	0.280774	0	0	0	0.109439	0	0	0	0	0	0	0	0	0	0	0	0	0	0	0	0	0	0.21864	0	0	0	0	0	0	0	0	0	0	0	0	0	0	0	0
TCGA-A7-A4SC-01	0	0	0	0	0	0	0.0863206	0	0	0	0	0	0	0.0741408	0	0	0	0	0.129166	0.0510596	0	0.0299351	0.0815354	0	0	0	0.053099	0	0.19787	0	0	0	0	0	0	0	0	0	0	0	0	0	0	0	0	0	0	0	0
TCGA-A7-A4SD-01	0.156851	0	0	0.122779	0	0.258059	0	0	0	0	0.0836322	0	0	0	0	0	0	0	0	0	0.0727913	0	0	0	0	0.0596393	0	0	0	0	0	0	0	0	0	0	0	0	0	0	0	0	0.0704608	0	0	0	0	0	0
TCGA-A7-A4SE-01	0.051623	0.0862712	0.383264	0	0	0	0	0	0	0	0	0	0	0	0	0	0.136577	0	0	0	0	0	0	0	0	0	0	0	0.0642625	0	0	0	0	0	0	0	0	0	0	0	0	0	0	0	0	0.0643845	0	0.0788578	0
TCGA-A7-A56D-01	0	0.277333	0	0	0	0.231989	0	0	0	0	0	0	0	0.0809039	0	0	0.196301	0	0	0	0	0	0	0	0	0	0	0	0	0	0	0	0	0	0	0	0	0	0.113381	0	0	0	0	0	0	0	0	0	0
TCGA-A7-A5ZV-01	0	0.0210253	0	0.0302235	0	0.0495699	0	0.0559463	0	0	0	0	0	0	0	0.0212901	0.0631779	0	0.0352708	0	0	0.030162	0	0	0	0	0	0	0.0233158	0.0330309	0.0603421	0	0.0561092	0	0	0	0	0	0.0245799	0	0	0	0.295277	0	0	0	0	0	0
TCGA-A7-A5ZW-01	0.200812	0.113108	0	0	0	0	0	0	0	0	0	0	0	0.0556229	0	0	0.181734	0	0	0	0	0	0	0.0896328	0	0	0	0	0	0	0.17963	0	0.179461	0	0	0	0	0	0	0	0	0	0	0	0	0	0	0	0
TCGA-A7-A5ZX-01	0.049178	0.0487348	0	0	0	0.0679934	0.0596886	0	0	0	0	0	0	0.128978	0	0	0	0	0	0.0593835	0	0.0559426	0	0	0	0	0.0630907	0	0	0	0	0	0.1796	0	0	0.0801665	0.0872329	0	0	0	0	0	0.120011	0	0	0	0	0	0
TCGA-A7-A6VV-01	0.176493	0	0	0	0	0	0	0.0878379	0	0	0	0	0	0	0	0	0.118359	0	0	0	0	0	0	0	0	0	0	0	0	0	0	0	0	0	0.242318	0	0	0	0	0	0	0	0	0	0	0	0	0	0
TCGA-A7-A6VW-01	0.0855144	0	0.229969	0.126826	0	0	0.0396769	0	0	0	0	0	0	0	0	0	0.0305599	0	0	0	0.0436923	0	0	0	0	0	0	0	0	0	0.048669	0	0	0.106347	0	0	0	0.0286769	0.0746241	0	0.110139	0	0	0	0	0	0	0	0
[truncated: 881 more rows]
[truncated: 5 more columns]

## Sheet: Supp. Table 2d
Supplementary Table 2d. Mutational signature contribution in the TCGA cohort using deconstructSigs
[truncated: 1,020 more rows]

[truncated: 25 more sheets: Supp. Table 2e, Supp. Table 2f, Supp. Table 2g, Supp. Table 2h, Supp. Table 2i, Supp. Table 2j, Supp. Table 2k, Supp. Table 2l, Supp. Table 2m, Supp. Table 2n, Supp. Table 3, Supp. Table 4a, Supp. Table 4b, Supp. Table 4c, Supp. Table 4d, Supp. Table 4e, Supp. Table 4f, Supp. Table 5a, Supp. Table 5b, Supp. Table 5c …]
